# Supplementary material for: Pervasiveness of Microprotein Function Amongst Drosophila Small Open Reading Frames (SMORFS)
Source: Cells. 2024 Dec 18;13(24):2090. doi: 10.3390/cells13242090 (PMC11674832; doi:10.3390/cells13242090)
Supplement: Supplementary file 1 [file cells-13-02090-s001.zip]

Archive with 5 entries (5 files):
- Sup FigS1, FigS2.pptx
- Sup File S1 Proteomic info.xlsx
- Sup File S2 CG.xlsx
- Sup File S3 Embryonic patterns.pptx
- Sup File S4 Phenotypes.xlsx
