# Supplementary material for: Pervasiveness of Microprotein Function Amongst Drosophila Small Open Reading Frames (SMORFS)
Source: Cells. 2024 Dec 18;13(24):2090. doi: 10.3390/cells13242090 (PMC11674832; doi:10.3390/cells13242090)
Supplement: Supplementary file 1 [file cells-13-02090-s001.zip › Sup File S2 CG.xlsx]

## Sheet: FB sCDS
NAME	coords	annotation identifiers	LENGTH	Gene Identifier	NT	A	T	C	G	A+T+C+G	G+C	GC/ATGC		Average all sCDS	Average uncharacterised sCDS	Data extracted from Flybase by quering for ORFs of less <100aa. smORFs with an isoform > 100aa were removed; repeated peptides (PB,PC, etc) also removed
CG10418-PA	loc=3L:join(12329815..12329817,12329879..12329946,12330010..12330226)	dbxref=FlyBase:FBpp0075686,FlyBase_Annotation_IDs:CG10418-PA,REFSEQ:NP_648570,GB_protein:AAF49929,FlyMine:FBpp0075686,modMine:FBpp0075686	288	parent=FBgn0036277,FBtr0075954	ATGCTCTTTTACTCCTTCTTCAAGTCGCTGGTGGGCAAGGAAGTCGTTGTGGAGTTGAAAAACGACCTCAGCATATGTGGCACCCTGCACTCGGTGGATCAGTACCTGAACATCAAGCTGACGGATATCAGTGTCACAGATCCGGACAAGTACCCCCACATGCTGAGCGTCAAGAACTGCTTCATCCGTGGCTCCGTGGTGCGATACGTGCAGCTGCCGGGCGACGAGGTGGACACCCAGCTGCTCCAGGATGCGGCGCGAAAGGAGGCTGTTGTGAGCACAAGATAA	68	61	75	84	288	159	0.552083		0.51195	0.511699	GC
CG10433-PB	loc=2R:complement(17493831..17493865,17493973..17494122,17494186..17494297)	dbxref=FlyBase:FBpp0071608,FlyBase_Annotation_IDs:CG10433-PB,REFSEQ:NP_726088,GB_protein:AAM70922,FlyMine:FBpp0071608,modMine:FBpp0071608	297	parent=FBgn0034638,FBtr0071691	ATGTCGCCGAGAAGGAGCTTGCTGTGCTGCCTGCTGGTGAGCAGCATCCTAGTGCTGCACCAGGCTCAGGCCAACATCGAGACAAACGATGTGAATGACCCCAGTTACTACATGCTGCAGGGTGTGCGTGTGTATCCCAATGACCGACAGTGCGTCATGGTCGGAGGACTGTGTGTCGCGGAGTCGGACTGCATCGAACCCACCTCGAACAAGGGATTGTGTCCCACGAGTGCCGGAGAGGGCGTGGAGTGCTGCTACGAACTCCGATCAAACCCAACACCTGCTTCGCATCGCTAA	67	59	82	89	297	171	0.575758		75.8874	75.6754	ORF length
CG10570-PA	loc=2L:complement(18810261..18810482)	dbxref=FlyBase:FBpp0080667,FlyBase_Annotation_IDs:CG10570-PA,REFSEQ:NP_652585,GB_protein:AAF53706,FlyMine:FBpp0080667,modMine:FBpp0080667	222	parent=FBgn0040992,FBtr0081122	ATGGTCTACACCGAACGTACCGACAAGTGCCTGAGCAGCACCACAAAGGACAACCAGTCCACGAAGGGTCAGAACCACTCCAAGTCGAGCAGCGGCTCTGGATCGGGTTCGGGATCAGGATCGGGATCTTGGAGCAGTCAAGCATCGAGTGCTGACAAGTGGAAGTACAACAACATGGTGAAAACCGATCGCCAGCAATTCAATGGGATGCATTTCTCCTAA	67	38	57	60	222	117	0.527027		227.593	226.946	nt length
CG10625-PG	loc=3L:complement(5538064..5538201,5543884..5543907)	dbxref=FlyBase_Annotation_IDs:CG10625-PG,FlyBase:FBpp0112059,GB_protein:ABW08471,REFSEQ:NP_001097512,FlyMine:FBpp0112059,modMine:FBpp0112059	162	parent=FBgn0035612,FBtr0113146	ATGGCGCGTGCAGCTCTGTGCATGGCCGTCGCATGCATTTTCTTGCAATGCGTCTACTCTGCTAAGTTCGATGAGCAGAACCGTCGTCTAATTCTCGACATTGACGACCAAAAGACAACGAACCGTCAGTACTATTCGTCAAACATTGACACAAGTAAGTGA	44	41	41	36	162	77	0.475309
CG10834-PA	loc=2L:complement(22106951..22107244)	dbxref=FlyBase:FBpp0085297,FlyBase_Annotation_IDs:CG10834-PA,REFSEQ:NP_610131,GB_protein:AAF57245,FlyMine:FBpp0085297,modMine:FBpp0085297	294	parent=FBgn0032972,FBtr0085943	ATGTCCGCGGAAATCGAGGATTTGCTGAAACGCTATCAAAACTACCCCAATGTTTCTGGCATAATTATTTTGGACCCGTTCGCTATACCAATCAAGACCACCATGGAGTACACCTTGACCGTGCATTACGCGGCCTTGATCAGCACCTTAACTTATAAGGCGGCCAAAATGATTACCAATTTGGATGCCAGCAATGAGCTGGTGACAATACGTCTGCGCACCAAGGTTCACGAGGTGATTGTGCTGCCCTCCGAGAACTACATCATTATTGTAGTGCAAAATCCAGGCACCTAA	84	73	75	62	294	137	0.465986
CG11368-PA	loc=X:join(7346270..7346332,7346407..7346541)	dbxref=FlyBase:FBpp0071016,FlyBase_Annotation_IDs:CG11368-PA,REFSEQ:NP_652531,GB_protein:AAF46262,FlyMine:FBpp0071016,modMine:FBpp0071016	198	parent=FBgn0040923,FBtr0071058	ATGCATCTGAACCTGAAATATTTCATTGGTCTGCTACTGGTGCTGCTTTGCAGCTCTTTTGCGGTGGCCTATCCCCAGGGGCCTGGATGTGGTCCACCACCAAGTGGAACACCTCCGTCGGGACCGCGACCATCGGGTCCACCACCTGGAGGTCGCTGCGGACCACCACCATCGACCACGGCTGCATCTACCGGTTAA	37	45	64	52	198	116	0.585859
CG11373-PA	loc=3R:complement(1786204..1786227,1786512..1786667)	dbxref=FlyBase:FBpp0078306,FlyBase_Annotation_IDs:CG11373-PA,REFSEQ:NP_652319,GB_protein:AAF51930,FlyMine:FBpp0078306,modMine:FBpp0078306	180	parent=FBgn0040679,FBtr0078657	ATGCCCGAAAAACCATCAGCAAAGTCGGCTCCGAGGCCCCTGACCAGCATAAAGGGGACCAGGCCCTCCACATCCTCATCCAATCCCACCACCAGCAGGAGCAAACCCACAGGAACTGGAGTGGTTCGACCACCATTGCCAAATGCACACGATAGGATTTGGAAGATTATGAAGATGTAA	58	27	55	40	180	95	0.527778
CG11458-PA	loc=3L:20898945..20899241	dbxref=FlyBase:FBpp0077923,FlyBase_Annotation_IDs:CG11458-PA,REFSEQ:NP_652283,GB_protein:AAF51657,FlyMine:FBpp0077923,modMine:FBpp0077923	297	parent=FBgn0040637,FBtr0078265	ATGCGCTTCGCTCTACTTGCCGTTCTCCTCATCGGAGTGATCTTTGCCTTTGTTTCCGCCGGCGGTGGCGGTGGTGGCGGAGGTGGCCAAGGAGGTTGGCAGAAGAATGGAGGAGGAGGAGGAGGAGGTGGTCAAGGAGGCTGGCAAAAGGGCGGCGGCGGCGGAGGAGGTGGCAAACATGGAGGTGGTGGCGGAGGAGGTGGCAAGCATGGAGGTGGAAACGGCGGTGGTGGAAAGCACGGTGGCGGCGGTGGAGGCGGTGGAGGTGGTGGAAAGCATGGAGGCGGCGGCTGGTAA	56	50	49	142	297	191	0.643098
CG11666-PA	loc=X:20855748..20856038	dbxref=FlyBase:FBpp0076933,FlyBase_Annotation_IDs:CG11666-PA,REFSEQ:NP_728377,GB_protein:AAF50870,FlyMine:FBpp0076933,modMine:FBpp0076933	291	parent=FBgn0040648,FBtr0077240	ATGGATGTCAAGCAACAGTTGCAGGCGCAGGATGTGGATAAGGATCTCGACGAGGTAACCACGAGCAGCGAGGAGCAGTACAACCATGACCTGACCAAAAACTCCAGTTTGACGACCGTGTGCAGCACTTTTCCATTGTCCTCGAGGATCGAAAGCTACCATCACTGGCAGCCGATAGACATCGACATTGGGCGAGAGGACATCTTGGAACGTAAATTGGAAATGGAGAGTGAGCGAATGGTCCAGCCCGCCATGTCCATTCCACTCGCCCTAAATGCCATGCATCCTTAA	84	57	74	76	291	150	0.515464
CG11686-PA	loc=3R:join(9087364..9087492,9087760..9087843)	dbxref=FlyBase:FBpp0082203,FlyBase_Annotation_IDs:CG11686-PA,REFSEQ:NP_652204,GB_protein:AAF54916,FlyMine:FBpp0082203,modMine:FBpp0082203	213	parent=FBgn0040551,FBtr0082735	ATGCCAAATCCACTGTGGTTCGTCTTCTGGCTGCTGGTCTTCTGGTTCGTCTCCTTCTTCGTGGCATTCTTCTGCGCCTTTTTCTACATCTGGGTCTACGCATTTGCCTCCTGCATTCCCGCCCTGACGGGCATATCGGACATTCTGCTCCAGGGAGTCCAGTTCCCGTTCTACTGCGGGAAAGCCATGTTAGAGGGCAAGCAAGCTTTTTAA	32	69	62	50	213	112	0.525822
CG11741-PA	loc=3R:complement(4354382..4354585)	dbxref=FlyBase:FBpp0111681,FlyBase_Annotation_IDs:CG11741-PA,REFSEQ:NP_001097709,GB_protein:ABW08620,FlyMine:FBpp0111681,modMine:FBpp0111681	204	parent=FBgn0040531,FBtr0112769	ATGACGTCTCCCTTCGACGGCATTGCCTGCTTCTGGCTGTCACTAGTCTGGATTCAACTGGGTATCATCAATGCCGGCCTGGAGTTCCTCAAGGATTTCGTACCCCTTCAGCTGGTGCGGCTGAGAGAGATCGAGGACGAAGAGCGGGAAATCGAGGGCGAGTGCACCCTGGGAGCCATCAGCATTCGTATGTTCGCCTTTTAA	41	51	53	59	204	112	0.54902
CG11985-PA	loc=3R:complement(4840729..4840986)	dbxref=FlyBase:FBpp0081484,FlyBase_Annotation_IDs:CG11985-PA,REFSEQ:NP_652189,GB_protein:AAF54327,FlyMine:FBpp0081484,modMine:FBpp0081484	258	parent=FBgn0040534,FBtr0082006	ATGGGTGAACGCTACAATATCCACAGCCAGCTGGAGCATCTACAAAGCAAGTACATCGGAACAGGACACGCGGATACCACAAAGTTCGAGTGGCTAACAAATCAACATCGCGACTCCTTGGCCAGCTACATGGGTCACTACGATATTCTCAACTACTTTGCCATAGCGGAAAATGAATCGAAGGCACGAGTGCGATTTAATCTGATGGAGCGAATGCTGCAGCCATGTGGGCCACCACCAGAAAAGCTAGAGGATTAA	84	49	63	62	258	125	0.484496
CG12012-PB	loc=3L:3377055..3377300	dbxref=REFSEQ:NP_001163339,GB_protein:ACZ94611,FlyBase:FBpp0289973,FlyBase_Annotation_IDs:CG12012-PB,FlyMine:FBpp0289973,modMine:FBpp0289973	246	parent=FBgn0035444,FBtr0300749	ATGCACATGCCAACCTACGGAGCTTTCGAGACGACGCCGGTCAGCGTGGTGATTCAGCCTGCTCCGGTCGCTATGCCCACCGAGATCATCGTGATTGGAGGATGCCCTGCATGTCGGATTGGATACCTGGAGGACACCTTCTCCGCCTGCGGACTGTGCTGCGCAATCTTCTTCTTCCCGCTGGGAATTCTCTGTTGCTTGGCCATGCGTGAGAAGCGCTGTTCCAACTGCGGAACGGTTTTCTAG	42	63	71	70	246	141	0.573171
CG12158-PA	loc=2R:complement(5250155..5250286,5250341..5250394)	dbxref=FlyBase:FBpp0087640,FlyBase_Annotation_IDs:CG12158-PA,REFSEQ:NP_652399,GB_protein:AAF58950,FlyMine:FBpp0087640,modMine:FBpp0087640	186	parent=FBgn0040775,FBtr0088557	ATGAAGCAGTTCGCATTGTTCAGCATCTTCCTTCTAATTCTGGCTGTGGGTTTGGCACAAATGCCGCTGCAGGTGGCCGCCCAGGGCCAAAATGGACATTCGCAGGGACAGCCGCCAAGACCGCCAAATGGCAATGGAAACGGCAACCAGCAGAGTGGACAAGGACAAAGCGGGCAGAACAACTAG	53	31	48	54	186	102	0.548387
CG12355-PA	loc=3L:complement(15486153..15486428)	dbxref=FlyBase:FBpp0075359,FlyBase_Annotation_IDs:CG12355-PA,REFSEQ:NP_996091,GB_protein:AAS64992,FlyMine:FBpp0075359,modMine:FBpp0075359	276	parent=FBgn0040805,FBtr0075606	ATGTCCATCATGGAGGGCTCTGCGGATATTTTCCTGGAACTCCGCGAAAAATTCGTGCCGACTTTTATGCGTTCCTGCATTTTCTGGTTGCCCGCGCAGGCCTTGAACTTTTCCCTGGTTGCACCCCGATTCCGTGTCATCTATATGGGTATTTGTGGATTGATTTGGGTGAATATTCTATGTTGGACCAAGCGGCAAAGTCTTCCAGTCGCAACGAAAGAAATTGCAACTGATTCAAATAATAATGCAGCTGCCATAAGGAATTCCGAAACATGA	67	83	62	64	276	126	0.456522
CG12384-PA	loc=2R:complement(7245621..7245776,7245841..7245929,7246463..7246508)	dbxref=FlyBase:FBpp0087252,FlyBase_Annotation_IDs:CG12384-PA,REFSEQ:NP_610676,GB_protein:AAF58654,FlyMine:FBpp0087252,modMine:FBpp0087252	291	parent=FBgn0033624,FBtr0088155	ATGGCAGATGAACAACCAAATCTTGTGGCCGGACACCCACCTGCATTGAAGGCTGGTGGCATGCGAATTGTGCAGCACAAAGCGCCGACGGCAGAACGCGCGCCCAAGGATGCAGAGGATTGTACTGGACTGACACAACCCATTGCCGTGAACTCCGGCTCTGTGAGCGGTGCCCCCGTCAAGGGCAACACGGACTTTACGCCCGCCTCCGCCCAGGTGGCCCACTCGCCCAAGCCACCGGCTGCAGTGCAGCAGAAGCCCCAGATCCACATCCAGCAGCCACGGAAGTGA	71	41	97	82	291	179	0.61512
CG12479-PA	loc=X:complement(14045723..14045947)	dbxref=FlyBase:FBpp0073691,FlyBase_Annotation_IDs:CG12479-PA,REFSEQ:NP_652484,GB_protein:AAF48340,FlyMine:FBpp0073691,modMine:FBpp0073691	225	parent=FBgn0040871,FBtr0073869	ATGTCGACTACTCCAGAGGATCGGCTGCGTGAGAACATCAATCGATGCCTCTCGGATTCCCTGGTGAAGGGAGTTGGTGGTCTGGTGATCGGATCCGTGGTCACCCTGCTCTTCTTCCGTAGGCGCATATGGCCCGTCTGGCTGGGCACTGGATTCGGCGTGGGCGTGGCATATCGTGGCTGTGAAAAGGAGCTCAACGATGTAAAGTTTGGCCAACGAAAGTGA	44	55	52	74	225	126	0.56
CG12483-PA	loc=3L:complement(97923..98144,98285..98329)	dbxref=FlyBase:FBpp0072439,FlyBase_Annotation_IDs:CG12483-PA,REFSEQ:NP_652326,GB_protein:AAF47326,FlyMine:FBpp0072439,modMine:FBpp0072439	267	parent=FBgn0040688,FBtr0072540	ATGAAACTGGCAATGTTGTCCTGGATTACTTGGGTGATGCTTCGGAGCATCGCAGAGGCTCAAGTTCCAGATCAACCCGAGGCTATGGGTGCCGCCCAAGGGGGCTTGGGCGCAGCGGCGGGGGCGGGCGGACAATTTGGAGCTCACGGCGGCGGAGCGGCTAAAGCCGTTGAGGACGGACCTGGAGCTGGGATGGACGTCGGCATTGGAGCGGGCGCCGAGGTGGGTGGGAGTGCTCGTGCCGGAGGCGCTGGACGTAGACGCTAG	48	46	61	112	267	173	0.64794
CG12521-PA	loc=3L:complement(11840614..11840814)	dbxref=FlyBase:FBpp0075806,FlyBase_Annotation_IDs:CG12521-PA,REFSEQ:NP_652433,GB_protein:AAF49998,FlyMine:FBpp0075806,modMine:FBpp0075806	201	parent=FBgn0040816,FBtr0076074	ATGGATGGCTGCCACAACGACATCTTGGCGCCCCTCATCCTGGCCATTATGGTGGCCAATGGACACCCGCTCACCCTGGACGAGATCGTCGATGAACTGACGGCGGTGATCAATTCGCAAACCGAGCTCGCCATTGCGCATGAAAATATTGGAGACGGAAAACATAGCCACAAGTCGTATAAGCCGAGACGAAGGCACTAA	57	36	56	52	201	108	0.537313
CG12567-PC	loc=2LHet:complement(21368..21373,21436..21569,32573..32645)	dbxref=FlyBase_Annotation_IDs:CG12567-PC,FlyBase:FBpp0112428,REFSEQ:NP_001104331,GB_protein:EDP28153,FlyMine:FBpp0112428,modMine:FBpp0112428	213	parent=FBgn0039958,FBtr0113705	ATGTCTTCAACCGAAGTGAAGCTATCAAGGCTGCTGATCTTAGCGCAAAAGTTTAACAACTTTTACCTTTCAGGTATTCATAAGTGTGACATTCGTCCATTTGTGGTAGAGGGGAAACAAGTTGGTCTTATTAAGTCAGATGTTTTAAAACATCTCGAAAAGTATCCTGAAGTATTTTGCATTCGTGCTTGTGAGCAAACTAAACAGAGCTAA	66	67	36	44	213	80	0.375587
CG12567-PE	loc=2LHet:complement(21415..21569,32573..32645)	dbxref=REFSEQ:NP_001163834,GB_protein:EFA98684,FlyBase:FBpp0289927,FlyBase_Annotation_IDs:CG12567-PE,FlyMine:FBpp0289927,modMine:FBpp0289927	228	parent=FBgn0039958,FBtr0300703	ATGTCTTCAACCGAAGTGAAGCTATCAAGGCTGCTGATCTTAGCGCAAAAGTTTAACAACTTTTACCTTTCAGGTATTCATAAGTGTGACATTCGTCCATTTGTGGTAGAGGGGAAACAAGTTGGTCTTATTAAGTCAGATGTTTTAAAACATCTCGAAAAGTATCCTGAAGTATTTTGCATTCGTGCTTGTGAGCAAACTAAACAGGTGAGTCAAATCTATATATAG	71	73	37	47	228	84	0.368421
CG12589-PA	loc=3R:complement(962909..963199)	dbxref=FlyBase:FBpp0078484,FlyBase_Annotation_IDs:CG12589-PA,REFSEQ:NP_652322,GB_protein:AAF52071,FlyMine:FBpp0078484,modMine:FBpp0078484	291	parent=FBgn0040684,FBtr0078843	ATGGACGCGCATTCCACAGCCGTCGCAGGCATAGATATGGAACTGGACTTCGGCGAGGACATGGATGAGCACGGAGAATTGGAGAAAGTGGGTCAGCCTGAGAATTTGGTAGCGATGGTGCTGCGCCTGCAGGCGAACCACGTGTGGATCCGGGAGCAGCTGACTCACCTACAGCGCCGCCTGGTGACCCTTCGGCTGGACAAGCAAAGAAGCTTATACGAGGGAAAGGAGCGGTTACAGCGACTCCTGCTGAGCTTGCAGGTGAAACACGGACGCCACTGGGCACTGTAG	72	50	71	98	291	169	0.580756
CG12617-PA	loc=2L:20294886..20295176	dbxref=FlyBase:FBpp0080883,FlyBase_Annotation_IDs:CG12617-PA,REFSEQ:NP_652589,GB_protein:AAF53882,FlyMine:FBpp0080883,modMine:FBpp0080883	291	parent=FBgn0040996,FBtr0081351	ATGAGTATTTCTTTAATACGCAAACATCTGAACGAGATGGGGACCCTTAAGCTCCGATCGTCCATGGGTCGGAACTATATTCCCATGGCCGGTCCTCCTCGATTTCCGATGAGTTCAGCGCAGCGTTTGATCTTTGGTTGCGGTTCCTTGGTTGTCATGATGATCATTCCCTTCTACTGCCTCTTCAGCCTGCCCCGATGGTCGAGGATGCATTTGGGACTTCCGCCGGAGGAGGACGAGCAGGCGGAGGAGCCTCCACCACAAGAGGAAAAGGACAAGGAGAAGAAATAG	67	72	72	80	291	152	0.522337
CG12643-PA	loc=X:complement(10158874..10159107)	dbxref=FlyBase:FBpp0071410,FlyBase_Annotation_IDs:CG12643-PA,REFSEQ:NP_652547,GB_protein:AAF46569,FlyMine:FBpp0071410,modMine:FBpp0071410	234	parent=FBgn0040942,FBtr0071481	ATGCCGTTCCCCATCCATCCGCCCAAGCAGATGCCCTGCCCCCACTGGCAGCACTTCCCCATCAGTCCCGTGGACAGTAAGCCGAATCCATTCGATTCCGTCGGCGGAGCGGCAGCAGCGGCCACCCAGGTCAACATAGGGGTTAACAAGCCACCGGAGCCGGTATCCTATCGCTATTGTTTGCAGTGCAAGAACTCCGGCAAGGAGCCAATAAACCCCGCCGACAGGGAGTAG	55	38	81	60	234	141	0.602564
CG12688-PB	loc=X:join(4275505..4275600,4275821..4276009)	dbxref=FlyBase:FBpp0301044,FlyBase_Annotation_IDs:CG12688-PB,REFSEQ:NP_001245526,GB_protein:AFH07240	285	parent=FBgn0029707,FBtr0308918	ATGATGAACGCGACCACGCAAAGTAGAAGTAGCTGCCCGATCTGGGAGTCGAGGAAGGAGTCTGGCTCCAGACCATACAATCCCGAGGGCCGCTACGTTCAGCAGGAACTTCTCGAGCGGCCTTGGGCTGGCGCCACCAACATTGAGCAGCAGCTTGGGGCGGCGGCTGCAGATCGGCTCCAAATCGCAGCAGTCCAGGTTGCAGCTCCACTGCAACCACAGGCATCAATAGCACCACCGACGACGAAAAAGCAGGAGGAGACCAAGAAGATCCAAGCATGTTAA	80	41	81	83	285	164	0.575439
CG12824-PA	loc=2R:join(3677907..3678003,3678062..3678228)	dbxref=FlyBase:FBpp0087906,FlyBase_Annotation_IDs:CG12824-PA,REFSEQ:NP_610323,GB_protein:AAF59193,FlyMine:FBpp0087906,modMine:FBpp0087906	264	parent=FBgn0033222,FBtr0088830	ATGTGGAAACCGGACTCCAAGGCGGGCATTATTTGCTCCGGGGCTGCATCGATCTGCCTTGCGATCGCCTACCTCATCATATTCGCCAACTTGAGGGAATTATCCTACGCATTTGGAGTTCACATAGCGTCCATGCAGATTATCAGCAGCGCAGTACTCATCGGCGGAGCCATCAAGGTCGGCCATACTCCCAATGCAACTTCCAATTTTTCACCCACATTCTCTCATCGCAGGAGAGGCACAAGCTCTTCGTGCCCTGGATGA	61	65	78	60	264	138	0.522727
CG12828-PA	loc=2R:complement(3036793..3036863,3036920..3037142)	dbxref=FlyBase:FBpp0111682,FlyBase_Annotation_IDs:CG12828-PA,REFSEQ:NP_001097206,GB_protein:ABV53710,FlyMine:FBpp0111682,modMine:FBpp0111682	294	parent=FBgn0033145,FBtr0112770	ATGAAGAAGCATTTGGAAGTGTTCTTGGTCGTGGCATTAGCTGCTCTAGCGGAATTGCCAGGAGTTACAGCCTCGTCCGTGGAAATACTGTCCCATTGTGTCGCCTGTCCGGACGAATTTAGGGGCATGTTGGTCTGCGCCTTTATCAACGGTTGCTACTTGGAAATAGAATACTGCTCCATGGTGGTCTTCAACTGTGGACGCCAACAGCACCACAAACACTTGTTCCTAGTGGTAAACGAGGGCAAGTGCAAGCCAGTTCGGGGCTACAAATGCGAGACCATGGATTTTTAA	71	78	65	80	294	145	0.493197
CG12853-PA	loc=2R:10821173..10821337	dbxref=FlyBase:FBpp0086537,FlyBase_Annotation_IDs:CG12853-PA,REFSEQ:NP_652377,GB_protein:AAF58180,FlyMine:FBpp0086537,modMine:FBpp0086537	165	parent=FBgn0040747,FBtr0087406	ATGCCGGCAAAAAAGGAATCAAACAAGGGTGCTAAGAAAGGAGCTGCCGCTCCAGCTGGTGCCAAGCCGACCGCCGATCCTGTGACTTCCGAATCGAACAACGCAGCGGAACCAGCCGCCAAGGAAGCCAAGGGTTCCAAGAAGGGCAAAGGCAAAAAGAAGTAA	58	17	43	47	165	90	0.545455
CG12902-PA	loc=2R:complement(6242543..6242737)	dbxref=FlyBase:FBpp0087445,FlyBase_Annotation_IDs:CG12902-PA,REFSEQ:NP_610578,GB_protein:AAF58806,FlyMine:FBpp0087445,modMine:FBpp0087445	195	parent=FBgn0033512,FBtr0088356	ATGCCCTGTTGTAAGCGTACCGAGGTCCGCAGGGTGTGCCGGCCGATGCCGTCGCTCCTTGCCAGGCTCAACTGTACGCCGTGCAACCGCGTCCTGTTCTTCGTCATCGGGGTGGGACTGGGCGTGCTCTTCGTGCGCAACAAGGACGACAAGTCGGGCGGCAAAAAGAAGGACGAAGGCAAGGCCAAGAAGTAG	40	35	54	66	195	120	0.615385
CG12994-PA	loc=X:complement(17316889..17317037,17317105..17317159)	dbxref=FlyBase:FBpp0074212,FlyBase_Annotation_IDs:CG12994-PA,REFSEQ:NP_652488,GB_protein:AAF48728,FlyMine:FBpp0074212,modMine:FBpp0074212	204	parent=FBgn0040877,FBtr0074438	ATGCCAGCGGGTCGAGTGGCTGGCAAGGCCGGCTACTCCAATCACTACTACAATGGACGCTCCTATGTGGGCATCAACGAGGAGATCATGTGGGTAAGCATCGGCATGGGCGTGACCATAGTGCTCCTGATCACGATCGCCTTGTGCTACATTGCGCGCGAGAAGTGCCAGAAGAGGCAGCGGGAGTACTACGTGACCGCATAG	48	39	52	65	204	117	0.573529
CG13018-PA	loc=2R:complement(10044610..10044651,10044712..10044909)	dbxref=FlyBase:FBpp0086707,FlyBase_Annotation_IDs:CG13018-PA,REFSEQ:NP_652380,GB_protein:AAF58293,FlyMine:FBpp0086707,modMine:FBpp0086707	240	parent=FBgn0040751,FBtr0087581	ATGATGCGCTACGAGGGCAACGAGAGGCTGGCCGATGAGACAGCGTGCGCGGGAGTACGTGCGGATCTCAAGATGTGCCTCCTGGAGAGCGACTGCTGCAAAATGGGCAAAACGCCGCGCCAGTGCCTCCAGGACAACAACGTTCCAGCTGAGTGCCAGGTGCTCCGCAATACCTTCTACGAGTGCAAGCGCTCCCTGTTGGACAACCGACAGCGCTTTCGAGGTCGCAAGGGCTACTGA	56	40	68	76	240	144	0.6
CG13038-PA	loc=3L:complement(16320417..16320689,16320817..16320828)	dbxref=FlyBase:FBpp0075187,FlyBase_Annotation_IDs:CG13038-PA,REFSEQ:NP_652415,GB_protein:AAF49488,FlyMine:FBpp0075187,modMine:FBpp0075187	285	parent=FBgn0040795,FBtr0075429	ATGCGGCATCTGTTGCTTCTGGCCTTAGTTTACATGGCTCTGGTTTTGGCCAAACCGGCGACGGAGGCGCCTCGTCTGCTCATCGATTCAGCGCCCTCAGTGGTCTCCTACCAGGGTTCCTCACAGGCCCAAACCCGCTTCGTCATCGCGCCCATGGGCCGATCATTGGGCTACGTGGAGCCCACCAATCTCAATCGAACCTTTCACACGAAGGCAACGCAGGAGGGAGGCGCCACCGGCTACGAGCAGCTCAATCTGAGTCCGGTCTACGTGCCGGGTAGCTAG	53	61	92	79	285	171	0.6
CG13051-PA	loc=3L:complement(16257914..16258165)	dbxref=FlyBase:FBpp0111683,FlyBase_Annotation_IDs:CG13051-PA,REFSEQ:NP_001097618,GB_protein:ABW08551,FlyMine:FBpp0111683,modMine:FBpp0111683	252	parent=FBgn0040799,FBtr0112771	ATGTTCAAGTTCGTCGCCGCCGTCATCTTCGCTCTGTTTGCCTGCGTGGCCGCCAAGCCCGGAATCGTGGCTCCTCTGGCCTACTCCGCCCCCTACGTGGCGTCTCCATATGTGGCATCTCCCTACGTGGCATCCCCCTACGTGGCTGCCCCCTACACCGCTGCCTACACCGCTGCCTACGCCGCCCCCTACACCACCGCCTACACTGCTCCCTATGCCGCCTACACCTCTCCTCTGCTCCTGAAGAAGTAG	34	58	108	52	252	160	0.634921
CG13053-PA	loc=3L:complement(16252185..16252442,16252509..16252526)	dbxref=FlyBase:FBpp0075235,FlyBase_Annotation_IDs:CG13053-PA,REFSEQ:NP_652421,GB_protein:AAF49519,FlyMine:FBpp0075235,modMine:FBpp0075235	276	parent=FBgn0040801,FBtr0075480	ATGCGCAATTATCTCTGGTTAGCAGTGCTCCTGGTGGTGGCCACCACCTGCATCAAGGCCAAGCCGCTGGTCTCCTTCGGTGTCAGCTACCAGCAGCCTTACCTGGGCCCCCAGCCAGAATCCTACTACTACGGAGGACGGTACCCGGCTGGTGGCTACTACAACAACTACCACAACAGCCCGGGTCCGTACGGCTACCCCTATCCGTATGCCAATCGCTATGGTGCCCTCGATCTCGGAATCGGCGCCCTGTCGCTATCGTCGTTCCTGCTCTGA	51	61	96	68	276	164	0.594203
CG13056-PA	loc=3L:join(16326435..16326449,16326518..16326802)	dbxref=FlyBase:FBpp0075135,FlyBase_Annotation_IDs:CG13056-PA,REFSEQ:NP_652414,GB_protein:AAF49485,FlyMine:FBpp0075135,modMine:FBpp0075135	300	parent=FBgn0040794,FBtr0075376	ATGTCACAGAGAATGTACTTATCCTTTGCTCTCTTACTTTGCCTTTTGGCACTTGGAAATGCCGATCTGCAATTGTATCATCCCCTGATGACCCTGCACCACCCACCAACTTTTGCCAAGGTGGGCCATCTGGTGGAGCATGTGCCCACCGCAGTTTCGCACCAGAGTTCCACCATCGTTCATCGCAGTGTTCCGAGGACTACATCACTGTTGACACCCGCTTTGAGGTCCACCTATCTGAACTATCCCACCTGGGGTTATCCACTTTTCGATGGCACCAACACGCTGTACAGAAAGTAG#	66	82	91	61	300	152	0.506667
CG13064-PA	loc=3L:join(16273579..16273587,16273651..16273905)	dbxref=FlyBase:FBpp0088999,FlyBase_Annotation_IDs:CG13064-PA,REFSEQ:NP_996106,GB_protein:AAS64989,FlyMine:FBpp0088999,modMine:FBpp0088999	264	parent=FBgn0040796,FBtr0089378	ATGTTCAAGCTCGTCGTGCTATTCGGCCTTTTGAGTGGTGCCTTTGCCGCCACGGTTATCTACCATCACCCGGTGATCTATCATCATCCTCTGCCGGTTGCATCAACGCCCCAGGAGTTGGCTCAGCATCCTGGCTACACCATTGTGGCACCTCTCACGAAGATTGCCCACGTCACCTACGATTCGGTGCCCATTTCGCACACGCCCTACGAACATGTTCCTCTCTTCCAGAGGATTGGTCATGTCAAAAACATTAGGTTCTAG	52	73	83	56	264	139	0.526515
CG13066-PB	loc=3L:join(16266067..16266078,16266278..16266547)	dbxref=FlyBase:FBpp0292054,FlyBase_Annotation_IDs:CG13066-PB,REFSEQ:NP_652417,GB_protein:AAF49510,FlyMine:FBpp0292054,modMine:FBpp0292054	282	parent=FBgn0040797,FBtr0302928	ATGATGAAATTCTTTGCCGTTGTCCTGTGCGCCCTGTTCGCCGCCGCTGCTGCCAATCCTGGTCTGCTGGCCTACAATGCCCCTCTGGCCTACTCCACTCCACTGGCGTACAGCTCCCTGCCCGCTGCCGCACCCCTCGCCTACACCGCCGCCTACACCCCTGCCTACGCCCCCTACGTGGCCCCCTATGCCAGTAGCTACAGTGCCCACAGTGTGGCCCACAGCGCCGCCCTGCCAGCCGTTTATGCCGCCGCCCCTGTGGCCACCATCCTCAAGAAGTAA	41	58	122	61	282	183	0.648936
CG13067-PA	loc=3L:join(16264440..16264451,16264525..16264752)	dbxref=FlyBase:FBpp0075220,FlyBase_Annotation_IDs:CG13067-PA,REFSEQ:NP_648857,GB_protein:AAF49511,FlyMine:FBpp0075220,modMine:FBpp0075220	240	parent=FBgn0036589,FBtr0075465	ATGTTCAAATACTTCGCTCTGTGCCTGTTCGCCATCGTGGCCTGCGTCTCTGCCAAGCCGGCGGTGCTCGCTTCTCCTCTGGCCTACAGCGCCTACTCCGCTCCCTATGTGGCAGCTGCTCCTTACTCGGCTGCCTACACCGCGGCATACACCGCTCCAGTGGCCGCCGCCTACTCCGCCTACACGTACCCCTATGCGTCCGCCTACTCCGCCTACCCCTATGCCGCCTACTACCGTTAA	32	58	100	50	240	150	0.625
CG13069-PA	loc=3L:16258530..16258823	dbxref=FlyBase_Annotation_IDs:CG13069-PA,FlyBase:FBpp0075218,GB_protein:AAF49514,REFSEQ:NP_652418,FlyMine:FBpp0075218,modMine:FBpp0075218	294	parent=FBgn0040798,FBtr0075463	ATGTTCAAGTTCTTCGCCGTCGCCCTCTTCGCACTGATTGCCTGCGTGGCCGCCAAGCCCGGAATCGTGGCTCCTCTGGCCTACTCCGCACCTCTGGTGGCTGCTGCTCCGGCGGCTGCGGTTTACAGCCGGGAATACCACGGAAATTTTGCGGCTCCCTACGTGGCATCTCCCTATGTGGCTTCTCCCTACGTGGCTTCTCCCTACGTCGCTTCCCCTTACGTGGCGTCTCCGTATGTGGCATCTCCCTACGTTGCCGCCCCCTACACCGCTCCTCTGCTGCTGAAGAAGTAG	36	78	107	73	294	180	0.612245
CG13071-PB	loc=3L:join(16255937..16255948,16256023..16256220)	dbxref=FlyBase:FBpp0292441,FlyBase_Annotation_IDs:CG13071-PB,REFSEQ:NP_001189117,GB_protein:ADV37553,FlyMine:FBpp0292441,modMine:FBpp0292441	210	parent=FBgn0036585,FBtr0303379	ATGTTCAAGCTGTTCGTATTCCTCGCCTTCTGTCTGGCTTTGAGCTATGCCGCTCCTGGTTACCTGCACTCCTCGCCCATCCTGACCAGCTCGTACCACAGTCTGCCCTCGGTGCGCGTGATCCAGCCCATTTGGACCACCTCGCACAGCGTTGTGCATCCCATCAGCTACGGAGGATACGGTCATGGCCGTGGATATGGCTGGATCTAG	33	56	69	52	210	121	0.57619
CG13159-PA	loc=2R:8262874..8263104	dbxref=FlyBase:FBpp0087023,FlyBase_Annotation_IDs:CG13159-PA,REFSEQ:NP_610768,GB_protein:AAF58525,FlyMine:FBpp0087023,modMine:FBpp0087023	231	parent=FBgn0033721,FBtr0087912	ATGAAGTTCTTCGCTGTCCTCGTCTGTTTCTCCGCTGTCCTGGCCATCGCAATGGCATCTACCGCAACTACAACCAGCACTCCCACAACGCCCTCTTCGCCCACGACGACGACGTACACCTATACTACCACCCCGACCTACCCCACCTACACCTACACCACGGACACCACCACCACTAAGCCAATCAAGCAACAGCTCCTGTCCCTGCTGTTCAACAAGAAGTCCGGATAG	58	44	94	35	231	129	0.558442
CG13177-PA	loc=2R:join(8051297..8051305,8051367..8051426,8051489..8051692)	dbxref=FlyBase:FBpp0111684,FlyBase_Annotation_IDs:CG13177-PA,REFSEQ:NP_001097281,GB_protein:ABV53772,FlyMine:FBpp0111684,modMine:FBpp0111684	273	parent=FBgn0040759,FBtr0112772	ATGGCAAAGTTATTTTCCATCCTTTTGTGCCTGGCTATTATCGGATTCATCAGCGCAGCTCCTATAGAGGACAAGAAACCCGCTGAGGAGGCTGATCTCTCCACCGCGGACTCCATTGGCTACGGCTACTATGCAGCTCCATCGCCAATTTACTACGGCGGCTATGGAGGTGGCTACAAGTACGGCGGATATTCCGGTTACGGCGGCTACGGCGGATATCGCTCCTACGGAGGCGGATTCTATCGTCCCCGAATTTACCCAGTTTGGGGATAA	59	69	73	72	273	145	0.531136
CG13202-PA	loc=2R:complement(7243671..7243770,7243832..7243977)	dbxref=FlyBase:FBpp0087253,FlyBase_Annotation_IDs:CG13202-PA,REFSEQ:NP_610675,GB_protein:AAF58656,FlyMine:FBpp0087253,modMine:FBpp0087253	246	parent=FBgn0033623,FBtr0088157	ATGGATAACTGGAAGATAACCGCGGAGGAGCTTATCCGTCTGCGGGAGAGCTGCTTGCAGTGCATCCGTGATGGAGAACTCTATGAACTGCGCAACGATGCCAAACTTAGGGCTGTTTATAGCACTCAGAACTACGAAGAATTCAAGAACATAGTGGATGCGGCTCATCTTCGTCCAGTGACCAAGGGCGACAAGGCGAATTTTAAGACGAAGAATCGACTATGGAACTCGGCGGCCCGGGATTAA	72	51	53	70	246	123	0.5
CG13230-PA	loc=2R:join(7042433..7042559,7042640..7042731)	dbxref=FlyBase:FBpp0087299,FlyBase_Annotation_IDs:CG13230-PA,REFSEQ:NP_652388,GB_protein:AAF58714,FlyMine:FBpp0087299,modMine:FBpp0087299	219	parent=FBgn0040764,FBtr0088204	ATGTCGAGAATCCTTGTCGCCGCCATCGCCTTCGTTACCATCTGTCTGGTCCTTGTCAGCGCCGCCCCCGCTCCCGCCCCGCCCACACAGATCCTGGATGCCCGGACGGCCATCCAGAAGATAATCGACGCTTACAATCGGATTCCGGGTCCTTCAGTTGTTCACCCCTGGGAGGTGGCCACTTTGATTGACCCGAACACCTTTGTGGCCCAATTCTGA	38	52	78	51	219	129	0.589041
CG13245-PA	loc=2L:16005110..16005352	dbxref=FlyBase:FBpp0080360,FlyBase_Annotation_IDs:CG13245-PA,REFSEQ:NP_652575,GB_protein:AAF53497,FlyMine:FBpp0080360,modMine:FBpp0080360	243	parent=FBgn0045827,FBtr0080802	ATGTGTGGTGGCTGGGCTTGTGCCTCCTTTGACCTGGCCTGCAATAATCCTCCCTTGTCAACACTGCGTTTCACCGGTCGGGACTTTATACCCACGCCCTGCGGTCCTTGCGATAAGTGTTATGTTCTAGATACTAGCCGCAAGAAGAACACCAACAACTGCTATGTTCCGCACATCCTGTCTCCACTGGATGCGCAGCTCTGCACACTGGCGAGTACTCAGAAAAAAAAGGAAGACGAATAA	59	60	68	56	243	124	0.510288
CG13255-PA	loc=3L:20831482..20831685	dbxref=FlyBase:FBpp0077921,FlyBase_Annotation_IDs:CG13255-PA,REFSEQ:NP_652282,GB_protein:AAF51651,FlyMine:FBpp0077921,modMine:FBpp0077921	204	parent=FBgn0040636,FBtr0078263	ATGCTGGACCCCATTTCGGACGCACCGCTGGTCTTGGCCTACGTCTTTATGTCGCTGCTGGTGCTCATTGTGTGCTTCATACTGGTCAATGTGGTCCACAAGCTGTATCGCAGTCTCAACGGCGAGGTATCAACGGGGCTGGTTTCTCCGGCACAGCAGCTGAAGACCTCCATCATGGAGCTAGACGCCATGAAGACCGGTTAG	39	52	56	57	204	113	0.553922
CG13306-PA	loc=3L:complement(8742375..8742659)	dbxref=FlyBase:FBpp0076319,FlyBase_Annotation_IDs:CG13306-PA,REFSEQ:NP_652444,GB_protein:AAF50369,FlyMine:FBpp0076319,modMine:FBpp0076319	285	parent=FBgn0040828,FBtr0076592	ATGGTTCTGCTACTGGTGCACCTGCGGCGCCTTATTTTGCTGCTGACGGTCGTTTACCTGAGCGGAGCGGTATTCCGTCGCCTTCTCACCGAACGGCACCACGCCCACATCCTGCAAGGCAATGGTTACATGGGTTTCGGACGTCTTCGTGGTGGCGGTGGATCCAAGGAGCCGTATCACTTCCAATGGTGGGCCTACATCTACACCTGTTATGCATACGCCGTGCTGGTCAACTACGTCAACATGCGCCGGCTGACCAACCTTATCGAATTTTTCTTGAATTAA	54	77	81	73	285	154	0.540351
CG13315-PA	loc=3L:9090111..9090320	dbxref=FlyBase:FBpp0076257,FlyBase_Annotation_IDs:CG13315-PA,REFSEQ:NP_652443,GB_protein:AAF50318,FlyMine:FBpp0076257,modMine:FBpp0076257	210	parent=FBgn0040827,FBtr0076530	ATGTCTGCCACTAAGGTGAACCATTTGATCGGAGCGACTACGCGCTACATTGCCGGACGGAATGCGGTGCAGACGGTCTACTGGCGCACCTCAGCCGGACCCAATCCCCGGATGCTGAAGACCAACAAGCTGCAGAACTTCGATCGCACCCAGAAGGCGCCTCAGAGTGTACGGATGCAGAACTATGATCGCAGCTATATCCGTGATTAG	54	39	60	57	210	117	0.557143
CG13364-PA	loc=X:complement(518929..519123)	dbxref=FlyBase:FBpp0070154,FlyBase_Annotation_IDs:CG13364-PA,REFSEQ:NP_652500,GB_protein:AAF45528,FlyMine:FBpp0070154,modMine:FBpp0070154	195	parent=FBgn0026879,FBtr0070159	ATGTCTGGACGCGAGGGCGGTAAGAAGAAGCCTCTGAAGGCGCCGAAGAAGGACTCCAAAGACCTGGACGAGGACGACATGGCCTTCAAGCAAAAGCAGAAGGAGCAGCAGAAGGCTCTGGAGGCGGCCAAGGCGAACGCCTCAAAGAAGGGTCCTCTCGTAGGAGGCGGCATCAAGAAGTCGGGAAAGAAGTGA	62	21	43	69	195	112	0.574359
CG13428-PB	loc=2R:complement(16427107..16427181,16427250..16427318,16427726..16427755,16427811..16427906)	dbxref=FlyBase:FBpp0300872,FlyBase_Annotation_IDs:CG13428-PB,REFSEQ:NP_001246443,GB_protein:AFH08196	270	parent=FBgn0034515,FBtr0308649	ATGAAGCTACTCTGCGTTGTTTTGGTTATTTACGTTGTGGCTCTGACCCTCTTCGGAGTCGATGGACGTGGTGGGGGCACCACAAATGGAGTGGAGGAACCAAAGTTCGTCGGTTTGTTCAGGCGGTCCCGTCGTGATACATTGGAGGACAAGCTCGTGGCCAATGATGATCCTCCACCACCGCCGCAGTTCAGACAACGTCGTCAGGCTCCACCTGGAATGCCACCACCGCCGGACGGCCTTCCACCACCACCCCAGTTCCTTCTCTAA	54	64	80	72	270	152	0.562963
CG13465-PA	loc=3L:complement(14937156..14937392)	dbxref=FlyBase:FBpp0075427,FlyBase_Annotation_IDs:CG13465-PA,REFSEQ:NP_525000,GB_protein:AAF49696,FlyMine:FBpp0075427,modMine:FBpp0075427	237	parent=FBgn0040809,FBtr0075674	ATGTTTGCCGAAACCGCTCTTGTTTCCAACTTCAATGGAGTGACAGAGAAGAAATCTCTTACCGGCGCCTCCACCAACCTGAAGAAGCTGCTGAAGACCATCAAGAAGGTCTTCAAGAACTCCAAGCCTTCGAAGGAGATTCCGATCCCCAACATCATCTACTCTTGCAATACTGAGGAGGAGCACCAGAATTGGCTCAACGAAAAACTGGAGGCCATGGCAATCCATCTTCACTGA	73	50	65	49	237	114	0.481013
CG13545-PB	loc=2R:complement(19045236..19045526,19045631..19045636)	dbxref=REFSEQ:NP_611763,GB_protein:AAF46963,FlyBase:FBpp0297218,FlyBase_Annotation_IDs:CG13545-PB	297	parent=FBgn0034828,FBtr0306080	ATGAAATTCCTCGTCTGCTTGGCTCTCTTCATCGCCGCCGCCCAGGCTCATGTTGTGGCACCCGCTGTGGCCACTTACTCCGCTGTTCCGGCCCTGACCTACGCCGCCGCCGCTCCTGTGACCACCTACTCGGCCGCCATTCCCCGCGCATACTCCGCCTACGCCGCCCCCTCCGTTTACGCCGCTCCATCCGTCTATGCCGCCCCCTCCGTCTACTCCTCATCCTATGTGGCCGCGCCCTCCGTGTATTCCGCCTACGCTGCCCCCGCCGTCGTCTCCACTCTGCTCAAGAAGTAA	34	70	133	60	297	193	0.649832
CG13564-PA	loc=2R:19968546..19968791	dbxref=FlyBase:FBpp0072155,FlyBase_Annotation_IDs:CG13564-PA,REFSEQ:NP_611882,GB_protein:AAF47160,FlyMine:FBpp0072155,modMine:FBpp0072155	246	parent=FBgn0034973,FBtr0072246	ATGTCCCATGAACCGCAGAAGCCCGCCAAGTCAGCAGTGAAGGAGCCTCCGGTTGTGAGCGAGGAGACCAGAACCACGGACAAGTGCCTGGCGGACTTTTGCTTGAAGGGTGGAAGTGGCCTGATCATCGGCAGCGCGGTCACCTTGTTCTTCACGCGCCCACAAACCTATCCCATTTGGCTGGGACTGGGCGTCGGTATGGGCGTGGCCTACGACTGCTGCCAGGCCCGCTGGAATCAACAGTAG	52	46	70	78	246	148	0.601626
CG13606-PA	loc=3R:join(19998826..19998834,20006015..20006174,20006309..20006439)	dbxref=FlyBase:FBpp0083938,FlyBase_Annotation_IDs:CG13606-PA,REFSEQ:NP_651225,GB_protein:AAF56251,FlyMine:FBpp0083938,modMine:FBpp0083938	300	parent=FBgn0039161,FBtr0084553	ATGAAATTCTTAGTCACCATCGCCACCCTCTGCCTCCTTGTGGCCTTCGCCGCGGGCCAGCAATACTTTCTGGGCCAGTTCCCAAGCCGGACTCGTTTTGGATTCGATCCCGTGGCGCTAGCGGGACCCTCATCGGCCACACAGGTTCGGGATCCTCGACAGAACAGGGGACCCGTCGTCTTCCCCCCATCCCCACCAGACGCAGTGGACGAGTCCAGCGGCGTGGTTGTGGGTGCCTCCGGATACGGCTTTGTGCCGCCCCAGCAAAGTAATGCGAACCTCTTTAAGCGCACTGTCTGA	53	65	102	80	300	182	0.606667
CG13606-PC	loc=3R:join(19998826..19998834,20006015..20006174,20006309..20006407,20006629..20006645)	dbxref=REFSEQ:NP_001262900,GB_protein:AGB96280,FlyBase:FBpp0307395,FlyBase_Annotation_IDs:CG13606-PC	285	parent=FBgn0039161,FBtr0335412	ATGAAATTCTTAGTCACCATCGCCACCCTCTGCCTCCTTGTGGCCTTCGCCGCGGGCCAGCAATACTTTCTGGGCCAGTTCCCAAGCCGGACTCGTTTTGGATTCGATCCCGTGGCGCTAGCGGGACCCTCATCGGCCACACAGGTTCGGGATCCTCGACAGAACAGGGGACCCGTCGTCTTCCCCCCATCCCCACCAGACGCAGTGGACGAGTCCAGCGGCGTGGTTGTGGGTGCCTCCGGATACGGCTTTGTGCCGCCCCAGCAAAGAAAACTCTCTGGTTAA	51	61	97	76	285	173	0.607018
CG13631-PA	loc=3R:20595244..20595495	dbxref=FlyBase:FBpp0084072,FlyBase_Annotation_IDs:CG13631-PA,REFSEQ:NP_652252,GB_protein:AAF56332,FlyMine:FBpp0084072,modMine:FBpp0084072	252	parent=FBgn0040600,FBtr0084693	ATGTCGCATCAGTGCAGCTGCGGTCGCGACCTCAACAACAACTACGTCTCGTACACCAACGCCTACGCCAATGCGAATGCATCTCTGGACCGCGAGGCGGCCACCAGCGGCAAGTCCGGCGGTCCGCCCCGCGCCCAGCTGACGGCCAAGGTGATGTTCGGTACGGTGGGCGCCATCAAGGAGCTGCGCGACAAGGAGCAGCAGCAACAGCAGCAGCGGCAGGCGGCACGAGCGGGCGAGAGGCGCAACTGA	57	29	83	83	252	166	0.65873
CG13639-PA	loc=3R:complement(20685833..20686042)	dbxref=REFSEQ:NP_001247299,GB_protein:AFH06616,FlyBase:FBpp0297242,FlyBase_Annotation_IDs:CG13639-PA	210	parent=FBgn0265266,FBtr0306105	ATGTCCGTCCAAGGAGCCATCCATTGCCTTATGGTCGCCCTGCTCCTTCTTCTGATCGTCGTGTCTGGCTCCCCGGCCCGTGGATACCATCAAACACCGAAGCGTGACGGTCGCAGCTACACGGATATCGCCCGAGTGGTCAATCCCAACCAGTACGCCTTTCCCGGATCCCGCATTTATCCTGGCCAGCCCTTCTGGCCAATGGGATAG	38	49	73	50	210	123	0.585714
CG13713-PA	loc=3L:4697679..4697978	dbxref=FlyBase:FBpp0073202,FlyBase_Annotation_IDs:CG13713-PA,REFSEQ:NP_652709,GB_protein:AAF47934,FlyMine:FBpp0073202,modMine:FBpp0073202	300	parent=FBgn0042199,FBtr0073346	ATGGAGCAGGAAAAGATGCTGAAGCCCACTGTCACCTATCATCTGTTCCTGTACCGTGTCGAGTTGGCCCGTCGGAATGCCCGGCAGCTGCGGCTTTCCCGCACCAAAATCGAGATCACGGACGAGCTCATATCCAATACGGTGCGCAATCTGAAGACGTGCAGCTTGGACGACCTGAAGGCGGTCAACCGGGAGCTACTGTTCAAGCGGAAACTGCGGAGCAACGTGTCCAAGCTGAAAAAGGAGGGCATGCGGCAGCAGCGCCAAGAGAACCAAGACAACTCAGCGAAACAGGATTAG	84	49	80	87	300	167	0.556667
CG13737-PA	loc=3L:13875755..13875991	dbxref=FlyBase:FBpp0075496,FlyBase_Annotation_IDs:CG13737-PA,REFSEQ:NP_648666,GB_protein:AAF49793	237	parent=FBgn0036382,FBtr0075754	ATGGAGACCTATTTGACGGAGATCAAACAGTTGCGCATACCACGCCCGAAATTTGAGCCCAACAGTTGCCATCAGCAGCACCATCATGCGGTGACAGCCGTCGGAGCCACGCCCATCCAGCCGCCCCCGCCCCTGCACCACCGTCAGTGGCGACACTTTGTGCGACCCTTTACGCCGCCACGCGATTACCATCTGCCCATGGTGGCCGAGGGCTCCTCCATGCACGACAAGATGTGA	53	41	85	58	237	143	0.603376
CG13738-PA	loc=3L:complement(13966259..13966540)	dbxref=FlyBase:FBpp0075532,FlyBase_Annotation_IDs:CG13738-PA,REFSEQ:NP_648673,GB_protein:AAF49783,FlyMine:FBpp0075532,modMine:FBpp0075532	282	parent=FBgn0036390,FBtr0075790	ATGAAGTACTTTGTGATCTGTGTTTTGGCTGCAATCGTTCTTTTCCAGTCCGCATCGGGATTCAAGCGGCGAGTGATCTATGTGGTACCAGCACCCACAACGAGTACAACGACCACAACAACAACAACAACGGCGGCACCATCGAGCTCCGCCACGACGACCACCAACGCTCCTGAGGTGGTTTACCAGGTGGTCTACTGTTCCTGGAAGAACAACTGGTGTCGTCCCGTCTCGAACACCGTGAGAAATTGCAAGTGGGGCTTCTGCAAGTTCAATGGATAA	72	64	76	70	282	146	0.51773
CG13751-PA	loc=2R:4787847..4788080	dbxref=FlyBase:FBpp0087725,FlyBase_Annotation_IDs:CG13751-PA,REFSEQ:NP_610416,GB_protein:AAF59032,FlyMine:FBpp0087725,modMine:FBpp0087725	234	parent=FBgn0033340,FBtr0088644	ATGCCTGTTTTGGAGCACATCAAAGCCATGGCAGAGACTCCGACTCCAGCTGAGAACAGCCCTGCACCGGCAGACGAGAATGCTCCGCCCCAGGCAGTCCGGGAACTGACGCAGACCGACCATCTCAACCGACGCCTTCTCAAATCGCTCCTGGAAAACATGCAGGCCACCGAGGTTCTGGCGCAGGAGAACGGGAACGGCTCCAACGAGGAGGACAACGATTTCGAAGAATAA	66	33	72	63	234	135	0.576923
CG13779-PA	loc=2L:join(7064086..7064197,7064253..7064380)	dbxref=FlyBase:FBpp0079031,FlyBase_Annotation_IDs:CG13779-PA,REFSEQ:NP_652555,GB_protein:AAF52481,FlyMine:FBpp0079031,modMine:FBpp0079031	240	parent=FBgn0040954,FBtr0079403	ATGTCTGCCCCAGATAAGGAAAAGGAGAAAGAGAAGGAGGAGACCAACAACAAGAGCGAAGACTTGGGTCTCCTGGAGGAGGACGACGAGTTCGAAGAGTTTCCCGCCGAAGATTTCCGCGTTGGCGACGACGAGGAAGAGCTAAATGTGTGGGAGGACAACTGGGACGACGACAACGTGGAGGACGACTTCAGCCAGCAGTTGAAGGCCCATTTGGAGAGCAAGAAAATGGAAACGTAA	80	34	46	80	240	126	0.525
CG13784-PB	loc=2L:complement(7218853..7218853,7218909..7219111)	dbxref=FlyBase:FBpp0079042,FlyBase_Annotation_IDs:CG13784-PB,REFSEQ:NP_723261,GB_protein:AAN10625,FlyMine:FBpp0079042,modMine:FBpp0079042	204	parent=FBgn0031897,FBtr0079414	ATGGATTGGATCATCAATGATGAGATGGGCCTGACGGTCGGTCACGTGGTGGGCTGGGCCGCCGCCTCCGCAATGGTTATTGGGGGCGTGATCCCCTACGTGCCCCAATACATTGAGATCAAGAAGACGCAGGACGCGGAGGGATTCTCTCTGTACGTGTGCCTGGCGCTGCTGGTGGCCAACTCGCTGAGAATACTCTTCTGA	39	47	51	67	204	118	0.578431
CG13838-PA	loc=3R:18868055..18868330	dbxref=FlyBase:FBpp0083737,FlyBase_Annotation_IDs:CG13838-PA,REFSEQ:NP_651112,GB_protein:AAF56084,FlyMine:FBpp0083737,modMine:FBpp0083737	276	parent=FBgn0039041,FBtr0084344	ATGGACAGCGCCGATGAGCAGCTGCAGCTGGATCTGGACAGGATATCGATGGAGAGTCGCCAGGCCAGCAGTTTCGATGACCTCATCGAGCTGACCAACAACTCGGAGCGTCTGATGGCCAGAGTCAATTCCAGCTTGGATGACCTAAACACCGCCCTCGACAACCTGGAGGCTCGAACGGACCGGGTTCTGGTCGAGATTCGGAGGCTAATCAGCTCGGAAATGCCGGCACAAGGTCCGCACGATGGATGTGGCGATCCAGATGCCAGGGCGTAG	67	48	74	87	276	161	0.583333
CG13946-PA	loc=2L:776542..776841	dbxref=FlyBase:FBpp0077669,FlyBase_Annotation_IDs:CG13946-PA,REFSEQ:NP_652360,GB_protein:AAF51463,FlyMine:FBpp0077669,modMine:FBpp0077669	300	parent=FBgn0040725,FBtr0078004	ATGCGTTCCTACATTCTGATTGTCCTCTTCGCCCTGATTGCCCTGGCTGCTGCTCAAGGCGGACCACAAGGTGGACAGCAGGGTGGCCAAGGAGGACCTCAAAATGGTCAGCAAGGAGGCCAGCAGGGAGGCTCCCAGGAAGGATCCCAGGGTGGACAACAGGGAGGCCAGCAGCAGGGAGGTCCTGGCGGTCCATGGGGTCTGCCTCCGAATGGAACCGAACTCTCCAACAGTACCACAACTTCGACCACTGAGGCTAGCACCACTGAATCCAGCACCACTGACGTTTCCTCATCATAG	72	52	89	87	300	176	0.586667
CG13998-PA	loc=2L:complement(5956512..5956805)	dbxref=FlyBase:FBpp0078871,FlyBase_Annotation_IDs:CG13998-PA,REFSEQ:NP_652551,GB_protein:AAF52307,FlyMine:FBpp0078871,modMine:FBpp0078871	294	parent=FBgn0040949,FBtr0079241	ATGGCTAAGACGATGACGTTCTGGTTTCTGGTCTTGGCTCTGGTGACCTTAAATCCAACCTGGCCATTCTGGCGCACAGGGGCTGCCGAAGTCACTTCCGCATCGATGTTCCAGTTTCTGGACCGCCACAATGGTGAAGGCGACCACAGTTGGTCTCACCTACTGCCCACAAACTTCTACTCCGAGATGAACCAGCAGTACTACAGGAGATTCCGGCGACAGGCTGGCAGAATGGACACCTTCCGATCGGGAAAACGGCAGCAGTACCCTTTTGAATATGCTCGATATGTCTGA	69	69	81	75	294	156	0.530612
CG14036-PA	loc=2L:complement(5054671..5054952)	dbxref=FlyBase:FBpp0078666,FlyBase_Annotation_IDs:CG14036-PA,REFSEQ:NP_608903,GB_protein:AAF52212,FlyMine:FBpp0078666,modMine:FBpp0078666	282	parent=FBgn0031677,FBtr0079029	ATGTCCGATTTCGAGTACGGAATTTGCCCTTACGACAAATCGCACCGCATCTTGCTCTTCCGGATGCCCAAGCACTTAATTAAGTGCGAGAAGAACTACTGTGGACCGCCGCTGCAGACCTGCAAGTACAACGCCACACACCGAGTCCAGGACATGGAGAAGCATCTGAAGGAGTGTGACTACTATCTCCGCAGCATCGAAAACCAGGCGGTGCAGATAGCGCTTCGTAGTCGCATACCGCCCAAACAGGAAGATGGACATGATGTGGACACACCATTTTAG	80	56	77	69	282	146	0.51773
CG14057-PB	loc=3L:complement(17037580..17037759,17037813..17037881)	dbxref=REFSEQ:NP_001163458,GB_protein:ACZ94729,FlyBase:FBpp0289942,FlyBase_Annotation_IDs:CG14057-PB,FlyMine:FBpp0289942,modMine:FBpp0289942	249	parent=FBgn0036696,FBtr0300718	ATGGCAATCATACGCTGTCTCCATCGAGGCCAACGCTTCGTGTCCAGCGTATTGCCATTGATTACTTTGATCGGAGATGTACGGGCCAAGTTTAGGACGCTGTACATTGGTGCCACCATCATCCAATGCAACAAGTTCATAGTCAAGCACCAAAAACAGTTCCTGGACCGCACCATGGGTCAGATAACCTCCGCCAAGGAGCGCCAGGATCTCTTCAAGCGCGTAATGGAGTTCGACATGGACAGATAG	67	56	66	60	249	126	0.506024
CG14104-PB	loc=3L:complement(19800040..19800246)	dbxref=FlyBase:FBpp0288838,FlyBase_Annotation_IDs:CG14104-PB,REFSEQ:NP_652408,GB_protein:AAF49110,FlyMine:FBpp0288838,modMine:FBpp0288838	207	parent=FBgn0040786,FBtr0299563	ATGAAAGAAAATAAGAAAAAGTCGCGCAAAACGGCCAATAAGACAAATGAAACGTCAGAGGGTCAGAAAAAGAAGATCATTGAACTGCTGCACGAGTACAACGACCTAAAGGATGCCACCCAGCGCGTCCTGGAAGCCTTGGCCAACCTAAAATGCGTACCCGTCGGATCGGTTTACGCTACATACAACCTGCCCCGCGACGAATAA	77	31	52	47	207	99	0.478261
CG14113-PA	loc=3L:join(13322318..13322335,13322388..13322618)	dbxref=FlyBase:FBpp0075573,FlyBase_Annotation_IDs:CG14113-PA,REFSEQ:NP_652431,GB_protein:AAF49834,FlyMine:FBpp0075573,modMine:FBpp0075573	249	parent=FBgn0040814,FBtr0075837	ATGTCATCCGAAGAAGAGGTATACACGGAGGAGGAGACTGATCAGGCCATGTCCTTCATTCGTGAGCATGACCTGCCCATGTCGGAGCTGCAGTATGCACTCAGATATGTCCGCATTCTGCGCGAAAACAAATCACTGAGCGATCAGGTTATGGGAATCCGTGAGCCACAGAATCCTGTTGCTGAGGTGGCGCCACCGTCATTCGACTGGAATGACAAGGAGAATAAAGCCGTGGCCCGGGATCCATAA	68	51	60	70	249	130	0.522088
CG14246-PA	loc=3R:22555491..22555772	dbxref=FlyBase_Annotation_IDs:CG14246-PA,FlyBase:FBpp0099860,REFSEQ:NP_652260,GB_protein:AAF56621,FlyMine:FBpp0099860,modMine:FBpp0099860	282	parent=FBgn0040608,FBtr0100441	ATGTCCGGTCGGGACTACAACGGAGAGCCAGGCTGTCGCAGTGCCGAGGAACTGGGCCAGAGCTACCGGCATTTCTGGGATCCCACCGCCTACTGGCAGTGCGGCGGAAAATCAATGGAGGAGGAGCGGGAGCGGGATAGGGATTGGGAACGGGAACGACCCGCCCAGCTGCAGCGTTGCCCGGCCAACGAGCTGTTCTACGACCGGGAGCGGCGGTGCGTAAAGTGGAAGCACTGGCAGTGGACCGAACCGCAGGATCCGCCCACAAAGCCGCGCAAATAA	67	36	78	101	282	179	0.634752
CG14300-PA	loc=3R:complement(14519042..14519316,14519379..14519388)	dbxref=FlyBase_Annotation_IDs:CG14300-PA,FlyBase:FBpp0099682,REFSEQ:NP_001014639,GB_protein:AAX52965,FlyMine:FBpp0099682,modMine:FBpp0099682	285	parent=FBgn0038643,FBtr0100288	ATGAAGTCTGTTGTTGCCCTGTTTGCCACCGTTTTGGCCATTATTTTGGTGGCTGGAGTGAGTGCGGATGCGGGTCGCTCCGCCTGCAAGGATGAGTCCGAGATTGGACAGACCTATACGCATCACTTCGATGCCGCTAAGTACTGGCTGTGCGAGACCCTTGGCGTTCCGGCCACCGAGGTGGACTGCCCCGCGGGACTGGCCTACATGCATCTGCTCAAGGAGTGCATCCCATGGGCCAGTTACATCTGGAAGAAGCCCGAGATGCCACCAACTGTGGCCTGA	53	67	78	87	285	165	0.578947
CG14302-PA	loc=3R:join(14558428..14558434,14558508..14558716)	dbxref=FlyBase:FBpp0083088,FlyBase_Annotation_IDs:CG14302-PA,REFSEQ:NP_650749,GB_protein:AAF55591,FlyMine:FBpp0083088,modMine:FBpp0083088	216	parent=FBgn0038647,FBtr0083673	ATGAAATTCTTCAACCTGCTGTTTAGCCTCTGTCTGGCCTTCATGCTGTGCACCTCGTGGGTGTCGGCTTTCTCCAGTCTTGCCACCCCGGAGCCAACTCCGCCAACTGGTGCTCCCGTCGATGGTACGACTAGCACGGGATTCTCTGGTCCGCCGCAGGCTGAGACCACAAATGCCACGCCAGAAACGTCGACCATCTATCCCATTTACGGATAG	41	53	71	51	216	122	0.564815
CG14330-PA	loc=3R:complement(13282229..13282498)	dbxref=FlyBase:FBpp0082884,FlyBase_Annotation_IDs:CG14330-PA,REFSEQ:NP_650628,GB_protein:AAF55424,FlyMine:FBpp0082884,modMine:FBpp0082884	270	parent=FBgn0038512,FBtr0083443	ATGCCTCTCATATACTTCGATCGCACAATTAACTCGCCGCAGGAGCTCGTCCTGGCGGGATTGAAGGACTCCACCACCGGTACTTCCCTTCGCGATCTGGCCACCTTTGTCACACGCAAGACGGGATTTCCGGGCGAAGTCTGCTTTAAGGTTATCACGGAGGCCCTCGAGGAGGCCATGGCCTGCAAGAGCATCCGCCAAGTGGGTGGACTCTTCTACGAGATACCGCCAAAACCGCCTCGTGCGCCCGCCAGACGTCGGAAATGCTAA	59	55	85	71	270	156	0.577778
CG14374-PA	loc=3R:complement(9222531..9222830)	dbxref=FlyBase:FBpp0082229,FlyBase_Annotation_IDs:CG14374-PA,REFSEQ:NP_731809,GB_protein:AAF54943,FlyMine:FBpp0082229,modMine:FBpp0082229	300	parent=FBgn0040553,FBtr0082761	ATGAAGTTCCTCATCTGCTTGACCCTTTGCATTGCCGCCGCCCAGGCAGGATTCATCGCATCTCCAGTGGCCACCTATGCCGCCACCTATTCCGCAGCTGCTCCCTTGGCCTACTCCGCTCCGGTGGCCACCTACTCCGCACCAGCATACTCCACCTACGCCGCTGCCGCCGTTCCCGCCTTAAGTGCTCCTGCTTACACTGCTCCTGTGACCACATATGCCGCCGGAACTGCCTATGCTGCTCCCATCACCACCTACGCAGCTCCCGCTGTCGTCAGCTCTTTCTTGAAGAAGAAGTAA	51	71	119	59	300	178	0.593333
CG14482-PA	loc=2R:complement(13459908..13460028,13460157..13460209)	dbxref=FlyBase:FBpp0086062,FlyBase_Annotation_IDs:CG14482-PA,REFSEQ:NP_611233,GB_protein:AAF57832,FlyMine:FBpp0086062,modMine:FBpp0086062	174	parent=FBgn0034245,FBtr0086905	ATGGCTTTCCGCATACCTTTTGGCAAGAAGCACGCTGAGATAGCGAGTTCCTTCATCCGATCTGGAGCCGGATTCGGAGGAGCTGCTGGCCTGGCCGTGCTTTACTACACCGACTGGAAGCTGGTCCTACAGTACGTGCCCATCTACGGATCCAAGTTCGAAAAAAGCGAGTAA	41	40	46	47	174	93	0.534483
CG14483-PA	loc=2R:complement(13473295..13473543)	dbxref=FlyBase:FBpp0086059,FlyBase_Annotation_IDs:CG14483-PA,REFSEQ:NP_611235,GB_protein:AAF57828,FlyMine:FBpp0086059,modMine:FBpp0086059	249	parent=FBgn0034248,FBtr0086902	ATGGGAACCTGGGTGCTGGAGGTGGCCAAGATGGGCATGTACATGGCCTTTCCGGTGACGCTATTCCACTTGTTTAACCAGCCGGAATACTTTGAAGAATGGGTGACCAAGAAGAAGCGGGAACTTTATCCGCCGGAAAGCAAAAGCCACCACGAGGAGCTGCAGCGGGCAATCCGTGAACACCACGCCCAGCACGACGCCAAAATGATGCGTGCTATGGAGGAGGCGGAGGGCAAGCAGAAGAAGTAG	71	40	58	80	249	138	0.554217
CG14634-PB	loc=X:756825..757106	dbxref=FlyBase:FBpp0110101,FlyBase_Annotation_IDs:CG14634-PB,REFSEQ:NP_001036255,GB_protein:AAF45558,FlyMine:FBpp0110101,modMine:FBpp0110101	282	parent=FBgn0040892,FBtr0110804	ATGTGCTTTCTCTTCCCACTTGGCTGCTGCGGCTGCTCCTCATCGAAGCCTTGCCAAAAGAATGGAAAGCAGCGGCAAGTGCAGCACCAGCCGGACGTCCTGGGGAACGTGATATCCACGGAGCCAGGCTACTTCAACCAGGTGACCATCAGCCAGCCATCGCTACCCAGCATGAGCCCCAGTTCAGTGTCACTGCCCCACCGAATAGTCACGTCTAGCACCTTGAGCTCCTGGGACGGCGAAGTCTGGTGGCCCAAAAGGGACTCCATCGAGGATTACTAA	66	54	89	73	282	162	0.574468
CG14645-PA	loc=3R:160839..161132	dbxref=FlyBase:FBpp0078548,FlyBase_Annotation_IDs:CG14645-PA,REFSEQ:NP_652325,GB_protein:AAF52145,FlyMine:FBpp0078548,modMine:FBpp0078548	294	parent=FBgn0040687,FBtr0078908	ATGAAGGTTCAGCTCGCTCTAACCTCCCTACTAGTGATTTCTTTTGGCATTGCCCTCGCCTATGATGGTGACGGACAGCCGGGTTGCAAGACCCAAGCCGAGCTAGACATTGTAGTTTTCCGCAACAATTGGGATGCCACATCGTATTGGAAGTGTGAGACACTTAACAAACCAGCCATTGAAATCAAGTGCCCCAGCGAAACAGGATTCATGGATAGTCTCAAGAACTGCGTCAACTGGGAGGAATGGGAATGGGAGAAACCAGTGGAGCCCCTTAGCGAAGCGGATCAGTGA	82	65	69	78	294	147	0.5
CG14659-PA	loc=3R:complement(656692..656985)	dbxref=FlyBase:FBpp0078513,FlyBase_Annotation_IDs:CG14659-PA,REFSEQ:NP_649503,GB_protein:AAF52085,FlyMine:FBpp0078513,modMine:FBpp0078513	294	parent=FBgn0037284,FBtr0078873	ATGTCGGAAAAGAAATATTGGGAGCCGGCAAAGGCTTTCCGCCCAAAAAACGAGAGGGCGAAAGTAAGTATCTGGCACCAGTCATTCACACCGACGTACGAGCAGGAGGAGCCCCAAATGGCACTGCTTCTATCCTGGCACTACGGTCGCCAGTGGATGGAGGAGCGTGATATACACAGGATGGAGACCAAGTTGAAGATAAAGAAGGAGGCCAACTTCATTCCACCCAACTATACCAGTTGGCTTGAGAAGCGGAGGGCCATAAAGACTAAGCAACAGCTGATCAGATCTTGA	95	51	67	81	294	148	0.503401
CG14664-PA	loc=3R:1049877..1050131	dbxref=REFSEQ:NP_001246925,GB_protein:AFH06244,FlyBase:FBpp0293537,FlyBase_Annotation_IDs:CG14664-PA,modMine:FBpp0293537	255	parent=FBgn0040682,FBtr0305000	ATGAGGCTGCATCTTATACCACTGGTTGGACTCCTTGCACTGATTATGGCCCAATCCCAAGTACTCCTACCGGGACTTCGCGTGCGACAGGTTCCCGTGCTCGAAATGGGCCAGATTCCAGTGGTGCAGTACCTGGACGCGGCCTCCACAGTCACTCCAGAGCTGGTAAAGGATCAGTTCAGCAGGCGATTCACTACGCTGGCCAAACCCTTGGTCAGTGGTGCTGCTCCCCAAACCAGTCTCCCAAATTTGTAA	56	59	77	63	255	140	0.54902
CG14701-PA	loc=3R:join(7057739..7057846,7057916..7057990,7058063..7058140)	dbxref=FlyBase:FBpp0081829,FlyBase_Annotation_IDs:CG14701-PA,REFSEQ:NP_650057,GB_protein:AAF54617,FlyMine:FBpp0081829,modMine:FBpp0081829	261	parent=FBgn0037883,FBtr0082353	ATGAGCATCTATCACGACGAGGTGGAGATCGAGGACTTCGAGTACGACGAGGAGGAGGAGATGTACTACTATCCCTGTCCATGCGGCGATCGATTTCAGATCTCCAAGGAGGAGCTAATCGAGGGCGAGGAGGTGGCCACCTGTCCCAGCTGCTCCCTAGTCATCAAGGTCATATACGATCCGGAGATGTTCAAAGCTGAGGAGGATGAAGAAAGTGCGCTGAACGAGAAGCTCGGCGACCTGAAGCTCGAGAAGAACTAA	74	48	58	81	261	139	0.532567
CG14742-PA	loc=3R:join(8040533..8040601,8041149..8041304)	dbxref=REFSEQ:NP_001247074,GB_protein:AFH06392,FlyBase:FBpp0297193,FlyBase_Annotation_IDs:CG14742-PA	225	parent=FBgn0037997,FBtr0306051	ATGGGCAAAAATAAGGGTGGTGGCGGCGGCGGTGGAGGAGGAGGTGGCGGTGGTGGAGGCGGGGGCAATAAAAAGGGCGGCGGTGGTGGCGGAGGCGGCGGCGGAGGTGGCTCCGGAAATAAAAACAAAGGCGGCGATGGAGGCGGCGGTGACAAAGGTGGAGCCAAGAAAGGACAAGACCAAAAGGCAGCCGCAGGCGGTGGCAAGAAGGGAGGCAAGAAATAG	65	19	34	107	225	141	0.626667
CG14818-PA	loc=X:complement(1773172..1773383,1773445..1773523)	dbxref=FlyBase:FBpp0070348,FlyBase_Annotation_IDs:CG14818-PA,REFSEQ:NP_569955,GB_protein:AAF45682,FlyMine:FBpp0070348,modMine:FBpp0070348	291	parent=FBgn0026088,FBtr0070364	ATGTCACCCAAAAACAATCATGATCCCTCGTCGTCCGGCGACTCTGGCAACACCAATGTCCAGGAGGCGGACCTCCAAGAGATGGAGGACGTGAACAACAGTCTGGACGCTCTCAGCTGTGCCCTGGACGCCGTGGAGCAGCGCACAGACGACATTATGTCCCAACTACGGGAGCTGCTGAACTCCAACCGAGAGATCCGTCGCCTGATTGCCGAGGAAAATGACAACGCTCCCGAATCGGGAGATGACAACATGGACGGGCAGGCGGGCAGCGAAGCGGCACCCAAGTAG	79	42	86	84	291	170	0.584192
CG14933-PA	loc=2L:11843226..11843459	dbxref=FlyBase:FBpp0079858,FlyBase_Annotation_IDs:CG14933-PA,REFSEQ:NP_652566,GB_protein:AAF53126,FlyMine:FBpp0079858,modMine:FBpp0079858	234	parent=FBgn0040968,FBtr0080274	ATGAAGTATCTGACTTTGCTGCTCGTTTTGGGCCTTTTGATCGCCCTCTTTGCCGGATCGTCGGAGGGCAGCTATTGTCCTTGCGATCTGAAGACCAAGGGCACTCAGGTCTGCGGCTCAAATGGTGTCACCTTCAAAAATCGCTGCGAGTTCGAGTGCAGCCAAAGGGATTATAAGAAACTTGGACGGACCCTGAACATCAGGAAGGATGGACCTTGCAACGAGACAAACTGA	58	57	55	64	234	119	0.508547
CG14957-PA	loc=3L:join(3187579..3187605,3187669..3187808,3187867..3187990)	dbxref=FlyBase:FBpp0072902,FlyBase_Annotation_IDs:CG14957-PA,REFSEQ:NP_647781,GB_protein:AAF47731,FlyMine:FBpp0072902,modMine:FBpp0072902	291	parent=FBgn0035412,FBtr0073038	ATGTGGACGAGTCTAATTGTATCACTGCTCCTGGTCCACTGCCTGCTTGCCGGGGCCGCGCCTGCGCTAAAGGATCTGGACGCGGGCACCTGGAGTGCGGATGAGGCGTGTCAGAATGTGGATAAATCGGTCATAATAGCGAACCAGAATGACTCCACATGCGTCAGCTACGTCTATTGTTATAAAGTCAATGACTCAACGAGGGCTCTAATCAAAAGCTGCAAGACCGGGCAATTCTTTGATGCCGATCTCAAATTCTGCACTATCAGCAAACCAGCGGGATGTGTCTAA	75	68	71	77	291	148	0.508591
CG15036-PA	loc=X:complement(7318627..7318845)	dbxref=FlyBase:FBpp0071018,FlyBase_Annotation_IDs:CG15036-PA,REFSEQ:NP_652530,GB_protein:AAF46261,FlyMine:FBpp0071018,modMine:FBpp0071018	219	parent=FBgn0040922,FBtr0071060	ATGAGGCAATCCATAAAGCACATATTCGCACTGTTGGTTGCCCTGGAGTGTTTAAGCCTTGGCGACACGGCGCCCATCGGTGAGCATCCGGATCATGCCGGATGTATACGGATAACGATCATCAAGCGACCATTGGCCACCACCACCACCACGACAACAACAACAACTACAACCACAACAACCACTACAACCAGAGCAACAACCACGGCCGCTGGTTAA	69	36	69	45	219	114	0.520548
CG15065-PA	loc=2R:join(14277494..14277545,14277612..14277682)	dbxref=FlyBase:FBpp0085848,FlyBase_Annotation_IDs:CG15065-PA,REFSEQ:NP_652366,GB_protein:AAF57705,FlyMine:FBpp0085848,modMine:FBpp0085848	123	parent=FBgn0040734,FBtr0086667	ATGAAGTGGATGTCCTTGGTCTTTCTATGCGGTCTGCTCGCCATGGCAGTGGCTTCTCCGTTAAATCCGGGTAATGTCATTATCAATGGAGATTGCCGTCATTGTAATGTTCGCGGAGGCTAA	24	40	25	34	123	59	0.479675
CG15068-PA	loc=2R:complement(14277897..14277967,14278047..14278098)	dbxref=FlyBase:FBpp0085906,FlyBase_Annotation_IDs:CG15068-PA,REFSEQ:NP_788402,GB_protein:AAN16134,FlyMine:FBpp0085906,modMine:FBpp0085906	123	parent=FBgn0040733,FBtr0086727	ATGAAGCTGCTCTCGATTACTTTTCTCTTCGGACTTTTGGCTTTGGCTAGTGCCAATCCCCTGAGTCCTGGCAATGTGATTATAAACGGCGACTGCAAAGTTTGCAATATACGCGGCGATTAG	27	39	28	29	123	57	0.463415
CG15126-PA	loc=2R:15578350..15578511	dbxref=FlyBase:FBpp0085671,FlyBase_Annotation_IDs:CG15126-PA,REFSEQ:NP_652363,GB_protein:AAF57523,FlyMine:FBpp0085671,modMine:FBpp0085671	162	parent=FBgn0040729,FBtr0086475	ATGCCACCACCACACGGAGGACCCGGAGGCCATGGACATGGAGGACCGCATCATGGCGGACCCCCGCATCATGGAGGCCACCATGGACCGCCACATCACCATGGACCGCCCCATCATCACCACGGACCTCGTCCCTGCTGCCTTTGCTGCACAATTTCATAA	38	24	62	38	162	100	0.617284
CG15127-PA	loc=2R:complement(15568524..15568781)	dbxref=FlyBase:FBpp0085677,FlyBase_Annotation_IDs:CG15127-PA,REFSEQ:NP_663310,GB_protein:AAF57526,FlyMine:FBpp0085677,modMine:FBpp0085677	258	parent=FBgn0040730,FBtr0086482	ATGTACAACGCAGGCTACCAGGTGGACGTGATCGATCCCTACTATCAGCCGCCCGTGGAGGTGGTGAATGTTATTGGACCCCCGCCCCCCGTAGAGGTGATAATGCCCTCGCCCGTTTACAACCAGCCGGTGGTTGTGGTGGAGCAACCCAGCTACAATCAGCCAGGACCCCCCCAAGGACCCAGTGACGCCGAGTGCTGCATGCTGCTAGGAGCCTGTTGTGTCATGGAGGAGTGTGGCCTGTGTGTCATCATGTAG	52	54	74	78	258	152	0.589147
CG15210-PA	loc=X:join(10733420..10733488,10733546..10733686)	dbxref=FlyBase:FBpp0073233,FlyBase_Annotation_IDs:CG15210-PA,REFSEQ:NP_652465,GB_protein:AAF47960,FlyMine:FBpp0073233,modMine:FBpp0073233	210	parent=FBgn0040850,FBtr0073377	ATGGGAGGCTGTTGCTCAAAGGATTTGGATGACAAACGCTCGTGGAGTCCCGAGGAGACCAAGAATGGCAGCACCACATCAACAATCATTGCCCAGCCGCTGGATGAGGTGGGCACCACCGGTGTCTTCACATTGACACGCACCACCACTAGCACCACGCGGCAGGAGAAGACGGTGACCACCACCAGCGAGGAGCAGGAGCAGGATTAG	59	30	58	63	210	121	0.57619
CG15212-PA	loc=3L:join(5124704..5124721,5124860..5125033)	dbxref=FlyBase:FBpp0076866,FlyBase_Annotation_IDs:CG15212-PA,REFSEQ:NP_652458,GB_protein:AAF50794,FlyMine:FBpp0076866,modMine:FBpp0076866	192	parent=FBgn0040842,FBtr0077163	ATGAAGTACCTAGCTCTGACCATTTTCGTGTGCCTTATGGCCATCGCCCTCATTTCTGCCGTGCCCGTGGATGAGTCCCTGATCGGCGATAATATCTACCAGCCTGCCTTCGACGATGTCCAGCGTCCCCAGGATCCGCAGGCCATCTTCAAGCTGAAGAAGCTGCTCAAGTTGAAGAAGCTCCTGGGTTAG	39	49	57	47	192	104	0.541667
CG15213-PA	loc=3L:complement(5125998..5126168,5126228..5126245)	dbxref=FlyBase:FBpp0076885,FlyBase_Annotation_IDs:CG15213-PA,REFSEQ:NP_652459,GB_protein:AAF50795,FlyMine:FBpp0076885,modMine:FBpp0076885	189	parent=FBgn0040843,FBtr0077182	ATGAAGTTCTTGCTCCTGAGCGTCTTCCTTTGCCTTGCCGTGTGCTTCATGGCCACCAGTGCTGCTCCTCGCGAGGAGGCCATTCCCGATGGCTTCGAAGGTCCTGGCAGTGAGTCCGTCAACCCATCCGACGACCAATCCTTCCTGCTCAAGCTGAAGCTGCTCAAGAAGCTGCTGTTCCTGGGCTAG	31	49	60	49	189	109	0.57672
CG15282-PA	loc=2L:join(14712742..14712753,14712825..14713052)	dbxref=FlyBase:FBpp0080224,FlyBase_Annotation_IDs:CG15282-PA,REFSEQ:NP_609716,GB_protein:AAF53405,FlyMine:FBpp0080224,modMine:FBpp0080224	240	parent=FBgn0028855,FBtr0080656	ATGAAATTCTTGGTGATCGTTTTTGTGGCCCTTATCGCCGTTGCTTCCGCGCTTCCTCAATTCGGATATGGAGGATTCGGTGGATTCGGAGGATTCGGTGGCCAACAGCAGCAGCAAGAAGGATTCGGCGGTTTCGGAGGCTTCGGAGAACAGCAACAGCAGCAGGAAAGCTTCGGTGGATTCGGCGGATTTGGAGGAATCGAGCAGCAGCAGCAGCAGCAACAAGGAGGCTTCTTCTAA	56	56	51	77	240	128	0.533333
CG15308-PB	loc=X:complement(10112129..10112410,10113106..10113111)	dbxref=FlyBase:FBpp0289350,FlyBase_Annotation_IDs:CG15308-PB,REFSEQ:NP_652546,GB_protein:AAF46564,FlyMine:FBpp0289350,modMine:FBpp0289350	288	parent=FBgn0040941,FBtr0300073	ATGAAGTTCTTCATCGCCGCCTTCCTGATCGCCGCCTGCATGGCCCTCGCCCAGTGCAGTGTCATCTACTCGCCGGTGTCCTCCGTTCCGGTGGTCCGTTCCGTGCCCGTTATTCGCTCCGTTCCGGTGGTGCGCAGTGTGCCTGTGGTCCGCCGTGTGCCGGTGGTTCGCCGTGTCAATGTGGTCGAGTCCGTTCCAGTGGTGCCCTCGGTGGTGCGCGTTGGACAGGCCCCCATCTACGATGCTCCACTGGTGCAGTCCTATGGTGGATGGTTGAAGCAGAAGTAG	31	77	89	91	288	180	0.625
CG15308-PC	loc=X:complement(10112129..10112377)	dbxref=REFSEQ:NP_001259398,GB_protein:AGB95241,FlyBase:FBpp0305118,FlyBase_Annotation_IDs:CG15308-PC	249	parent=FBgn0040941,FBtr0332897	ATGGCCCTCGCCCAGTGCAGTGTCATCTACTCGCCGGTGTCCTCCGTTCCGGTGGTCCGTTCCGTGCCCGTTATTCGCTCCGTTCCGGTGGTGCGCAGTGTGCCTGTGGTCCGCCGTGTGCCGGTGGTTCGCCGTGTCAATGTGGTCGAGTCCGTTCCAGTGGTGCCCTCGGTGGTGCGCGTTGGACAGGCCCCCATCTACGATGCTCCACTGGTGCAGTCCTATGGTGGATGGTTGAAGCAGAAGTAG	26	66	74	83	249	157	0.630522
CG15323-PA	loc=X:complement(20004216..20004509)	dbxref=REFSEQ:NP_652406,GB_protein:AAF45379,FlyBase:FBpp0290787,FlyBase_Annotation_IDs:CG15323-PA,FlyMine:FBpp0290787,modMine:FBpp0290787	294	parent=FBgn0040784,FBtr0301572	ATGGCAGAGAAGTCGAACGCGGATGCGAAGGCATCTAAAAACAACAAGTACATGACGAGCGAGGATCCTGAGCAGCCAAGTGAATCGTCCACCCAGAAGGAGAAGGGTTCGCAGTCTTCAGAGTCCGAGGAAGAATACTTTAAGAATGTGTCCGAGCGCTTCGATAAGGACATAAAGGACCTGAAAGATCTGATTGCCCTGAATGAGAAGGAATGTAATAGGCTGTTATTCGATCGCCTCCTGGATGTAATCAGAGTGGAAATAGAAGAAAAGCTACATTTGCCGAAGAAATAG	102	57	54	81	294	135	0.459184
CG15353-PA	loc=2L:complement(2006904..2007053,2007135..2007146)	dbxref=FlyBase:FBpp0077532,FlyBase_Annotation_IDs:CG15353-PA,REFSEQ:NP_652353,GB_protein:AAF51316,FlyMine:FBpp0077532,modMine:FBpp0077532	162	parent=FBgn0040718,FBtr0077863	ATGCTGAAGCTGGTACTCCTCCTCCTCGCCGCTCTCCTGGCCGTTGCCATGGCCGTTCCCGCTCCGGGACCCAGTCCAAATCCCGCCCCGGTGCCACAGTTTGTCTACTCCGCCGGCTATCCGGCCGTGGGATACGCCTCCCCGTACGTCTACTACGGCTGA	20	36	66	40	162	106	0.654321
CG15386-PA	loc=2L:complement(2216575..2216808)	dbxref=FlyBase:FBpp0077514,FlyBase_Annotation_IDs:CG15386-PA,REFSEQ:NP_652351,GB_protein:AAF51289,FlyMine:FBpp0077514,modMine:FBpp0077514	234	parent=FBgn0040715,FBtr0077842	ATGCTTAGTAATCCCTACTTTAAGTCCGTTTTGTGGCTGATTGGCTTCGGAGGAATGGGGTACGGCCTAATGGTGTTAACCGAGCCGAACGTCGACAAGTTAGAGCGCATCAAAGCCTCCGTTTCAAGTACCAAACTGAGTGCGGATGAGCAGCGAAAGGCTCTGTTTATGAAGAAGCTCCAGGAGGCGTCCACCACCAGTGCCCCAATCTACAGGTCATCGTCCGAGAAATAG	61	54	56	63	234	119	0.508547
CG15418-PA	loc=2L:complement(3621149..3621324,3621389..3621506)	dbxref=FlyBase:FBpp0077245,FlyBase_Annotation_IDs:CG15418-PA,REFSEQ:NP_608794,GB_protein:AAF51083,FlyMine:FBpp0077245,modMine:FBpp0077245	294	parent=FBgn0031554,FBtr0077556	ATGGTTTGGATTTCGAGCTGGGGGCAACTTTGGCTGGTGTTGCTATTGGTTGTGGGCCTATCGTTGGGTCTTCCGAGCTTGGAAAACCAGACACACGAACAAATCGAACAGATAATAGCCTGCAGACAGCCAAAGGCACCTGGTTTGTGCCGGGGTCACCAGTTGCGATATGCCTACAACAAGAAGACCGGAAACTGCGAGAGCTTCATCTACACGGGCTGTGCCTCCACTGAGAACAATTTCCTGACCTTCGAGGAGTGTCGCAGGGATTGCATGCAACGTCTGCGCTACTGA	71	69	70	84	294	154	0.52381
CG15434-PA	loc=2L:join(4454729..4454826,4454888..4454994,4455056..4455138)	dbxref=FlyBase:FBpp0077130,FlyBase_Annotation_IDs:CG15434-PA,REFSEQ:NP_652341,GB_protein:AAF51008,FlyMine:FBpp0077130,modMine:FBpp0077130	288	parent=FBgn0040705,FBtr0077440	ATGGGTATTACTCTGTTCCGATTGGCCAGTTTTACTCCAAAACTGAAGGAGCTGCGAATCATTCTGGATCCCAAAGGAGACACTTCCAAGGGAGTCAGGGAATACGTGGAAAGGTTCTATCCAAACCTGAAGAAGAGCAATCCCGACCTGCCGATCCTCGTGCGCGAGTGCTCTGGCGTCCAGCCCCGCCTCTACGCCCGCTATGGCAACGGCAAGGAAGTGTCCCTCTCCCTGGCCAACCACGCTGCTCCTGACATACACAAAAACCTGGAAGCGGTTGGCAAATAG	74	58	84	72	288	156	0.541667
CG15456-PA	loc=X:complement(20297673..20297934,20297992..20298017)	dbxref=FlyBase:FBpp0077015,FlyBase_Annotation_IDs:CG15456-PA,REFSEQ:NP_652292,GB_protein:AAF50903,FlyMine:FBpp0077015,modMine:FBpp0077015	288	parent=FBgn0040650,FBtr0077323	ATGGTGAAAGTGGAGGTGGAATACTGCGGCATCTGCAACTTTAGCGGGCAGTGCCACCTGCTGCGCGAGTTCCTGCTGGCCTCGTCGCCCGACTTGGACATATCCTGTCGCACGGGACGGCGGGGATCCTTCGAGGTGTCCATCGACGGTCAGCTAGTGCACTCGAAGCTTTCCTGCCTGGCATTTCCCCAGCACGCGAGTGTCCTGGCCCAAGTGCAGAAGGCGGAGCGTGGAGAGCCCGTGGAGAAAGTCCTGGAGCAGCCCATCAAGGACTGCGTCGTGATGTGA	54	58	80	96	288	176	0.611111
CG15458-PA	loc=X:complement(20284861..20284989,20285052..20285114)	dbxref=FlyBase:FBpp0077020,FlyBase_Annotation_IDs:CG15458-PA,REFSEQ:NP_652293,GB_protein:AAF50911,FlyMine:FBpp0077020,modMine:FBpp0077020	192	parent=FBgn0040651,FBtr0077328	ATGTCCGATCATTTCAACTTCAACGAAGCCTTCAACAGCCAGACCATGCGTGGTCGCGCCAATGTAGCCAAGGCCACCTGGGCCTCGTTGGGACTCGTCTACGTCCTGGTCAAGATGCACCGCCGCAACACGAAGCGGCGCGAGACCAAGCTCTACTGCAAGGGCTGCCAGCAGGCCATGCTCCATGGCTAG	44	34	63	51	192	114	0.59375
CG15461-PA	loc=X:20357389..20357565	dbxref=FlyBase:FBpp0077003,FlyBase_Annotation_IDs:CG15461-PA,REFSEQ:NP_652291,GB_protein:AAF50898,FlyMine:FBpp0077003,modMine:FBpp0077003	177	parent=FBgn0040649,FBtr0077311	ATGGTGGAGAAAACCAAAACACTTCAGCTGCTGCTAATGGCTCGCGCCGTATTGACGATCATCTATAATGACCACTTCTGCTGGACCTTCATAAAGAGCTATGGACTCTTCTCGCTGGCGATTCCGCTGGCCAAGTACTTCGATGGCTTCCAAGTGTTGCCCACCGGTGACGTGTAA	42	46	47	42	177	89	0.502825
CG15577-PA	loc=X:complement(4170640..4170939)	dbxref=FlyBase:FBpp0070628,FlyBase_Annotation_IDs:CG15577-PA,REFSEQ:NP_652513,GB_protein:AAF45934,FlyMine:FBpp0070628,modMine:FBpp0070628	300	parent=FBgn0040904,FBtr0070660	ATGCCCGTCACCTACAGGACTCGCACACTGCCGCAACAGCGGAAGTTGGTCCCCAACCTACTGAGGTCCATACTACGCGTCCTGGAGGAGACGCGCCGACCCATGAGTGACAAAGAGTTGAACTTCGTCCTGGGCGTCCAGTACCGACGCAACGATCCGGAGTTCTATCGCCAAGTGCAAGTCAACCTGCGCGATGGCGTCGAATACGGCATTCTGAAACGCCAGGGAAACCAGTTTTCGCTGCGATCCCGACGCCTTGGTGAACTGATGTCTACTCTTGGATCCTCGCCAAACCGCTAA	71	58	94	77	300	171	0.57
CG15578-PA	loc=X:complement(4171626..4171895)	dbxref=FlyBase:FBpp0070627,FlyBase_Annotation_IDs:CG15578-PA,REFSEQ:NP_652514,GB_protein:AAF45935,FlyMine:FBpp0070627,modMine:FBpp0070627	270	parent=FBgn0040905,FBtr0070659	ATGGCCGACATCTTCACGACACTGCCGAAACGTCGGTTGGTACCCAACCTACTTAAGTCCATTATAATGGTCCTGGAGCATACTAGCCGACCCATGACTGACACAGAGCTGAACATCTTCCTGGGCAGCCAGTACCAACGTAACGATCCGGAATTCTTTGCCCAAGTGCAAATCAATCTGCACGATGGCATCGAAAGCGCCATTCTGAGGCGCCAGGGAAACCAGATTTCGCTGCTCGCTTGGATCCTCACCAAACCGATGAACCTTTGA	73	58	80	59	270	139	0.514815
CG15579-PA	loc=X:complement(4205452..4205736)	dbxref=FlyBase:FBpp0070625,FlyBase_Annotation_IDs:CG15579-PA,REFSEQ:NP_652515,GB_protein:AAF45937,FlyMine:FBpp0070625,modMine:FBpp0070625	285	parent=FBgn0040906,FBtr0070657	ATGGCGCGTTACCTGTACGCTGACCACATTTTGGAGGCCTTCAACGTATTCCATCGTCCACTCAACCTGGACGAGGTGGCTTCGTATGTGGCCGAAATGGAGGCCAAGACTGTTGACGAGGTGCGACTGGCGGTGGATAACACGCTGACCGCCGGCTGGATGCACGGTTTCCTGGCCATTGAGGACGGGCTGTTCACGCTGGCCTGCGGCTACTGGGACGAGACGCAGCCGAGCGGCGGCAAGAAAGGGAGACGCCACACAGCGAAAGCAATGCTAAGGAGTTAA	64	53	74	94	285	168	0.589474
CG15704-PA	loc=2R:12167698..12167853	dbxref=FlyBase:FBpp0086280,FlyBase_Annotation_IDs:CG15704-PA,REFSEQ:NP_611108,GB_protein:AAF58025,FlyMine:FBpp0086280,modMine:FBpp0086280	156	parent=FBgn0034103,FBtr0087136	ATGTGTCTGTACTTGGGAGTGGTGGAGCACCTGGTGGATGTGGTGGCCTACTGCATGTGCCGTGTCCTGGAGCTGTCCCTGTTCGCCTGCATGATGGTCTGCGGCTCCATGAGAGCCAAGCTGACCCACGGACCCACCAACGAGCTGGAGCAATGA	27	36	41	52	156	93	0.596154
CG15715-PA	loc=3L:complement(15829259..15829348,15829880..15830023)	dbxref=FlyBase:FBpp0075291,FlyBase_Annotation_IDs:CG15715-PA,REFSEQ:NP_648808,GB_protein:AAF49575,FlyMine:FBpp0075291,modMine:FBpp0075291	234	parent=FBgn0036538,FBtr0075536	ATGGCACGTGGACACCAGAAGATCCAGTCGCAGGCGAAGGCCTCCGAGAAGCAGGCCAAACTAAAGAAGCAACAAGGACACAGTGCCAACGACCAGAAGAAGGCGGCCCAAAAGGCACTTGTCTATGTGTGCGCCGTTTGCAAGTCGCAAATGCCCGATCCCAAGACGTATAAACAGCACTTCGAGAACAAGCATCCCAAGAACGACATACCCGAGGAGCTGAAGGAGGTCTGA	79	29	63	63	234	126	0.538462
CG15829-PA	loc=3L:join(7122052..7122060,7122135..7122374)	dbxref=FlyBase:FBpp0076622,FlyBase_Annotation_IDs:CG15829-PA,REFSEQ:NP_648082,GB_protein:AAF50609,FlyMine:FBpp0076622,modMine:FBpp0076622	249	parent=FBgn0035743,FBtr0076913	ATGCCCACCTTTGAGGAGATCGTCGAGAAGGCCAAGAACTTCAAGAACCTGCCTAGCAAGGAGGAGTTCCTCGAGTTCTACGGCTACTACAAGCAGGCCACCGTCGGCGACTGCAACATCGAGGAGCCGGAAGATGAGGAGAAGAAGGCCCGCTACAACGCCTGGAAGAGCAAGGCCGGTCTGACCGCCGATGATGCCAAGGCCTACTACATCGAGGTCTACAAGAAGTACGCTCCCCAGTACGAATAA	73	37	69	70	249	139	0.558233
CG15841-PA	loc=2L:complement(11591360..11591491)	dbxref=FlyBase_Annotation_IDs:CG15841-PA,FlyBase:FBpp0099967,REFSEQ:NP_001027254,GB_protein:AAF53109,FlyMine:FBpp0099967,modMine:FBpp0099967	132	parent=FBgn0046212,FBtr0100526	ATGGAAGTGGAAATGTGGTTCAAAATATCAGCACTTCTCAAGGCTGTAACAAAAACTGCACTCTGTTTTTATAAATACAAATATCCACAAATATCTGGTCTTAACATGGCAACATTTCAAGTCTTCCAATAA	49	39	25	19	132	44	0.333333
CG15922-PA	loc=3R:complement(16385505..16385558,16385620..16385769)	dbxref=FlyBase:FBpp0083358,FlyBase_Annotation_IDs:CG15922-PA,REFSEQ:NP_652228,GB_protein:AAF55776,FlyMine:FBpp0083358,modMine:FBpp0083358	204	parent=FBgn0040575,FBtr0083951	ATGAGCAAGCAGCCCTCGTTCGTGTCGCGCAACCTGGTGGCCGTCGTGATGATCCCCAGTCTGGTGGGGATCCATCTGGGCTGGAGCTACATGCAGAGCAACCGAAAACTGGTCACGGAGGCGGAACAGATCGAGATGCCGCCGGTCACGTTTGCCAGGTTTGTGTGGAACAAGCTAACGGGCGCAGGAAGTTCGACGGAATGA	46	38	51	69	204	120	0.588235
CG16704-PA	loc=2L:complement(3692186..3692355,3692471..3692540)	dbxref=FlyBase:FBpp0077239,FlyBase_Annotation_IDs:CG16704-PA,REFSEQ:NP_608797,GB_protein:AAF51079,FlyMine:FBpp0077239,modMine:FBpp0077239	240	parent=FBgn0031558,FBtr0077550	ATGAAATACCTAGTCGTTTTTGCACTCATCTGCTGTCTTGTGGCATCAGCATTTGCGACTTTGAAAAACCCAATCTGTGGCGAGGAGTTTGGCGTCAAGGGTACTTGCCGTTCCCTGCAACCCATGTGGACCTATCGCCCAGATACGAACGAGTGCTTCACCTTCAATTACTCCGGCTGCCACGGAAACAATAATCTATTCCACAAAAAGTTGGAGTGCGAAGAAAAATGCAAAATATAA	69	62	58	51	240	109	0.454167
CG16712-PA	loc=2L:complement(3696290..3696471,3696532..3696598)	dbxref=FlyBase:FBpp0077235,FlyBase_Annotation_IDs:CG16712-PA,REFSEQ:NP_608800,GB_protein:AAF51076,FlyMine:FBpp0077235,modMine:FBpp0077235	249	parent=FBgn0031561,FBtr0077546	ATGAAATTCATTGCTGCCGTCTGTTTGATGTTCGCCCTGGTGGCTGTGGCCCTCGGCCTCAAGGATCCTATCTGTGGACTGCCCGCTGGTATTGATGGCAATGGTCTCATCAAGTGTGCCGCTTTTATACCCAGCTTCAGTTATCATCCCGAAACCAATTCGTGTGAAAAGTTCATCTACGGCGGATGCGGCGGCAATGAGAACCGATTTGGAACCCAGGAGCTCTGCGAACAAAAGTGCAAGGAATAA	58	65	61	65	249	126	0.506024
CG16713-PA	loc=2L:complement(3695053..3695234,3695290..3695356)	dbxref=FlyBase:FBpp0077236,FlyBase_Annotation_IDs:CG16713-PA,REFSEQ:NP_608799,GB_protein:AAF51077,FlyMine:FBpp0077236,modMine:FBpp0077236	249	parent=FBgn0031560,FBtr0077547	ATGAAACTGTTGATTTTGGTTTTCGTGTTTGTCGCTTTTGTGGCCAACGCCTTGGCCCTGAAAAATGCAATCTGTGGTCTACCCCATTCCCTAAACGGAGATGGCAGAATATCCTGTGAGGCCTATATACCCAGTTGGTCCTACGACGCCGATCGAAACGAGTGCGTCAAATTTATCTACGGAGGCTGCGGAGGCAATAACAATAGATTTAATTCGAGGGAAATCTGTGAAGACAAGTGTTTGCAATAA	67	70	51	61	249	112	0.449799
CG16741-PA	loc=2R:16234636..16234899	dbxref=FlyBase:FBpp0085601,FlyBase_Annotation_IDs:CG16741-PA,REFSEQ:NP_652708,GB_protein:AAF57470,FlyMine:FBpp0085601,modMine:FBpp0085601	264	parent=FBgn0042198,FBtr0086289	ATGGGTATGAAACGCTTTGTATCCTCTTTGATTCGCAAGTCCCCGATCAGTCCGTCGGAGCCTGGAAAATTGGCTGCCGGTTGCCCAGCCGTGTTCGCCCAAGACGGCACGTGGAGTGCCAAGTTCAATGGTCAGTTCGCTCCGGAGAAGATTAACGATCAGGTGATCAAGCAAGAGTCCGGCCGCAAGGACGACGATTTAACTTCCACAATTCGACTGCCACGCAAACGTTCTTGGCTACAGAGGCGTGTGATTCCCGTTTAG	61	62	69	72	264	141	0.534091
CG1678-PA	loc=X:complement(21273487..21273744)	dbxref=FlyBase:FBpp0076915,FlyBase_Annotation_IDs:CG1678-PA,REFSEQ:NP_608451,GB_protein:AAF50815,FlyMine:FBpp0076915,modMine:FBpp0076915	258	parent=FBgn0031176,FBtr0077219	ATGCGTGTAATCTTCCTCATCGTTGTGCTCGCCATGGTGGCTCTGGCTGCTGTCCAAGGACGTCGTCCTCCAGGACTTCCGCAGGGAGGTCTGGGACCACTTCAGGGCTCTGGAGGACTCCAGCCGCCGCAGGGAATACCTCAGGGACCTCCCCAGGGACTCCCACAAGGACCTCCCCAAGGTGGCAACTCATCCTCCTCCGAAGACTCTTCCTCCCAGGAGAGCTCCAGCGAGTCCTCCAGTGAGGCGTCCGCCTAG	46	51	90	71	258	161	0.624031
CG16824-PA	loc=2L:13293079..13293273	dbxref=FlyBase:FBpp0112248,FlyBase_Annotation_IDs:CG16824-PA,REFSEQ:NP_001097158,GB_protein:ABV53678,FlyMine:FBpp0112248,modMine:FBpp0112248	195	parent=FBgn0040973,FBtr0113336	ATGGCTGGACGCGAGGGCGGTAAGAAGAAGCCTCTAAAGGCGCCCAAGAAGGACTCGAAGAATCTAGACGAGGAGGACATGGCCTTCAAACAGAAGCAGAAGGAGCAGCAGAAGGCTATGGAGGCGGCCAAGGCAGGTGCCTCCAAGAAGGGACCTCTTCTTGGCGGCGGTATCAAAAAGTCCGGCAAAAAGTGA	63	24	42	66	195	108	0.553846
CG16836-PA	loc=2R:join(14276605..14276668,14276735..14276901)	dbxref=FlyBase:FBpp0085847,FlyBase_Annotation_IDs:CG16836-PA,REFSEQ:NP_652367,GB_protein:AAF57706,FlyMine:FBpp0085847,modMine:FBpp0085847	231	parent=FBgn0040735,FBtr0086666	ATGAAAGCTCTTCAAGTCGCCGGAACTTTGATGCTGCTTTTCTGCCTGCTGGCAGCTGTTAATGCTACGCCGGGACAAGTGTATATCAATGGGAAATGCATTGACTGCAATAAGCCTGATAATGATCCGGGAATTATAATTCCTCCAGACCATAAATCAGCTGGATCCATGTCTTACACACTCACATCTGGAGCCATCTTCTTTGGAATTATATATCATATATTCAGTTAA	65	70	51	45	231	96	0.415584
CG16978-PB	loc=2L:complement(13143307..13143597)	dbxref=FlyBase:FBpp0298041,REFSEQ:NP_652569,GB_protein:AAF53244,FlyBase_Annotation_IDs:CG16978-PB	291	parent=FBgn0040972,FBtr0307212	ATGATGAGCCGCATCATATCATTGCTTCTCCTATTCGGAATCATTTGTGCTGCTCTAATTGCCGGCCATCCGCACGACCTTATTGAAGATCCGGAAGGTACCAATGATGCTTTGGAGGAATCTGGCAGTGGATACAACAGTGCCGAAGAGTTCATGAATGCAATGGACGAGCTGATCAGACGCTGGCAGGAGAACGATGCAGCTCATGAGAACTCAACTGACTATCCAAGTCTTGATGACGATGAGACGACTTTGGATTTTATGGATATTACCACCGAACCGGCTACTTAA	81	74	65	71	291	136	0.467354
CG17059-PA	loc=2R:join(9107883..9107960,9108271..9108408)	dbxref=FlyBase:FBpp0086852,FlyBase_Annotation_IDs:CG17059-PA,REFSEQ:NP_652383,GB_protein:AAF58405,FlyMine:FBpp0086852,modMine:FBpp0086852	216	parent=FBgn0040754,FBtr0087739	ATGGATTTAAACATGAAACCGTCTCTGGCTGCCGACGAAATGTTTTCCGAAGGCCCCGGCTACATGGAAATGGACGAGTCCGGCGGAGCCACAGGAATGATGATGGACCACCTGCCCTCCAACGATAAGCACGTCCACGCTGACTTCTACAATGATTTTGATGATCTGTTCGATGAAGACAACTGGGCCAAGATGAAAACCGATGGGAAACAGTAG	64	44	52	56	216	108	0.5
CG17107-PA	loc=2L:10681991..10682281	dbxref=FlyBase:FBpp0079696,FlyBase_Annotation_IDs:CG17107-PA,REFSEQ:NP_609435,GB_protein:AAF52988,FlyMine:FBpp0079696,modMine:FBpp0079696	291	parent=FBgn0032281,FBtr0080107	ATGAAGTTCCTGGCTATCTGCATTTTTCTAATCTTCGCCCTGGTGGCCGTTCAGGCACATCCTGGTGGATTCGGCGGATTCGGTGGAGGCGGTGGTGGCGGTGGTCGCGGTGGAGGCGGTGGAGGCGGTGGAGTCGGTGGAGTCGGCGGTTCGAACGCAGTTGCCAACGCGAATGCCGCTGCAACCGCCGACAGCAGAGGAGGCGGCCCAGCTTCCGCCTCGGCCTCGGCCACTGCAACCGCCAACGCCAGCTCCGGAGGAGGTGGAGGTGGACATGGCAGACATGGATAG	48	55	77	111	291	188	0.646048
CG17127-PA	loc=2L:10770985..10771281	dbxref=FlyBase:FBpp0079725,FlyBase_Annotation_IDs:CG17127-PA,REFSEQ:NP_609453,GB_protein:AAF53010,FlyMine:FBpp0079725,modMine:FBpp0079725	297	parent=FBgn0032299,FBtr0080136	ATGAAAGTGTTCGCGCTGTGTTCGATGCTCGCCCTGCTCCTGGCTGGTGCCCAATCCCTGCCCCAGAATCGCGAGGGTGCCGCCTACACGAACGAGGCGATCCGGCAGGCGCAGCAGACGCTTCTCATCCCCAAGGATGCCCAGATCCAGAACGTGCAGGAGGGCATCGAGCTGGGCGCGTACGAGCAGATACCCGGCAACCAGCGCATCAATCTCTTCGAGATCCTCGGCGACCAGGTGCCCTCCGAGGTGATAAACAACCTGCAGTCCCAGGTCGACCAGATCGGTCGCAACTAA	65	49	98	85	297	183	0.616162
CG17193-PA	loc=3R:complement(15865312..15865457,15875371..15875431)	dbxref=FlyBase:FBpp0083247,FlyBase_Annotation_IDs:CG17193-PA,REFSEQ:NP_652224,GB_protein:AAF55739,FlyMine:FBpp0083247,modMine:FBpp0083247	207	parent=FBgn0040571,FBtr0083838	ATGGCCGGCGGGGGCAGGACAGCCGGCAAATACGGATATTCGGACAACAATTATTACAGTGGTCACTCGTACAAGAGCATCAACGATGAGATTATACTGGTCAGCATCATAATGGGCATCACCATACTGGTCCTCATCACCATCGCACTGTGCTACATTGCGTACGAGAAGTGCCAGAAGAAGCGGGAGTACTATATCAACGCCTAG	62	42	50	53	207	103	0.497585
CG17278-PA	loc=3R:complement(16846992..16847026,16847127..16847306,16848393..16848420)	dbxref=FlyBase:FBpp0083449,FlyBase_Annotation_IDs:CG17278-PA,REFSEQ:NP_652230,GB_protein:AAF55833,FlyMine:FBpp0083449,modMine:FBpp0083449	243	parent=FBgn0046763,FBtr0084047	ATGAAGCTCTCAGCAGTATTGTTGGCCATCGCGCTGCTTGCCCTCTCGCTGGTCCAGTGCCTCGGTCTGCCCGATCCCAGCACCAAGTGCGTCATGGAGTGCGACACGCAGGAGTACCGATCCATTTGCGCTGCGGACGACAAGGGCTCCACCAAGACCTATCGCAATCTGTGCGTGATGAAGACGGAAAATTGTCTCCAGAATGCAAACTTTCAAAAAATCAGCGACAAGGAGTGTCCGTAG	59	51	69	64	243	133	0.547325
CG17290-PA	loc=2R:join(13042247..13042249,13042344..13042640)	dbxref=FlyBase:FBpp0086141,FlyBase_Annotation_IDs:CG17290-PA,REFSEQ:NP_611196,GB_protein:AAF57888,FlyMine:FBpp0086141,modMine:FBpp0086141	300	parent=FBgn0034201,FBtr0086989	ATGAAATTCCTGATCATTGCCATCGCCTTCTTGGCCTGCGCATTCGCCGATGTCTCGGAGCTTTCTGGCTACGACTACCAGCAGCCAGCTCCTGCTCCCGTGGAAACCTACATCCCACCTGCACCGCCAGCACCTGCTCCCGTCGAGACCTACATCCCACCTGCACCACCAGCACCCGAGTACATCCCACCTGCTCCTGTCCAGGCCGAGGAACCCATCATCGAGGAGATCGAGCAGCCCGCCCAGGACGGCTACCGCTACAAGACCGTCCGCCGCCACGTCTTCCGTCACCGCAACTAA	62	54	122	62	300	184	0.613333
CG17298-PA	loc=3R:join(17108997..17109008,17109306..17109439,17109502..17109643)	dbxref=FlyBase:FBpp0083458,FlyBase_Annotation_IDs:CG17298-PA,REFSEQ:NP_650965,GB_protein:AAF55879,FlyMine:FBpp0083458,modMine:FBpp0083458	288	parent=FBgn0038879,FBtr0084056	ATGTTCAAAGTACTGTTCGTGCTCGCCGCCTTCGTCGCCTCTCAGGCTATCGCCCATCCCGGCGTGGTGGCCGTGGCACCCGTGGTGGCGCACCCGGCGGTGGTCCACACGCCCATCATCCATCATGGAGCCCACTCGGTGCACTCCCATGTTGTTCATCATCCGGCAGCCGTCAAGGTCATCACACCCGTCGTCCACAAGCCCGTGGTGGCGGTGCATGCTGTCAGGCCGGTGGTTCCATTGGTTCCAGTGCATCATGCCGCCCCCGCCGTCGTCGTGCATCATTAA	41	65	103	79	288	182	0.631944
CG17325-PA	loc=2L:18813461..18813694	dbxref=FlyBase:FBpp0080652,FlyBase_Annotation_IDs:CG17325-PA,REFSEQ:NP_652586,GB_protein:AAF53707,FlyMine:FBpp0080652,modMine:FBpp0080652	234	parent=FBgn0040993,FBtr0081102	ATGGTTCACCAAACTCGCACACCCAGCAAGGCCATTCCCGCCAAGCACCTGAGTCCCATGCGGACCGTGGAGGGTCTGGGCGGAAAGTACGCCGTTTCGAGCAGTCCGGCGGATAGTTTCCTGCGGAACACCAGGCTCACGGCTCAGAGCAGCTCCCAGCAGTCGGCCGCCTTCAAATACAATCAGATGGTCACCCACAATCGGGAGCAGTTCAATAACCTGCACTTCTGCTAG	56	41	76	61	234	137	0.58547
CG17343-PA	loc=2L:19064993..19065247	dbxref=FlyBase:FBpp0080695,FlyBase_Annotation_IDs:CG17343-PA,REFSEQ:NP_609940,GB_protein:AAG22439,FlyMine:FBpp0080695,modMine:FBpp0080695	255	parent=FBgn0032751,FBtr0081151	ATGCGACGCCGCGAACTGCAGACCATCCAGCTGAAGCTGTCCGATCTCAAGGAGTACGAGCAGGCTAAGATGGAGCGCCTGAGGAACCGCCAACAATTGCTTACTCCCCGGACGCCTACACCCCCTTCCGACAGCGAAGTCCTGCCGGCGACCTCCAGCAGCGTTCCAGCTGTTCTCCTGGCCAGCGGCAAGAACCTGGACGATGACGCCGACAAGTCAGAGCCCACAACCAAGCCCAGCACATCCTCCACCTAG	63	36	93	63	255	156	0.611765
CG17376-PA	loc=2L:complement(6800209..6800315,6800651..6800681)	dbxref=FlyBase:FBpp0079007,FlyBase_Annotation_IDs:CG17376-PA,REFSEQ:NP_723218,GB_protein:AAF52441,FlyMine:FBpp0079007,modMine:FBpp0079007	138	parent=FBgn0042189,FBtr0079379	ATGTGCAACGGATGTGGATGCTGTGGACCCTCTCCTTGCCCCAGGCGTTACCTTGTTAACAAGGATAACGCGCCTTGCGTGTGGTGTGCTCCGTGCAAAGCCCACTGCTACAACACTCCGCCAAAATGCTGTTGCTAG	28	34	40	36	138	76	0.550725
CG17376-PB	loc=2L:complement(6800101..6800111,6800489..6800681)	dbxref=FlyBase:FBpp0079008,FlyBase_Annotation_IDs:CG17376-PB,REFSEQ:NP_652707,GB_protein:AAF52440,FlyMine:FBpp0079008,modMine:FBpp0079008	204	parent=FBgn0042189,FBtr0079380	ATGTGCAACGGATGTGGATGCTGTGGACCCTGTAATGAAACACCCTGCTGTGGCCCCCACAGTCCGCCATGCGGAGCCCCGTCTCCCATCCCGTGCTCTCCTGCTCCGGGCATGTGCTGTCCCCCTCTGCCCGAGGGCGGCATTCCCGATCCCCGTGTCTGGAACTACTACAACACGCCCCCAACTTATCCATGTGGCTTCTAA	34	45	76	49	204	125	0.612745
CG17376-PC	loc=2L:complement(6800406..6800681)	dbxref=FlyBase:FBpp0310555,FlyBase_Annotation_IDs:CG17376-PC	276	parent=FBgn0042189,FBtr0344141	ATGTGCAACGGATGTGGATGCTGTGGACCCTGTAATGAAACACCCTGCTGTGGCCCCCACAGTCCGCCATGCGGAGCCCCGTCTCCCATCCCGTGCTCTCCTGCTCCGGGCATGTGCTGTCCCCCTCTGCCCGAGGGCGGCATTCCCGATCCCCGTGTCTGGAACTACTACAACACGCCCCCAACTTATCCATGTAAGTCCGCTTCCGAGCTAAATGCTCCCACTCCACCATACGAACCCACAAATTCTGTCCGTCCGTCCGTTTTCGAACCTTGA	51	62	104	59	276	163	0.59058
CG17580-PA	loc=2R:8694203..8694424	dbxref=FlyBase:FBpp0086970,FlyBase_Annotation_IDs:CG17580-PA,REFSEQ:NP_652384,GB_protein:AAF58454,FlyMine:FBpp0086970,modMine:FBpp0086970	222	parent=FBgn0040755,FBtr0087857	ATGGGAAACAAGCTGCGCCGCCAACCACAAAGAGTTGAAGTTGACGAGGAGGAGGTGAGATCCGACCGACCCCAGAAGAAGCCACCATCGTCATGGCCCTTCTGGCGCCTGGTCTACTGGCTGGGAGTCCTCATCATGGTCATCGGCATCGGTGTGGGCATGTACTTCACCCTCAAGTCGGACTTCGGTGAGTGCTCCTCCTACGACGTCCGTTGCGATTGA	48	46	63	65	222	128	0.576577
CG17680-PA	loc=2R:complement(14035094..14035387)	dbxref=FlyBase:FBpp0085960,FlyBase_Annotation_IDs:CG17680-PA,REFSEQ:NP_611294,GB_protein:AAF57742,FlyMine:FBpp0085960,modMine:FBpp0085960	294	parent=FBgn0062440,FBtr0086781	ATGATTGTCCCACGCCTGGCACTTCCCATTAGCCTTGCCCTGCAGCGCGTGTCGCGCCGGGTGGCGGAACACCCCCATAACCTAAGGATCCTGCAGCGCCACATGTCCAGCGTGTACTTTCGCAGTGGAGCCATCAAACCCAAGCCCGAGGAGATGCCATTCGGCCTGCTGGCCATCTTCTGTGCCGTCATACCGGGACTCTTCGTGGGCGCCACCATCAGCAAGAACGTGGCCAACTTTCTGGAGGAGAACGATCTGTTCGTGCCCGCGGATGACGACGACGACGAGGATTAA	60	58	95	81	294	176	0.598639
CG17734-PB	loc=3R:complement(7068542..7068735,7069504..7069597)	dbxref=FlyBase:FBpp0081837,FlyBase_Annotation_IDs:CG17734-PB,REFSEQ:NP_731561,GB_protein:AAN13498,FlyMine:FBpp0081837,modMine:FBpp0081837	288	parent=FBgn0037890,FBtr0082361	ATGAGTTCCAAGTCCCTTTTCGACAGCGAGGAGGATGCCGCTCAGGCCAACAAATTATCCAGGAAAGCAAAGGAATCGCCCTTCATGCTTGTGGGTATTACCGGATTCGTGGCCGCCGGATTGATTGGAGCGTACAAGTACCGGAACCGCGGAACGATGAGCACCAGCGTCTTCCTGATGCAGCTGCGAGTCGCCGCCCAGGGAACCGTCGTCGGATGTCTGACCCTCGGACTGGCCTACAGCATGGCCAAGGAGTACCTGTTCGACAAGGCGCCCAAGGAAAAGTAA	71	54	79	84	288	163	0.565972
CG17776-PA	loc=X:2078998..2079210	dbxref=FlyBase:FBpp0070374,FlyBase_Annotation_IDs:CG17776-PA,REFSEQ:NP_652509,GB_protein:AAF45745,FlyMine:FBpp0070374,modMine:FBpp0070374	213	parent=FBgn0040899,FBtr0070390	ATGCAGAAGAAGCCGATTAACACCAACACGCTGCTGGACAAGCTGCACCGCGGCGCGGTGTATGCCTGCATTGGAGTCACCCTGTACGGCACCTACATCCTGGGAATGCGCTACTACCACTACTGCACGGTCATCCGACCGGAGAAGCAGCAGGCGGAGCTGAAGCTCCTGGACGAGGGAGCCCACGACAAGGCCAAGGAACTGAAGTACTAG	57	31	63	62	213	125	0.586854
CG17931-PA	loc=3R:complement(12184264..12184333,12184405..12184510,12184857..12184863)	dbxref=FlyBase:FBpp0082773,FlyBase_Annotation_IDs:CG17931-PA,REFSEQ:NP_732133,GB_protein:AAF55305,FlyMine:FBpp0082773,modMine:FBpp0082773	183	parent=FBgn0038421,FBtr0083323	ATGACACGCGGCAACCAACGAGACCTGGCCCGCCAGAAGAACCAGAAGAAGCAGGCGGATTTGACCAAGGGAAAGCGAACCGATAACCTCACCGTGGAGCAAAGGAAGGCCAGGGACGCTGAGTTAATGCGGGAGAAGCAGAAAAAAAAGGAAGAGGCCGCTGCGGCGGGCACAAGCAAATAG	66	14	43	60	183	103	0.562842
CG17977-PA	loc=2R:complement(3954255..3954263,3954631..3954798,3954848..3954949)	dbxref=FlyBase:FBpp0087902,FlyBase_Annotation_IDs:CG17977-PA,REFSEQ:NP_652401,GB_protein:AAF59145,FlyMine:FBpp0087902,modMine:FBpp0087902	279	parent=FBgn0040778,FBtr0088826	ATGACTTTTGCAAGGTGGAACTGGACTATTTTCCCGTGTATGATCCCGACGAGCTTTCCAATCTGGATGCGAATCTTTCAAAGCCGGGCAATAGCACAAAACGCTCATATTATTCACCGCATCCTGAGGCCAGAAGGTCGAATAGAACCGCTGAAAAACAATTTGTCAAAGATGTTCAACTACGATATTCTCATGGCTTACAACTGCGACGGTGAGCTCTCAGTCAGCAGTCAGTCATCTCATACAAATATATTAACGAAACTATTTTTGGGGTCCTGA	83	75	64	57	279	121	0.433692
CG18081-PA	loc=3L:complement(15827462..15827551,15827834..15827977)	dbxref=FlyBase:FBpp0075292,FlyBase_Annotation_IDs:CG18081-PA,REFSEQ:NP_648807,GB_protein:AAF49576,FlyMine:FBpp0075292,modMine:FBpp0075292	234	parent=FBgn0036537,FBtr0075537	ATGGCACGTGGACACCAGAAGATCCAGTCGCAGGCGAAGGCCTCCGAGAAGCAGGCCAAACTAAAGAAGCAACAAGGACACAGTGCCAACGACCAGAAGAAGGCGGCCCAGAAGGCACTTGTCTATGTGTGCGCCGTTTGCAAGTCGCAAATGCCCGATCCGAAGACTTACAAGCAGCATTTCGAGAACAAGCATCCCAAGAATGACATGCCCGATGAGCTGAAGGAGGTCTGA	76	32	61	65	234	126	0.538462
CG18107-PA	loc=2R:join(14272142..14272199,14272264..14272343)	dbxref=FlyBase:FBpp0085844,FlyBase_Annotation_IDs:CG18107-PA,REFSEQ:NP_663309,GB_protein:AAF57710,FlyMine:FBpp0085844,modMine:FBpp0085844	138	parent=FBgn0034330,FBtr0086663	ATGCGATTCTTTGCAATCGTCACTGTCTTTGTGCTTGGTCTTCTGGCTTTGGCCAATGCTATTCCGTTGTCACCCGATCCAGGAAATGTTATCATCAATGGCGACTGTGTGAATTGCAATGTTCGTGGTGGCAAATAG	27	48	29	34	138	63	0.456522
CG18336-PA	loc=2R:complement(7181425..7181693,7181755..7181770)	dbxref=FlyBase:FBpp0087271,FlyBase_Annotation_IDs:CG18336-PA,REFSEQ:NP_652387,GB_protein:AAF58677,FlyMine:FBpp0087271,modMine:FBpp0087271	285	parent=FBgn0040763,FBtr0088175	ATGTCCTATTCCAGCCGATTTGGTTTCGACTTCCATCTGCCGGATGAGGGATGGTGCTACCCGAAGAACGACATGCATTTCATCCGCAGCGCGGAATGGGTGCCCGTGGAGAAGGCAGGCGTGGGCCGCTCATTCGCCAATCCCAATGGCGTGATCTATCCGCGGGTGGTAGGCATGATTCCACGCTACGGCGGCCACGTTCCGGGCAACAAATTTCGTGTGGGCAACACCTATGGCCGTTCCACCATCGACGCCAAGCGTCATCTGGCCCTCAATCATGATTGA	58	63	83	81	285	164	0.575439
CG18343-PA	loc=2R:8026363..8026662	dbxref=FlyBase:FBpp0087090,FlyBase_Annotation_IDs:CG18343-PA,REFSEQ:NP_610728,GB_protein:AAF58580,FlyMine:FBpp0087090,modMine:FBpp0087090	300	parent=FBgn0033683,FBtr0087982	ATGGAGAAAAGCTGCAGTATTGGCAACGGACGGGAGCAATACGGCTGGGGACATGGCGAACAATGCGGCACGCAGTTCCTTGAATGTGTCTACAGGAACGCGTCCATGTACTCTGTTCTGGGCGATCTGATCACATACGTGGTGTTCCTGGGGGCTACGTGCTACGCAATACTTTTCGGCTTCCGACTGTTGCTGTCCTGCGTGCGAATCGTCCTCAAAGTGGTTATCGCCCTCTTCGTCATCCGATTGCTGCTAGCTTTGGGCTCCGTCGACATCACATCTGTTAGCTATTCCGGGTGA	58	81	76	85	300	161	0.536667
CG18367-PA	loc=2R:join(15524165..15524377,15524735..15524803)	dbxref=FlyBase:FBpp0085665,FlyBase_Annotation_IDs:CG18367-PA,REFSEQ:NP_663311,GB_protein:AAF57533,FlyMine:FBpp0085665,modMine:FBpp0085665	282	parent=FBgn0034460,FBtr0086469	ATGGATCAGTGGACGGGTGTGCACCGGGCGTTCGTCATACGCGCCTACTACAAGAGCAATGACTCCATCAGCACCGCCCAGCGGCTCTTCAAGAAGCAGTTCAGCATTTACCAAACGCCGCCGACGAATGTCATCAAGTCATGGCTGAGACACTTCGAGAGCACAGGATCCTCGCAAGGAGGTTGTGGAGGATATGCACGATCCTCGCTGCCTCAAATCTTCTGTACCATTTGCAATCAGTGCCTGAGTAATGAGAAGAACTTTAGCAGCTCCGTGAAGTGA	74	60	75	73	282	148	0.524823
CG18428-PB	loc=3R:19935118..19935318	dbxref=REFSEQ:NP_001247278,GB_protein:AFH06596,FlyBase:FBpp0293857,FlyBase_Annotation_IDs:CG18428-PB	201	parent=FBgn0039149,FBtr0305314	ATGGGAAAAAGTGAGAAAAAATCAAAGAAAAAGCATAAGGAGAAGCGCAGGGAACACAAGGAAAAGCACAAGTCAAAGAAATCCAAGAAACACAACCGAAAAAAGGAAGAATCTCCGCCGATAGCTTCACCAACACCAATACAGCCTGAAAGGGTCAACCAGGAGGAGGAGGATGACTTTGCCATACCAATAGGTCCGTAA	92	22	40	47	201	87	0.432836
CG18428-PC	loc=3R:19935383..19935619	dbxref=FlyBase:FBpp0308350,FlyBase_Annotation_IDs:CG18428-PC	237	parent=FBgn0039149,FBtr0339243	ATGAATAGCAAATCACATGCCCCGGAAACTCCAGAGGAATACCAGCGCCGTCAGAGCCAGATCCGCAAAGAGGTGGACCCGGTGACGGGTCGCGTCCGGCTCATCAAAGGCGACAGTGAGGTGCTGGAAGAGATTGTGACCAAAGAGCGCCACCTGGAGATCAACAAGAAGGCCACCCGCGGTGATGGAGAGTTCTACGAAGCCAGATCTCTGGACGCCGCCAAGCGTCGCAAATAG	69	32	64	72	237	136	0.57384
CG18508-PA	loc=X:complement(3066713..3067012)	dbxref=FlyBase:FBpp0070518,FlyBase_Annotation_IDs:CG18508-PA,REFSEQ:NP_652721,GB_protein:AAF45849,FlyMine:FBpp0070518,modMine:FBpp0070518	300	parent=FBgn0028746,FBtr0070543	ATGGTTTGCGTGCCCTGTATTATCATTCCACTGCTTCTGTACATTTGGCACAAATTTGTGCAGCCGATCCTGTTGCGCTACTGGAATCCCTGGGAGAAGAAGGACGACGATGGCAATGTGATCAAAAAGGGACCCGACTTCCCATTCGAGTGCAAGGGCGGCGTTTGCCCCTTCGTTCCGGGCGGCAAGAAGACGGAGAACGTCAGTGATGACGATGCCGAGGAATCTGAAAATCCGCCATTGAATGCAACAGCAATGGCAGCGGAAACGGAAGTGGACGAGTCCAAGAAGGAGATCTAG	80	63	69	88	300	157	0.523333
CG18598-PA	loc=3R:join(14076866..14077000,14077066..14077200)	dbxref=FlyBase:FBpp0082991,FlyBase_Annotation_IDs:CG18598-PA,REFSEQ:NP_650698,GB_protein:AAF55520,FlyMine:FBpp0082991,modMine:FBpp0082991	270	parent=FBgn0038589,FBtr0083569	ATGGCACTGCAGCTGCAAATTGAGAAGCTCAAAGGTTTGGACAACTACAAGGCCTGGTCGATGACGGTGCGGGCGTATCTGGAGTCGGAGGAACTCTGGACGGTGGTGGAGAATGGTCCCGAGAACAACGAGGAGTCCCTGCTAAAGGACAAGCGGGCCAAGTTCTTGATTCTCTGCCTGATCGAGACCAAGTTGTGCCAATTCATGGTCAGCATCCGCACGGCTCGGGATCTGTGGAATTACTTGCGCACCCAGCATTCGCTGCGTTAA	65	58	64	83	270	147	0.544444
CG18619-PC	loc=2L:join(10264208..10264264,10264552..10264633,10264764..10264889,10264947..10264963)	dbxref=FlyBase:FBpp0088677,FlyBase_Annotation_IDs:CG18619-PC,REFSEQ:NP_723548,GB_protein:AAN10735,FlyMine:FBpp0088677,modMine:FBpp0088677	282	parent=FBgn0032202,FBtr0089736	ATGGCTGATATGGAGATACAGAGCAACAAAATGTCAATAACGGAGGAAACACAAGTGACGCGCAAGGAATGTGGAAAAAGGGGACGAAAACCAGGAAGAAAGACGTCTACTGAAAAATTGGACATGAAAGCCAAACTAGAACGCAGCAGACAAAGTGCCAGGGAATGCCGGGCGCGCAAGAAGCTGCGGTATCAGTACCTGGAGGAACTGGTGGCGGATCGGGAGAAGGCTGTAGTTGCTTTGCGTACGGAACTGGAGCGCGTCGTTAATTCAATGGAATAA	100	44	49	89	282	138	0.489362
CG18619-PD	loc=2L:join(10264208..10264264,10264549..10264633,10264764..10264889,10264947..10264963)	dbxref=FlyBase:FBpp0088676,FlyBase_Annotation_IDs:CG18619-PD,REFSEQ:NP_723547,GB_protein:AAN10734,FlyMine:FBpp0088676,modMine:FBpp0088676	285	parent=FBgn0032202,FBtr0089735	ATGGCTGATATGGAGATACAGAGCAACAAAATGTCAATAACGGAGGAAACACAAGTGCAGACGCGCAAGGAATGTGGAAAAAGGGGACGAAAACCAGGAAGAAAGACGTCTACTGAAAAATTGGACATGAAAGCCAAACTAGAACGCAGCAGACAAAGTGCCAGGGAATGCCGGGCGCGCAAGAAGCTGCGGTATCAGTACCTGGAGGAACTGGTGGCGGATCGGGAGAAGGCTGTAGTTGCTTTGCGTACGGAACTGGAGCGCGTCGTTAATTCAATGGAATAA	101	44	50	90	285	140	0.491228
CG18622-PA	loc=3R:complement(12809546..12809817,12810293..12810305)	dbxref=FlyBase:FBpp0082820,FlyBase_Annotation_IDs:CG18622-PA,REFSEQ:NP_650579,GB_protein:AAF55368,FlyMine:FBpp0082820,modMine:FBpp0082820	285	parent=FBgn0038460,FBtr0083377	ATGACTGGATCAGTGCACGATCCGAAATGGAGCCTGGAGCGCCGCGAGTCCTCTGGCCATTTGGTGTGGCGCAAGGACTCTCCGGAGTCGAAAGTCCGTTTTCGCTTCGACGTCGAGGTCCTGGAGTTCGAGAGGCATCCTCATGAGGAGCTGGATGACAAAGAGGATCACTTCTCGATGACCAATCTCTCGGCGACAGTGGCCATGTGCGCAACTTGTGTTGCCGTGGTGGCCGTCTCCGTGTTCCTGCCCTGGTATTTGATGGAGAAAGTGGGATCGCTTTAA	55	70	70	90	285	160	0.561404
CG18624-PA	loc=X:complement(7787163..7787333)	dbxref=FlyBase:FBpp0071092,FlyBase_Annotation_IDs:CG18624-PA,REFSEQ:NP_572416,GB_protein:AAF46285,FlyMine:FBpp0071092,modMine:FBpp0071092	171	parent=FBgn0029971,FBtr0071140	ATGGTCTTGGGACTGGATAAGCGAGCACTGTGGGGCGCGTTGCCCCTGCTGGGATTTGCCATTGGCCACTTCCTGGACAAGAAGGAAACGGAACGTATGACCATGTTCCGGGACAAGAGTGCCCTATACGGCCGTCCCGCCGGCAGCGAGGGTAAGGCGCCATCCTGGTAG	35	33	45	58	171	103	0.602339
CG18628-PA	loc=3L:join(10632899..10632956,10633020..10633153)	dbxref=FlyBase:FBpp0075985,FlyBase_Annotation_IDs:CG18628-PA,REFSEQ:NP_648401,GB_protein:AAF50147,FlyMine:FBpp0075985,modMine:FBpp0075985	192	parent=FBgn0036091,FBtr0076256	ATGAAGTTCCTACTCGTGTGCACTCTCATCCTGGGCCTCGCCTTCTTCATGGCCTCTGCCCTTCCCCAACTGAACAACGAGGCCCCCATGGTTGGCGATGACCATCACCACCACCCGGTGGTCCGCAGCGTTCACTTCGCCGAGGACGTTCAGGCTCAGCACAAGCACGATGACGTCGCCTGCTGCGGCTAG	34	41	70	47	192	117	0.609375
CG18649-PA	loc=3L:complement(15046925..15047203)	dbxref=FlyBase:FBpp0075416,FlyBase_Annotation_IDs:CG18649-PA,REFSEQ:NP_648739,GB_protein:AAF49676,FlyMine:FBpp0075416,modMine:FBpp0075416	279	parent=FBgn0036469,FBtr0075663	ATGCGTGCCTATTTGCTGCTTGCCCTGTTTGGATGTGTGCTTTTGGCCACAGTTTCCGCAAATCCGGTGGACATTGACGACTTGGAGGACCTCGAGGAGGACAAACGAATTGCTGATGAGCAGGATAATGCTAACGATGATGAGAAAGACGATGAGGATTCAAATGAACCCGAGTCCGACGACGACTTAGATGAGCCTGAATCCCCGGAGGACGATTCCCAGAACAATGATGATTCCGAAAGCGACGAGAGCATCCAGTACAATCAAGATGAAGAGTAG	82	60	59	78	279	137	0.491039
CG2021-PA	loc=3L:complement(1777043..1777330)	dbxref=FlyBase:FBpp0072674,FlyBase_Annotation_IDs:CG2021-PA,REFSEQ:NP_647660,GB_protein:AAF47567,FlyMine:FBpp0072674,modMine:FBpp0072674	288	parent=FBgn0035271,FBtr0072791	ATGTCCGGTCTGGAGTCGTATATCAATCACACAGTCTCCATCATTACGGCAGACGGACGGAACTTCATCGGGACACTCAAGGGATTCGACCAGACCATCAATATCATCATAGACGAGTGCCATGAGCGCGTCTTCTCTACCACCTCCGGCATCGAGCAAATCGTGCTGGGACTGCACATCATCCGGGGGGACAACATCGCGGTGATCGGACTGATAGACGAGACCATCGACTCCCGCCTGGATTTGGCCAACATTAGGGGCGAGCCGCTGGGTCCCGTGGTGCACTAG	69	58	83	78	288	161	0.559028
CG2816-PB	loc=2L:join(3703731..3703812,3703866..3704038)	dbxref=REFSEQ:NP_608803,GB_protein:AAF51073,FlyBase:FBpp0289527,FlyBase_Annotation_IDs:CG2816-PB,FlyMine:FBpp0289527,modMine:FBpp0289527	255	parent=FBgn0031564,FBtr0300299	ATGATGCCGGCTTATTGGCAGTGGCTTTTGGTTGGCCTCCTCCTGTTGATTCCGCACCATTCAGGGGCGGCCTCCAAGAGAGTGAAACTATGCCTGCAGCCCATGATCAGTGGTCGGTGCTTTGGATACGTTGAGAGCTATGCCTACAATCCCATTAAGCGCCATTGCGAACCCTTCATCTACGGCGGATGCGGCGGTAATGACAATCGATTTAGTACCAAAGCTGAGTGCGAGTTCAACTGCCGTGATATTTGA	55	68	63	69	255	132	0.517647
CG30033-PB	loc=2R:join(7180053..7180155,7180215..7180294)	dbxref=FlyBase:FBpp0087218,FlyBase_Annotation_IDs:CG30033-PB,REFSEQ:NP_725023,GB_protein:AAM68726,FlyMine:FBpp0087218,modMine:FBpp0087218	183	parent=FBgn0050033,FBtr0088117	ATGCAGGTGCTAGGCGGCAATCCACTCAGCTTGTGTCTCTTGGTGATCATCACTCCGTCACTGATTGCAGCCAATCCCCTGTGGAGTCTTGACCAGGTGGGAGCATACTTCACTGGCATCTTCCGCTCCGTAGTGGGTCCAATATTTGGCTTTGGCCTGGCAGCCAACAGCACCGCCTTATAA	35	49	53	46	183	99	0.540984
CG30065-PA	loc=2R:join(9320642..9320845,9320906..9320953)	dbxref=FlyBase:FBpp0086784,FlyBase_Annotation_IDs:CG30065-PA,REFSEQ:NP_725294,GB_protein:AAM68577,FlyMine:FBpp0086784,modMine:FBpp0086784	252	parent=FBgn0050065,FBtr0087663	ATGTCGGAAGAGCAGCCATCGAGCTCGTTGCTCAAGCCCATTCTAATCATGAAGGATATCGAATTGGACGGAGCAGGTGATGGCATCGGTAAGGAGTCCTCGAAGACAAAGAAGCATGTAACCTTCAACCGGATGGTGGAGTATTATACCTACTCGGAAACTTTGACCAGCTGGAAGAGGCGCCTTATGTCCGACAACGACTTGCGCCAGAGCATGCCGACCGAGTCGAAAACTTGCTTTACAAAGCACTAG	74	52	59	67	252	126	0.5
CG30093-PA	loc=2R:11831619..11831903	dbxref=FlyBase:FBpp0086341,FlyBase_Annotation_IDs:CG30093-PA,REFSEQ:NP_725504,GB_protein:AAM70935,FlyMine:FBpp0086341,modMine:FBpp0086341	285	parent=FBgn0050093,FBtr0087199	ATGCCGATCTTTGATATCCGGCTTATGGGCAATATGCCCGCCAATACCGCTGGTCTGTGGAAGCGTGTCACCTTCCTGCTGGCCCTACCGGCCATCGTCCTGTGCGCCGCAAACGCCTTCACCGGACACAAGCACGTGGAGCGGGAGCCGTTCGCCAAGTACGAGTACCTGAGGCGGCGGACCAAACGATTCCCATGGGGAGATGGCAATCGCAGTTTGTTTCACAATGCCGAGGTGAATGCCCTGCCCGAGGGCTACGAGGATGAGGTGGCTGAGGAGGATTAA	60	57	80	88	285	168	0.589474
CG30108-PB	loc=2R:join(13556991..13557137,13557192..13557311)	dbxref=FlyBase_Annotation_IDs:CG30108-PB,FlyBase:FBpp0271806,REFSEQ:NP_725705,GB_protein:AAM68483,FlyMine:FBpp0271806,modMine:FBpp0271806	267	parent=FBgn0050108,FBtr0273298	ATGAGCAGCGTTGGCGAGGATTGCAACGAGCTGAAGCAGCAGTACGATGCCTGTTTCAACAGCTGGTTTTCTGAACGCTTCCTAAAAGGTCAAATGGATGACTCAGCGTGTGCTCCGATTTTCCGGGTTTATCAGGAATGCGTCAAGCGCGCTATTAAGGAGAAGAAGATCGATTTGCAAGAGATAGATCCGATCTTCGAAACCGGGCTTGAGGAGAATAATGCGAATAGATCTGATGCAAAACAGCAGCAGGCGGGCGAAAGCTGA	78	59	52	78	267	130	0.486891
CG30154-PA	loc=2R:join(16420897..16420957,16421027..16421160)	dbxref=FlyBase:FBpp0085533,FlyBase_Annotation_IDs:CG30154-PA,REFSEQ:NP_665881,GB_protein:AAM68386,FlyMine:FBpp0085533,modMine:FBpp0085533	195	parent=FBgn0050154,FBtr0086215	ATGTACCTACGTCAACAACTCTGGGTTCTCTTGCTCTGGCTCTGCTTCGTCGTTCTCAGCGTGCATGGCATGCCGTGGAAATGGGGACCTGCCTCCAATTCTGGACCCCATGGCGGACCCGCCTGGAATGGCGGAGAAGAGTCCACCGACAATATAGTCATCCATTCGAAAAACAGCGGCAAGTGGCGTTACTAA	44	45	55	51	195	106	0.54359
CG30192-PA	loc=2R:join(19026198..19026300,19026367..19026447,19026506..19026534)	dbxref=FlyBase:FBpp0071877,FlyBase_Annotation_IDs:CG30192-PA,REFSEQ:NP_726294,GB_protein:AAM68237,FlyMine:FBpp0071877,modMine:FBpp0071877	213	parent=FBgn0050192,FBtr0071967	ATGGCGGATCCGAGTATCAATGACATCGATGAGACTGTGGCTCCTCCCCTCGGAGGCGCTGACAGCTTCGACCTGAACAAGCGGCTAGATTGCGAGCATTTAGATCAGATGACGGATAATTGGACCGATTATCAAAGACCCTCGTTTGCCACCGAACTTCTGCGATTTTTCGGCAACGTATTTGTCGATATATTTAATGCGATTTTCAACTGA	54	58	50	51	213	101	0.474178
CG30270-PC	loc=2R:18672111..18672347	dbxref=FlyBase:FBpp0289401,FlyBase_Annotation_IDs:CG30270-PC,REFSEQ:NP_726241,GB_protein:AAM71121,FlyMine:FBpp0289401,modMine:FBpp0289401	237	parent=FBgn0061435,FBtr0300124	ATGCCCATGGACCTGCACATGATGCATGCTCCATGTGACATGGACACCAGGGGTACACAGAGCTATATATTCGCCTTTCCCAACCATTGCATATGGGCGTTCAACAATCGGTACATGAGCGAAGGACATTTCCGCATCTACAAGACCTACCAGTTGGAAGGATTTTTCTTTGGCCAGTATTACGAACGACTTAAGCGTTACGAATTCGAGCCACATTCCTACGATTACAATATGTAA	68	61	59	49	237	108	0.455696
CG30354-PA	loc=2R:4564840..4565100	dbxref=FlyBase:FBpp0087782,FlyBase_Annotation_IDs:CG30354-PA,REFSEQ:NP_724697,GB_protein:AAM68831,FlyMine:FBpp0087782,modMine:FBpp0087782	261	parent=FBgn0050354,FBtr0088702	ATGGCGTTTAATAGCCGGGTTTTGGTGCCTGTCCTCAAGGCCGATGATGACGAAAAGGAGTTAGTTGATCCGCAAGCAGCCCTTAGGGAGAAGTGCCAGGCCAAAGGTCACATTGCGTCCCTGTACAACAAGTATCAAGAGTGCAATGATCGTGTGAATGGCAAGTCCAAAACCACTGAGACATGCATGGAGGAATTGTTCGACTTCGTCGCTGAATTGGATCATTGCGTTGCTCACAGTCTCTTCTCGAAACTCAAATAG	71	64	57	69	261	126	0.482759
CG30369-PA	loc=2R:4146912..4147175	dbxref=FlyBase:FBpp0087872,FlyBase_Annotation_IDs:CG30369-PA,REFSEQ:NP_724661,GB_protein:AAM68858,FlyMine:FBpp0087872,modMine:FBpp0087872	264	parent=FBgn0050369,FBtr0088795	ATGATGTCCTTTGGTCGAGTTCTCGGGGGCCTATCCGTTTTACATTTTTCCCGGAACAGAAGTTTGCATCAAAGGAGGACGAGGCGACCATTTCCTGTAGTTCCCGACGCGAGGATTAAGACCCCGGCGCAATCAACCCGACCACCCCGCATCCTGGTGAAGAGCTTCTTGGCCCTCCATCATCTGGATTCTGTGTACATGCAGGGTGCTCCTCGTGATCTTAGAGACTATTTTATGTCAAGCTGGAAAAACGAGAGAAAATGA	63	68	67	66	264	133	0.503788
CG30409-PA	loc=2R:19242150..19242446	dbxref=FlyBase:FBpp0071913,FlyBase_Annotation_IDs:CG30409-PA,REFSEQ:NP_611782,GB_protein:AAF46984,FlyMine:FBpp0071913,modMine:FBpp0071913	297	parent=FBgn0050409,FBtr0072004	ATGCACAGCAGGTTCTCCAGCTGGTCATCTCGGACAGCTGTACTGGCGCTGCGATCCCGCCATGAACAAGCATGTGGAGGGCCTATGACCTATGGCCATGTCGCTTGTCTGCTGCAGGTCTTTGTGGAGAACGAAATCAACCTGAGTCCCGACCAGAGCTGCATGAACTGCTGCGGAGGCTGCCATGACACCCGCTCGAGCGGTTGTTACAAGGCGGAGGAGGAGTTCTGTGGCCAGCAGGCCGCTTGCAAGGGAAGGCTCTACAAATGCAACACCATCGAGTCCGAAAGTTTATAA	69	61	79	88	297	167	0.56229
CG30415-PA	loc=2R:complement(19273501..19273568,19273640..19273820)	dbxref=FlyBase:FBpp0071939,FlyBase_Annotation_IDs:CG30415-PA,REFSEQ:NP_726318,GB_protein:AAM68247,FlyMine:FBpp0071939,modMine:FBpp0071939	249	parent=FBgn0250838,FBtr0072030	ATGGCCGACAAAGCTGCTGCCGAGAAACCCGCTGGACGCCCCATGCGCTACCCATACACTTTCTCCGCGAAGATAGCCCAATTCCCCATCAAGCACTACATCAAGAACCAATGGATCTGGCGCTACTACTTCATTGCGGCCGTGGCCTGCGTGCCCGTGTTCTACAAGATCAGCAAGCTGGCCAACTCGCCCGAGAACAAGAAGGCATGGGCCGAATCGCAGGCCAAGGAGCACGCCGAGCACCACTAG	65	39	84	61	249	145	0.582329
CG30430-PA	loc=2R:21017134..21017289	dbxref=FlyBase:FBpp0072350,FlyBase_Annotation_IDs:CG30430-PA,REFSEQ:NP_726509,GB_protein:AAM68330,FlyMine:FBpp0072350,modMine:FBpp0072350	156	parent=FBgn0050430,FBtr0072448	ATGTGTTGCGGGCCCTGCTGTGGAACTTGCTACTACCCTTGCTGTAGCCCCTGCTTTAGTGGCCGTTGTTTTGGACCACGATGCGGATTCTATAGTGGACCATGTGGACCTTGCTGCGGGGGCGGATGCTGCAGCAGCTGCGGACCGTCTTGTTAA	22	45	39	50	156	89	0.570513
CG31050-PA	loc=3R:complement(24475865..24476052,24476111..24476168)	dbxref=FlyBase:FBpp0084686,FlyBase_Annotation_IDs:CG31050-PA,REFSEQ:NP_733254,GB_protein:AAN14145,FlyMine:FBpp0084686,modMine:FBpp0084686	246	parent=FBgn0051050,FBtr0085317	ATGCCCCGTCGAGTACTGGAAACCTACGGATTTGAACCAGCCAAGCAGCCATGTCTTCGCAAGTCAAAATTGGAACCCAAAGGTAAATGCGGCGCTACCATCAAGAAACAGCCAAAGGAGCAACCTGTTGAGCAGAAGAACCCGCTGAACTTCCTCCACCAGAATACCGATGGGGAACTCGTCGTGCATTGGACTCGTATTAGTGGAAGTACTCAGTCTCCCATCAAATTGCTGCCTCCTTGGTAG	72	50	67	57	246	124	0.504065
CG31226-PA	loc=3R:complement(14677214..14677372)	dbxref=FlyBase:FBpp0083090,FlyBase_Annotation_IDs:CG31226-PA,REFSEQ:NP_732378,GB_protein:AAN13789,FlyMine:FBpp0083090,modMine:FBpp0083090	159	parent=FBgn0051226,FBtr0083675	ATGTGCAGCTATCCTTGCTATCCTTGCGCCGCCTTGTGTCCCTGCGGAGGCAGTGGACCAAGTGGATTCTACGATCCGTGCTTTGGACCCTACAACGGACCATTTAACTCCTGGTGCGGAGCAAGTGGACCCGGTTTCTGGAGAGGTGGATGTTGCTAG	28	42	41	48	159	89	0.559748
CG31230-PA	loc=3R:14497458..14497637	dbxref=FlyBase_Annotation_IDs:CG31230-PA,FlyBase:FBpp0083081,REFSEQ:NP_732366,GB_protein:AAN13784,FlyMine:FBpp0083081,modMine:FBpp0083081	180	parent=FBgn0051230,FBtr0083666	ATGAAAGCAGCAATAGTACGGATACCAATCGGAATTTACTTCAAAACCCTAATGAAGATGAACAGAAATCGTGGGGATCGTTGGAGAAAGATGGCCGAGCTCGTATTCTCCTTATGTGTGATTGACAAAGCCGAGGATGTAGTTCTTGATGTTATTATGTTAAAGTTCCTCGGAGAGTAG	57	49	28	46	180	74	0.411111
CG31262-PF	loc=3R:complement(13044774..13044813,13044870..13045004,13045060..13045154)	dbxref=FlyBase:FBpp0291993,FlyBase_Annotation_IDs:CG31262-PF,REFSEQ:NP_001189240,GB_protein:ADV37331,FlyMine:FBpp0291993,modMine:FBpp0291993	270	parent=FBgn0051262,FBtr0302853	ATGGACAACTACAGATTCGGCACAGTGGACTACTTAGTGTTAGTGGCCATGACGTTATTATCCACGGGAACGGGAATATATTTCGGTGCCTTAAAGAAAAAACATAAAAACAAGAAAAGTGTTTCAGAAGACAATAGAAGGACCAATTTTGGATCTGAGAAGATAGATGAGTATCTTATGGGTTCTCGAAATATGAAAGTGATCCCAGTATCCATCAGTCTTATAGGCAGCTTTGTATCGGGTAACTTCCATCATTGGAACTCCCTCTGA	90	73	47	60	270	107	0.396296
CG31360-PA	loc=3R:join(13510895..13511072,13511135..13511253)	dbxref=FlyBase:FBpp0082913,FlyBase_Annotation_IDs:CG31360-PA,REFSEQ:NP_732261,GB_protein:AAN13749,FlyMine:FBpp0082913,modMine:FBpp0082913	297	parent=FBgn0051360,FBtr0083480	ATGATCGGTAGACTTTCTTTTTGGAACAAGGACAACGTTTCCAACGAGGTGGACTGCTTGGCCTGCCGTCTGGTCAGTGGCCTTGGACTCCTGGGAATTGGTGCCTTCCTATTGGCACAGTCGAAAAAAAGACAAGCGAAACCTCTGGAGAATTTCACTATGAAAGGCTTGGCTGCAGCCGTTGGAGTTCTGGGCGTGGCCCGCCTGGCAGACGCGAATTTCCTGAAGGCAACCGCCGAGAAGCCAAAAGAACAGGAAAATACTAGCACTGATCATCAGTTCTTTTCTAGACGTTAA	77	71	69	80	297	149	0.501684
CG31468-PA	loc=3R:complement(19525621..19525841,19525902..19525923)	dbxref=FlyBase:FBpp0083864,FlyBase_Annotation_IDs:CG31468-PA,REFSEQ:NP_732890,GB_protein:AAN13953,FlyMine:FBpp0083864,modMine:FBpp0083864	243	parent=FBgn0047351,FBtr0084473	ATGTCGTGCAATCGTTCTTTTGGACCTGGCCCTGGTGCCTACAATCTGCCCAGCACCTTTGGGTTTAAGAACTGCGACAAGAGGATGCAGCGAAGTCCACAGTTCTCATTTGGCAGATCGTCGAGGGCGTGTAATAGTCCTAGGATACCGCAGGGACCCGGCCCAGCAGATTATCATGTGGGCAAAATAACGCGATATGGACGTCCTGCATCGGAGGACTTCAATGTTTATCGTCGTCGCTAA	57	60	60	66	243	126	0.518519
CG31477-PA	loc=3R:5947748..5947942	dbxref=FlyBase:FBpp0081658,FlyBase_Annotation_IDs:CG31477-PA,REFSEQ:NP_731449,GB_protein:AAF54496,FlyMine:FBpp0081658,modMine:FBpp0081658	195	parent=FBgn0051477,FBtr0082180	ATGAAAGCCTGGAGAGATCTGGGTATTACCTATATCCAGTATTCCAACATCGCAGCCCGTGTGGTGCGAGAGGCCCTGCGCATTGAGCTCCGTGCAGACGCCGCCAAGCGAAACATCAGCCATGTGAAGTTCACTCCGTGGGTGAACGGAAAGCCTGTGCCGCGCAAGAAGGTAGAACGTGAATCCGAATCTTAG	51	38	50	56	195	106	0.54359
CG31517-PA	loc=3R:join(9774557..9774720,9774805..9774832)	dbxref=FlyBase:FBpp0082327,FlyBase_Annotation_IDs:CG31517-PA,REFSEQ:NP_731871,GB_protein:AAN14345,FlyMine:FBpp0082327,modMine:FBpp0082327	192	parent=FBgn0047199,FBtr0082864	ATGTCGTGGCGACGGTACGTGCGGCCAAACAAATTACAGGGAAATTGCGTCACCTGCAGGAATTTCCACTCGACATTGTCAAATGCCATCAGAAATCGCTGGACATGTTGTAACATTAATTTGACATTTTACGGCCCAGGACGGGGATCGTCGACGGGAATGAGACCGCAGAGCAACGCAGGACAACGTTAA	57	40	44	51	192	95	0.494792
CG31526-PA	loc=3R:359276..359488	dbxref=FlyBase:FBpp0078569,FlyBase_Annotation_IDs:CG31526-PA,REFSEQ:NP_730854,GB_protein:AAN13328,FlyMine:FBpp0078569,modMine:FBpp0078569	213	parent=FBgn0051526,FBtr0078929	ATGCATCTTCCCTTAGCCTTTGGCACGGTATTCCATTTCCTGTTTGCTGCATCCCCGTGCACACAGTACGGTGCACGTTTGTGGTGCGAGGAGGAGCTGTCTCCTTTTTCTGTTTGGAAATTGTTTTGCAAATTGCAAATTGCTAATGCAAAATGCCTGTGGCTCTTTCGGGCCACGATCGTAGTTATTTTGCCTAAACTTCTCCTTAATTAA	41	76	50	46	213	96	0.450704
CG31639-PA	loc=2L:complement(6154699..6154875)	dbxref=FlyBase:FBpp0078838,FlyBase_Annotation_IDs:CG31639-PA,REFSEQ:NP_723162,GB_protein:AAN10583,FlyMine:FBpp0078838,modMine:FBpp0078838	177	parent=FBgn0051639,FBtr0079207	ATGTGCGGTTATGGATGCGGTCCCTATGGCTATGGACCTTCGGGTCCTTGCGGACCATGGTGCGGACCCTGGTGTAGTCCTTGTGCCCTCTCGCTAGGACCCTATTCCTGCTGTGGACCCAGTGGATGCGGACCAAGCGGCCCAGCGTGTTGGCCGTATGGCTTGTACACCTGCTAG	24	46	50	57	177	107	0.60452
CG31644-PA	loc=2L:complement(5818048..5818296,5818371..5818385)	dbxref=FlyBase:FBpp0078790,FlyBase_Annotation_IDs:CG31644-PA,REFSEQ:NP_723121,GB_protein:AAN10559,FlyMine:FBpp0078790,modMine:FBpp0078790	264	parent=FBgn0051644,FBtr0079159	ATGCCCGAAGAAAAGTTTAAGTTTCCCATGCATGACTTACACTTGAAGCAAACGTTTCGCAATGTAAAAATGGCCTGCACTTTGGCCCTGTTAGCTCCACTTCTTTTCTACACTTTACACAACAATCCGCGCAAGAGGAAGTACAGGAACTTTTACTCCACTTACGATCCCATGGATGCGTTCGACCGCATGATGAGTGGAGGATACCTATCGTCCTGTCCTCCGGGCAGTGGTCCCAAAAAGGATGACAAGAAGAAGAAATAG	78	65	65	56	264	121	0.458333
CG31644-PB	loc=2L:complement(5818048..5818290,5818371..5818385)	dbxref=FlyBase:FBpp0309556,FlyBase_Annotation_IDs:CG31644-PB	258	parent=FBgn0051644,FBtr0342621	ATGCCCGAAGAAAAGTTTCCCATGCATGACTTACACTTGAAGCAAACGTTTCGCAATGTAAAAATGGCCTGCACTTTGGCCCTGTTAGCTCCACTTCTTTTCTACACTTTACACAACAATCCGCGCAAGAGGAAGTACAGGAACTTTTACTCCACTTACGATCCCATGGATGCGTTCGACCGCATGATGAGTGGAGGATACCTATCGTCCTGTCCTCCGGGCAGTGGTCCCAAAAAGGATGACAAGAAGAAGAAATAG	76	62	65	55	258	120	0.465116
CG31644-PC	loc=2L:complement(5818048..5818305,5818371..5818385)	dbxref=FlyBase:FBpp0309557,FlyBase_Annotation_IDs:CG31644-PC	273	parent=FBgn0051644,FBtr0342622	ATGCCCGAAGAAAAGCCCCCCGAGTTTAAGTTTCCCATGCATGACTTACACTTGAAGCAAACGTTTCGCAATGTAAAAATGGCCTGCACTTTGGCCCTGTTAGCTCCACTTCTTTTCTACACTTTACACAACAATCCGCGCAAGAGGAAGTACAGGAACTTTTACTCCACTTACGATCCCATGGATGCGTTCGACCGCATGATGAGTGGAGGATACCTATCGTCCTGTCCTCCGGGCAGTGGTCCCAAAAAGGATGACAAGAAGAAGAAATAG	79	65	71	58	273	129	0.472527
CG31704-PA	loc=2L:11840712..11840918	dbxref=FlyBase:FBpp0079857,FlyBase_Annotation_IDs:CG31704-PA,REFSEQ:NP_723689,GB_protein:AAN10787,FlyMine:FBpp0079857,modMine:FBpp0079857	207	parent=FBgn0051704,FBtr0080273	ATGCGTTGCCTAGCCTTCATCGCTTTCTGTCTGTCTGCTCTTTTGGCCATGGCTGTGGGCCAGGTATTCCAGTACTCCTGCCCGTGTCCTCGAAACTATGATCCTGTGTGCGGATCGGACTCCGTGACCTATAGTAACCAGTGTGTTTTGGATTGTTTAATTAAAGAAGGACGCTCCATTACCGTGGAGAAGAAGGGAAGATGCTAG	41	63	48	55	207	103	0.497585
CG31740-PA	loc=2L:18009308..18009493	dbxref=FlyBase:FBpp0080581,FlyBase_Annotation_IDs:CG31740-PA,REFSEQ:NP_724084,GB_protein:AAN11177,FlyMine:FBpp0080581,modMine:FBpp0080581	186	parent=FBgn0051740,FBtr0081028	ATGGTTCTGATGCTTTGCTGCAGCTTCGATCCCTTCTACGTTGGACCCTGCCCACCCGGCTGCCTGGCTCCTTTGATGGGAGGAACTCCCTATTGCGGATGTGGTCCCTGTGGAGGTTGCTGTAGTCCTTGCTGTGGTCCATGTGGTCCTTGTGGTGGCTGCAGCTCGTGTCCTTGCGGCTGGTGA	18	59	50	59	186	109	0.586022
CG31788-PA	loc=2L:complement(18257599..18257773,18257834..18257838)	dbxref=FlyBase:FBpp0080609,FlyBase_Annotation_IDs:CG31788-PA,REFSEQ:NP_724104,GB_protein:AAN11000,FlyMine:FBpp0080609,modMine:FBpp0080609	180	parent=FBgn0051788,FBtr0081056	ATGTTTGAGTCTTTCGATTGGACCTTGGGATTAGATTTGAAGAACTTTCGCGATGTGAAACAGCGTGTAGTAAGAAAAATCGGGGAACTGGAGCAACATGGAGCCAAGTGGGGTCGCCTCATCGGCATCGAAGATGGCAAGGATGATGCTTTCATTCGTTTCATGAAGCAGAACATTTAG	51	48	29	52	180	81	0.45
CG31808-PC	loc=2L:complement(16705522..16705692)	dbxref=FlyBase:FBpp0292500,FlyBase_Annotation_IDs:CG31808-PC,REFSEQ:NP_001188822,GB_protein:ADV37071	171	parent=FBgn0062978,FBtr0303445	ATGAAGATGAGCTCGCCCAGGATCATGCAGCAGAAACGGAGCAGCAAGTCCTCCAATTCGTCGCGGGTCTCCATGACCACCTCGACGGCGGAGGAGAATCTCATAGAATCGAAGCTCTTCAGCTGGATGCGTCTATTCCGATTCGCCTCGCTGCTCTGCCGCGCCGAGTAA	40	34	51	46	171	97	0.567251
CG31816-PA	loc=2L:join(16542673..16542783,16542993..16543175)	dbxref=FlyBase:FBpp0080425,FlyBase_Annotation_IDs:CG31816-PA,REFSEQ:NP_723977,GB_protein:AAN10948,FlyMine:FBpp0080425,modMine:FBpp0080425	294	parent=FBgn0051816,FBtr0080868	ATGAATAAGCAGACCAAAGAATGGTCGCGAGCTCGCCTATGTAAGCCTAAGGATAATCTTACCACCGAAGCGGGAAAACGAGAACGCTTTGTGCCGTCCTGCGAGCTAGAGTGCAGTCCGGTATCGATGTCGCACTTGATTGGCTGGGAGTACGCTAGAATTTGGCTGCGCGATCGCGACGAATTTGTGCAGCAACGCGAACGTGCTGTCAAAGCTAAATACATCAAGAATGACTTCGAGTGGTGGTTAAGGCTGCGAAAAACATCGAAAAAGTTCTGCAAAGTTGGGGCATAG	86	63	61	84	294	145	0.493197
CG31820-PA	loc=2L:complement(16005906..16006094)	dbxref=FlyBase:FBpp0080365,FlyBase_Annotation_IDs:CG31820-PA,REFSEQ:NP_723947,GB_protein:AAN10926,FlyMine:FBpp0080365,modMine:FBpp0080365	189	parent=FBgn0051820,FBtr0080807	ATGTGTTGCCAAGGAGCTTGTGGATCGGTATCCTATGCCCTGGCTTATGGCCCCGTCGGACCCGCTCTGCCAGCCATGAACTATAATAACTGCTGCTGTGGACCCAATCCTCCCTGTGGTCCCTGGACATGTCCTCCTAACAGGTGCTGTTGTGCCGGCGAATGGGGTTGCTTTGGGCCTTTTTACTGA	30	54	53	52	189	105	0.555556
CG31870-PA	loc=2L:join(10790352..10790367,10790427..10790650)	dbxref=FlyBase:FBpp0079726,FlyBase_Annotation_IDs:CG31870-PA,REFSEQ:NP_723620,GB_protein:AAN10763,FlyMine:FBpp0079726,modMine:FBpp0079726	240	parent=FBgn0051870,FBtr0080137	ATGTCTAGGAACTATGGACCTGGACCTGGAGCCTACATGCTACCCAGCAGTTTTGGACAAAAAGGACCTCAGTTCTCCTTCGGCCGCAGAATTGACCGCAAAAGAGATGAAAAACCTGGTCCGGGTCCTGCTGCTTATAAGGTGGATAAAGTGACACGCTACGGAAACGCGGAGGGTCCACAGTTTTCCATGTATGTTAGGAACTCCAAGATGAAACCCCTTCCCATTCGATTGTCTTGA	66	56	59	59	240	118	0.491667
CG31870-PC	loc=2L:10790447..10790650	dbxref=FlyBase:FBpp0079727,FlyBase_Annotation_IDs:CG31870-PC,REFSEQ:NP_723622,GB_protein:AAN10765,FlyMine:FBpp0079727,modMine:FBpp0079727	204	parent=FBgn0051870,FBtr0080138	ATGCTACCCAGCAGTTTTGGACAAAAAGGACCTCAGTTCTCCTTCGGCCGCAGAATTGACCGCAAAAGAGATGAAAAACCTGGTCCGGGTCCTGCTGCTTATAAGGTGGATAAAGTGACACGCTACGGAAACGCGGAGGGTCCACAGTTTTCCATGTATGTTAGGAACTCCAAGATGAAACCCCTTCCCATTCGATTGTCTTGA	57	48	50	49	204	99	0.485294
CG31955-PB	loc=2L:complement(3712269..3712445,3712768..3712782)	dbxref=FlyBase:FBpp0292794,FlyBase_Annotation_IDs:CG31955-PB,REFSEQ:NP_001188688,GB_protein:ADV36938,FlyMine:FBpp0292794,modMine:FBpp0292794	192	parent=FBgn0051955,FBtr0303782	ATGGAGGGGGACAAGATACTCCACCAGCGGTTGGATATTGCCGAGCCAATCGCAGCAAAGGAACACGTGAGAACGCAGATACATCCGTGTCTGCACAAGATCAAAGGACTTCTAGATCCGGAAACCTGCATCAAGTGTCCGCGGTGTCATAAGTCCATTTCGTCCACCAAAGTTGTGAAAAGCTTTGCATAG	58	39	46	49	192	95	0.494792
CG32039-PA	loc=3L:join(9352225..9352287,9352346..9352516,9352576..9352590)	dbxref=FlyBase:FBpp0076169,FlyBase_Annotation_IDs:CG32039-PA,REFSEQ:NP_729471,GB_protein:AAN11959,FlyMine:FBpp0076169,modMine:FBpp0076169	249	parent=FBgn0052039,FBtr0076441	ATGGGAGCCTGTCTGTCCTGCTGCGGCCAAAGCGCCGAGGAAACCAACCTGATGCCATCGCCTGAGGAGCGCCGCCAGCAGCAGTTGGATGCGGCGGAAAAGCGTCGCCAGGAGAATGAACATCGGGGCATTAAGAATCCGGACAGCGTACGCCGACAGCAACAAAGAGCGGAGGAAATGCAACGCAGGGAGGAGGAGGCCGCCCGTCAGGGTCAAGGACAATCCAATCTTAGGTGGCAAACTAGCTAA	71	31	65	82	249	147	0.590361
CG32069-PA	loc=3L:complement(11055273..11055328,11055391..11055489,11055556..11055643)	dbxref=FlyBase:FBpp0075970,FlyBase_Annotation_IDs:CG32069-PA,REFSEQ:NP_729654,GB_protein:AAF50111,FlyMine:FBpp0075970,modMine:FBpp0075970	243	parent=FBgn0052069,FBtr0076241	ATGTTTACTTTGTGGACACTGATTGAATCTTCACTCCTGTGCCTGAATGCGGTGTGCATTCTGCACGAGGAACGCTTTCTGGCCAAGTTTGGCTGGGGACGACAGGCGGGCCAGCAGGACTTTGGAGCACCTACGGCCAAGGATCAGGTGCTAAACCTCATTCGTTCCATACGCACAGTGGCCAAAATTCCCCTGATATTCCTTAACATAATTGCGATTATATTTAAACTATTACTTGGTTGA	58	70	57	58	243	115	0.473251
CG32102-PA	loc=3L:complement(12462257..12462523)	dbxref=REFSEQ:NP_729804,GB_protein:AAN11868,FlyBase:FBpp0075710,FlyBase_Annotation_IDs:CG32102-PA,FlyMine:FBpp0075710,modMine:FBpp0075710	267	parent=FBgn0052102,FBtr0075978	ATGTGTAGTTTAGTTGCAGTTTCGATTCACATCGGATTGCCTTGCCCAGGCAGCACATCAATCATCCATCACGCACCAAAGGCCGGGAGACAACGACCCAAAACGGGCAGTGCAAACCTGAATGGCAAACGGCCCATGCCACGCATGCGATTTATACGTGTCCAAGGTTCACTCTGGATCGCAATGGATGCAATTTGGCCACTTCACTGCACATTTGACCGGATTAAAATTCCTTTCAAATGGCTATATGCTACTAAGCTCTTTTAA	74	67	70	56	267	126	0.47191
CG32148-PA	loc=3L:join(15016666..15016825,15016888..15016979)	dbxref=FlyBase:FBpp0075383,FlyBase_Annotation_IDs:CG32148-PA,REFSEQ:NP_730009,GB_protein:AAN11783,FlyMine:FBpp0075383,modMine:FBpp0075383	252	parent=FBgn0047338,FBtr0075630	ATGAGTGGAATTCTGTTAAAATTTCTGCCCAAAAACGAGTTGCTTCATCAATCACTATACTTTTGCAGAGGAATGGCCAAAAAGAAGAGCCAAAGTCAAGGCACCGAAAAGGGCAAGAAAACCTGTAATAAGAATCAGTTCTTTGGCGGCTGCTTTAAGAAGTCCGAACCATTTAGGAGGGAGAACAAGAAGGAGAAGAGCAAACGCTGTCGGGATCCTTGCAAAGATGGACCCTGTCGCCCCGAGAAATAG	89	51	49	63	252	112	0.444444
CG32230-PA	loc=3L:join(23332535..23332576,23332634..23332780,23334557..23334619)	dbxref=FlyBase:FBpp0070039,FlyBase_Annotation_IDs:CG32230-PA,REFSEQ:NP_730777,GB_protein:AAN11411,FlyMine:FBpp0070039,modMine:FBpp0070039	252	parent=FBgn0052230,FBtr0070040	ATGCAAGGTCTTGGTCTGCAAAGTCTTAAAAAAAATCCAGCTTTAATTCCACTTTATGTGTGCGTTGGAGCGGGAGCTATTGGAGCCGTCTACTATATGGCTCGACTTGCTACTCGTAATCCCGATGTCACTTGGAATCGCACATCAAATCCCGAACCATGGCAAGAGTACAAAGAAAAGCAATACAAGTTTTATTCGCCTGTGAGGGATTATTCCAAAACTAAGAGTGCTGCCCCAAACTTTGATGAATAA	77	68	54	53	252	107	0.424603
CG32235-PA	loc=3L:complement(4859847..4860098)	dbxref=FlyBase:FBpp0073211,FlyBase_Annotation_IDs:CG32235-PA,REFSEQ:NP_729038,GB_protein:AAF47947,FlyMine:FBpp0073211,modMine:FBpp0073211	252	parent=FBgn0047330,FBtr0073355	ATGCGAAACCATCAACGCAGGCCGGGAAAAGCAGGATTCAGGTTCCCGTATGCAGGTCATCCGCCTGTCACGTGCCTAAGCGCACCGGACAACGCAATGCAGGTGCCACCGACAGGTCCTTCGGGGATCGAGGTACCTGGGTGTGGGCTTTCCAGCTGCAGTGCATCCAGAGCCATGCGTGACAAATATTTATTAACTGCCACAACTGCCGGGCATCGGCTTAGAGGATTGATCTTGGCATTAGAGAGCTAA	62	51	67	72	252	139	0.551587
CG32266-PA	loc=3L:join(3790844..3790855,3791087..3791308)	dbxref=FlyBase:FBpp0073006,FlyBase_Annotation_IDs:CG32266-PA,REFSEQ:NP_728900,GB_protein:AAN11570,FlyMine:FBpp0073006,modMine:FBpp0073006	234	parent=FBgn0052266,FBtr0073147	ATGTTCAAGTTTTTCGCTCTGTGCCTGTTCGCCCTGTTGGCCGTTGCCTGTGGCAAGCCGCAATTCCTGACCGCCTACAGTGCGGCCTCGCCTGTGGTTGCTGCCACGCCCTACGCCTACTCGGGCGGACTCTACGCACCCACGTACAGTGCTGCCTACACCAGCGGCGTCTATGCCGCCACGCCCTACGCCTACGGAGCCTATCCCTACAGCTCGCTGTACCTGAGACGCTGA	34	54	87	59	234	146	0.623932
CG32267-PA	loc=3L:complement(3471822..3471856,3471927..3472041)	dbxref=FlyBase:FBpp0073001,FlyBase_Annotation_IDs:CG32267-PA,REFSEQ:NP_728885,GB_protein:AAN11567,FlyMine:FBpp0073001,modMine:FBpp0073001	150	parent=FBgn0052267,FBtr0073142	ATGTTCCGCCTGCAGCAGTCACAACCCGATCCCGCCGAGGAGCAGAAGCGCGTGGCAGCCGAAGTCCGCTTCAATTTCATCCTATTTGGAGCCGTAATAGCCGCTGTTCGCTTGGCTCCCATAGTCCTGAAGCATTTAAATACGGCGTAG	33	34	45	38	150	83	0.553333
CG32276-PA	loc=3L:complement(3198321..3198431,3198752..3198835)	dbxref=FlyBase:FBpp0072968,FlyBase_Annotation_IDs:CG32276-PA,REFSEQ:NP_728830,GB_protein:AAN11540	195	parent=FBgn0047135,FBtr0073106	ATGGCTCCACCACAGAGAATGCGCGTCGCTAACGAGAAGGCCAGCAAATATGTGACAATGCGTGGCAATGTACCCAAATCCTCGAAAACGAAAGAGGGTCAATATCCGGTGGGTCCCTGGCTCCTGGCGCTGTTCATCTTTGTGGTCTGCGGCTCTGCCATTTTCCAGATTGTTCAGTCGATACGCGCCGCGTAA	46	45	52	52	195	104	0.533333
CG32368-PA	loc=3L:7908593..7908859	dbxref=FlyBase:FBpp0076466,FlyBase_Annotation_IDs:CG32368-PA,REFSEQ:NP_729310,GB_protein:AAN12031,FlyMine:FBpp0076466,modMine:FBpp0076466	267	parent=FBgn0052368,FBtr0076749	ATGGATGGTGCCATTGCAATGAATCATGTGGTGGAATCCGACAAGGAGAAGAGGCAATTTAAACTGAAAATTATGGAGCTCGAGCACGAAATGAGGATGGAAAAGGATCCAGCTCGCGCCAAGATGATCGAGGAGCACATTGAGAAATTGAAGAAACTGGATGAGGAGAACCAAAAGCGGAACTTGGAAATTGCCAAGGCAAACGTGATGTTAATGACAGCGAATACAAAGTTTAGAGTGGGTTATCATATTATTAACAACCTTTAA	100	56	39	72	267	111	0.41573
CG32388-PA	loc=3L:complement(6977300..6977379,6977443..6977602)	dbxref=FlyBase:FBpp0076642,FlyBase_Annotation_IDs:CG32388-PA,REFSEQ:NP_729198,GB_protein:AAN12066,FlyMine:FBpp0076642,modMine:FBpp0076642	240	parent=FBgn0250849,FBtr0076933	ATGTTCAAAGTGCGCAGCTTGGCGCTCATGAAATTGAGTGAAGGCGTTTTCGGCGCACGACTAATGGCCAAATCGCCGAAGGATTCGGGCAAGGATTCTTGCAAGGGTGCCGATTCCAAAAAGAAGAAAGACAAAAAGAAGAAGGATATGTGTGGCAGAACTGTTGTTCCCACTTCACCACGTTGCAAAAACAAACCCGGCGGCTCAGACAAATCCAAAGATGAGTGCAAGAAAAAGTAG	82	45	49	64	240	113	0.470833
CG32440-PA	loc=3L:join(21353464..21353630,21354049..21354139)	dbxref=FlyBase:FBpp0078001,FlyBase_Annotation_IDs:CG32440-PA,REFSEQ:NP_730626,GB_protein:AAN12165,FlyMine:FBpp0078001,modMine:FBpp0078001	258	parent=FBgn0052440,FBtr0078345	ATGTCATCGCAGTTTCGTGAGAAGCGCGGATTAGCTAGCAGTGCCAATAATGAACTGCCCACCATGGATCCCAACGAGAGTGACTTCGCTCTGGAGCTGAAGCCAGCACCCAAACAGACCTGCATTCCGACGCACCAACGCCAGAGATTGGCCAGCTCGGACACCAACGTCTATCAGCGTGAGAGCGTGTTTGATATACCGGACAAGTCCTGGTCAGTCCTGTACTTTGGATCCGGCAAGGACAGTTCCTCGAAATAG	68	52	72	66	258	138	0.534884
CG32448-PB	loc=3L:complement(21820946..21821104,21821171..21821269)	dbxref=FlyBase_Annotation_IDs:CG32448-PB,FlyBase:FBpp0288686,REFSEQ:NP_730691,GB_protein:AAN12189,FlyMine:FBpp0288686,modMine:FBpp0288686	258	parent=FBgn0052448,FBtr0290247	ATGAGCGAAGGAAAGCAGCAGGGTCCTGGCGATGGCATCCGATCCATGCGAAGCACCGGAGTCTTCCGGCTGATCAACTTCGAGTTGTACACCAAGCCGAACAAGATTATCATGGGCCTGGGACTGACCGCGATTGCCGGGGTCTTCGGCTACATCGCGTATATGAGGTACAAGTACGAGAGCTTGGGATACTATGTGGCTGTCCAGGAGAACGGACAGGAGAAGTTCATCAAGAAGAAGTCGAATTGGGAGCAGTAA	71	50	56	81	258	137	0.531008
CG32582-PA	loc=X:15730328..15730486	dbxref=FlyBase:FBpp0073916,FlyBase_Annotation_IDs:CG32582-PA,REFSEQ:NP_727902,GB_protein:AAN09368,FlyMine:FBpp0073916,modMine:FBpp0073916	159	parent=FBgn0052582,FBtr0074102	ATGGGGCAAGGAGCTAGACGAATATTGCGGGCGTCCCGCTCGCAGATTTGCGGTAGTCTTCGAACGGGCGAAGGGTCCAGCACCTCAGCAAGTTGTCGAAAAGGTACACATAATCATTTTTGTCCTGCAGGCACAAAAATTTGGAAATTCTTTTATTAA	44	40	33	42	159	75	0.471698
CG32582-PB	loc=X:join(15730328..15730430,15730558..15730706)	dbxref=FlyBase:FBpp0112352,FlyBase_Annotation_IDs:CG32582-PB,REFSEQ:NP_001096995,GB_protein:ABW09426,FlyMine:FBpp0112352,modMine:FBpp0112352	252	parent=FBgn0052582,FBtr0113440	ATGGGGCAAGGAGCTAGACGAATATTGCGGGCGTCCCGCTCGCAGATTTGCGGTAGTCTTCGAACGGGCGAAGGGTCCAGCACCTCAGCAAGTTGTCGAAAAGTGGTAAAAAACCCAGCTGGATTGTCCGAATTTGACCAGTGCTCGATGCTTTGGCCGTTCGCAGTCTGCCGCATTCCTGCTAGGCGTCCCACCCGCCCAGGATTCCTCAACCCAGGGCCATTGGGAGAGGATCCGTCGCTAACAGAATAA	58	52	69	73	252	142	0.563492
CG32582-PC	loc=X:join(15730328..15730430,15730490..15730563)	dbxref=FlyBase:FBpp0308530,FlyBase_Annotation_IDs:CG32582-PC	177	parent=FBgn0052582,FBtr0339444	ATGGGGCAAGGAGCTAGACGAATATTGCGGGCGTCCCGCTCGCAGATTTGCGGTAGTCTTCGAACGGGCGAAGGGTCCAGCACCTCAGCAAGTTGTCGAAAAGCAAAAGCGATGTCACTCTCTACCATGAGCAATCCCTTGAGGACTTCTGAAAGTTTTTCATTATTGCAGTGGTAA	46	42	40	49	177	89	0.502825
CG32652-PA	loc=X:complement(12305450..12305622,12305677..12305755)	dbxref=FlyBase_Annotation_IDs:CG32652-PA,FlyBase:FBpp0073504,REFSEQ:NP_727607,GB_protein:AAN09308,FlyMine:FBpp0073504,modMine:FBpp0073504	252	parent=FBgn0052652,FBtr0073671	ATGCGCTTATCCAAAATGCAAACTAATGATGATCGTTCCGCCTACACTGCCTTAATTAAGTCTGAACAAGCTAGGATAGTTGAAATGGTGTTCAATTCGATGGTACCAGTCCCGTTGGACGAGAGGATTGCATCGTTTTGGATACAAATGTTGCGCTTACAATCAATGCAAGCCATAGAAGCCTACTCTTCATACACTATGTTAATAAGCCATCTTATGATCAGTTGGTTTATCTCAAATGCAAACTACTAA	78	75	52	47	252	99	0.392857
CG32667-PA	loc=X:complement(11033877..11033967,11034034..11034142,11034211..11034277)	dbxref=FlyBase:FBpp0073330,FlyBase_Annotation_IDs:CG32667-PA,REFSEQ:NP_727495,GB_protein:AAN09286,FlyMine:FBpp0073330,modMine:FBpp0073330	267	parent=FBgn0052667,FBtr0073474	ATGAAATCGGTCACGTTCGTACTCTGCCTGCTCGTTCTGGGCGCCCACTCGCTGCTGGTGTTCGCCGTGGATTGCGAGATCGGTGGGCATCAGTTCAAGACCGGAGAGAAGTACACGCCGGAAGGTCGCTGCCTGCAGTACACCTGCCAGGCACCCAAACAGGTGACTGCCTTGGGATGCCCGGCCATCGCCTCCTTGAAGCCCTGCAAAATGGAAGAGGATCTGAGCAAACCCTATCCCGGCTGCTGTCCCAAGTTCAACTGCTGA	55	55	81	76	267	157	0.588015
CG32695-PA	loc=X:complement(9767695..9767703,9767767..9767997)	dbxref=FlyBase:FBpp0071333,FlyBase_Annotation_IDs:CG32695-PA,REFSEQ:NP_727367,GB_protein:AAF46525,FlyMine:FBpp0071333,modMine:FBpp0071333	240	parent=FBgn0052695,FBtr0071398	ATGCGATCTGTACTGCCGTCGGTGGGATTTCTGCTGCTCCTGGCTCTGCTGCTCGGCTCCTCGTGCACTGAATCCGGCAGGGTGATCTACTTCAATCAACTGAACACCACCCAAGCCCTAGAGGCGGCCAAAAACAACAGCGATGCCCTGGGCAAGGGAATGCTCCTTGATGTGCGCGGAAATCGCTGCCCACGCGGATTCGTTCGCGATCATCATGGGCGTTGCAGAAGGCGTGTCTAA	49	53	70	68	240	138	0.575
CG32726-PA	loc=X:complement(7319511..7319645,7319712..7319759)	dbxref=FlyBase:FBpp0071017,FlyBase_Annotation_IDs:CG32726-PA,REFSEQ:NP_727188,GB_protein:AAN09210,FlyMine:FBpp0071017,modMine:FBpp0071017	183	parent=FBgn0052726,FBtr0071059	ATGCGTTTCTGTCTACTGTTCCTTTTGGCCATGAGCTGCTGTCTGCTGCAATTCTCCGTGGCTGGAGTGAATTTGGTGCGCGGACTGGAGGCTGCCGGTCATCATCGCAACTTCACCGGCTCACCACCACCGCGTGGTGCTCCTCCACCACCTCGGACCACCACCGCCAGTTCTTCGGGTTAA	27	49	60	47	183	107	0.584699
CG32736-PA	loc=X:join(6905636..6905789,6905851..6905936)	dbxref=FlyBase:FBpp0070967,FlyBase_Annotation_IDs:CG32736-PA,REFSEQ:NP_727152,GB_protein:AAF46233,FlyMine:FBpp0070967,modMine:FBpp0070967	240	parent=FBgn0052736,FBtr0071007	ATGAGTCCGTACAGCGGATCCGTGCGTCGTCTGCTGGACAGTTGGCCAGGAAAGAAGCGCTTCGGTGTCTACCGCTTCCTGCCGCTCTTCTTTTTACTGGGCGCCGGCCTGGAATTCTCCATGATCAATTGGACAGTGGGCGAGACCAATTTCTACCGCACTTTTAAGCGCCGCCAGGCGAAGAACTACGTGGAAGAGCAGCAGCATCTGCAGGCGCGAGCCGCGAATAACACCAACTAA	54	51	68	67	240	135	0.5625
CG32811-PB	loc=X:complement(1192131..1192364)	dbxref=FlyBase:FBpp0292011,FlyBase_Annotation_IDs:CG32811-PB,REFSEQ:NP_726725,GB_protein:AAN09041,FlyMine:FBpp0292011,modMine:FBpp0292011	234	parent=FBgn0052811,FBtr0302877	ATGGACCTCATTGTGCCACCGAACGGACTCTATGAGATGCCACACCAACCAGAGTATCCGGATTATGAGGCGATGAGAAGACCGGTAGAGTCGTTGCGCATGGTGAAGCAGAAGGAAGTTCTGGTCGATAGGGAACTCGAGTTTTTCTTCAATACGGAAGATATAACGAAAGTCAATTCCGAGGTGTTTCGAGGTGTGACTAGTGGTCACAGCACAGAATTTGGGACTCGTTAG	66	55	45	68	234	113	0.482906
CG33155-PA	loc=2R:9842922..9843104	dbxref=FlyBase_Annotation_IDs:CG33155-PA,FlyBase:FBpp0099875,REFSEQ:NP_001027419,GB_protein:AAO41393	183	parent=FBgn0053155,FBtr0100451	ATGGTGAGGAAGCACAAAGGAACACTGGCGGTGATCGAGAAGATCTACCAGGATATACCCGCATTCTCCGACATCTTCACCGAGGAGAGCTTCTACATGTTCGCCTTCTGTTTCGTGTGCGCCACCATTCTGGTGGCCTTCATTCTCTCCCGGTTCATCACCATCAAGCCCGTCGATTTCTAA	41	48	53	41	183	94	0.513661
CG33169-PA	loc=3L:22857083..22857259	dbxref=FlyBase:FBpp0078200,FlyBase_Annotation_IDs:CG33169-PA,REFSEQ:NP_788568,GB_protein:AAN12206,FlyMine:FBpp0078200,modMine:FBpp0078200	177	parent=FBgn0053169,FBtr0078549	ATGCGCCAGCTGAAGGGAAAGGTGAAGGAGACGCGCAAACAGAAGAAGGAGCGCAAGCTGGACAACCTGGAGACCCAGGCGAAGATCCGCACCGTGGTGCTGCCGGCGCTCGGCGTTTTGGCGGTCTTTCTGGTGCTGTTCGTCTACTTGAAGACCCGCCCCGCGGTCTTGGCCTAA	38	31	48	60	177	108	0.610169
CG33170-PA	loc=3L:join(22858641..22858796,22858871..22858924,22858978..22859064)	dbxref=FlyBase:FBpp0088777,FlyBase_Annotation_IDs:CG33170-PA,REFSEQ:NP_788569,GB_protein:AAO41288,FlyMine:FBpp0088777,modMine:FBpp0088777	297	parent=FBgn0053170,FBtr0089836	ATGAAACTGCTTGGACTTGGGGCGCAGGTTTTGAGGCTCAAAACTGGCGGGCAGAGTCGCTCTGCGAAAACTTGCCCACCGGAAGTTCGCCAGCCATTGCCGTGCTGTCCCAAAAAACGCTTTTGGACTTTCAAGCGAGTAATATGTTTCTCGACGTTAACTTTTGGCGCCGGGGTGTATACGGGAATCTATGTCTCACAGAACTATGAGGTCCCCCGAGTGGATGATCCCCAGAAGTTGATGCAGCGTTTCAACGAGAAACTCAAAGAACTAATGGATCAAACCAAGAACAAGTAA	82	69	69	77	297	146	0.491582
CG33170-PB	loc=3L:join(22858011..22858025,22858871..22858924,22858978..22859060,22860500..22860563)	dbxref=FlyBase_Annotation_IDs:CG33170-PB,FlyBase:FBpp0289155,REFSEQ:NP_001138000,GB_protein:ACL83355,FlyMine:FBpp0289155,modMine:FBpp0289155	216	parent=FBgn0053170,FBtr0299877	ATGCTCAAGTTTCTGTTAACTTTTGGCGCCGGGGTGTATACGGGAATCTATGTCTCACAGAACTATGAGGTCCCCCGAGTGGATGATCCCCAGAAGTTGATGCAGCGTTTCAACGAGAAACTCAAAGAACTAATGGATCAAACCAAGAACAAATCGCCCGGCGAGAAACTAGTGGATGACATCAAAAAGGAGGCCAAGAAGATACTAGACGACTGA	72	44	46	54	216	100	0.462963
CG33199-PA	loc=2R:complement(4836258..4836446,4838211..4838261)	dbxref=FlyBase:FBpp0087769,FlyBase_Annotation_IDs:CG33199-PA,REFSEQ:NP_788287,GB_protein:AAG22299,FlyMine:FBpp0087769,modMine:FBpp0087769	240	parent=FBgn0053199,FBtr0088688	ATGAAAACAAGCAATCTCGGCCTGTACGCTTTCCGTTTAACCTTCGGTCAGGCGCCGACGTTGTCCACACAGGCCACGACGCACTGCAGCCATGGCTTCACCACCAGCTCGTCGTCGCCCAACCGTGTGGTGACCCGCTCTGCCACCATGCTGGCGCTCTTCGGCATCGCGCTGTCCTCGTTCAGCCTTAAGCAACTGCTGGCCAAGAAGCAGAAGCACCAGGGCCTGCGCAAGCTCTAG	48	47	85	60	240	145	0.604167
CG3321-PA	loc=3R:10153013..10153258	dbxref=FlyBase:FBpp0082390,FlyBase_Annotation_IDs:CG3321-PA,REFSEQ:NP_650356,GB_protein:AAG22153,FlyMine:FBpp0082390,modMine:FBpp0082390	246	parent=FBgn0038224,FBtr0082931	ATGTCGCAGGCTCCCGTTCGCGTTTCCCCGCTGATCAAGTTCGGCAGATGGTCCCTGCTCCTGGTGGGCATTGCCTACGGCGCCGCCCACCAGAGCCGCCTGTCCAAGAAGGAGGAGAAGTTGCGCGAGATCGAGGCACAGCAGAAGGCCGTCCGTGATGCCAAGCTCGCCGAGGAGAAGAAGCGCAGCGCAGAGGCTGAGGCCCGTGCCTTGGCTGAGCTTTCGAAGCCCACTCCCAAGCACTAG	49	40	78	79	246	157	0.638211
CG33267-PB	loc=3L:join(11557842..11557932,11565505..11565698)	dbxref=REFSEQ:NP_996046,GB_protein:AAS65021,FlyBase:FBpp0296929,FlyBase_Annotation_IDs:CG33267-PB	285	parent=FBgn0053267,FBtr0305649	ATGAAGTACTCCTGCGTTCTGCTCCTTTTGGCCACTGTCGCCTGTTTCCTGGTGAGCCTGTCCAGTGCCAGTACCACAACCACAACTACAGATGCCACCACGACCACAACGACCACCGCCTCGTCTTCGGACACCACTACCACGACAACTTCGTCCTCGGACACCACGACCACCACTGAAGCGTCCTCTTCCAAGAAGAAGAAACATGTGATCCACTATAAGCGCAAGGTGCACCGCCCCAAGAAGGTCAGGAAGATCCGGCGCAACCGCAACCGCAGCGGTTAA	75	50	101	59	285	160	0.561404
CG33268-PA	loc=3L:complement(11584038..11584322)	dbxref=FlyBase:FBpp0075876,FlyBase_Annotation_IDs:CG33268-PA,REFSEQ:NP_996053,GB_protein:AAS65028,FlyMine:FBpp0075876,modMine:FBpp0075876	285	parent=FBgn0036177,FBtr0076145	ATGAAGTACTCCTGTGTTTTGCTCCTGTTGGCCACCGTCGCCTGTTTCCTGGTGAGCCTGTCCAGTGGCAGTACCACGACCACAAGCACAGATGCCACCACCACAACGACCACCGCCTCGTCCTCGGACACCACTACCACGACAACTTCGTCCTCGGACACCACGACCACCACCACGGCATCCCCCTCCTCCTCCAAGAAGGAGCACGTGATCCACTACAAGCGCAAGGTGCACCGCCCCAAGAAGGTCAAGACGATCCGCAGGAAGAAAAACCGCAGCGGTTAA	73	45	106	61	285	167	0.585965
CG33269-PA	loc=3L:complement(11574950..11575216)	dbxref=FlyBase:FBpp0075879,FlyBase_Annotation_IDs:CG33269-PA,REFSEQ:NP_996051,GB_protein:AAS65026,FlyMine:FBpp0075879,modMine:FBpp0075879	267	parent=FBgn0053269,FBtr0076148	ATGAAATACCTGTTCGTGGTTGCCCTTATTGCCCTGGCCATCCAGGTGGCTTCATCTTCTAGTAATACAACAACAACTGATGCCACCACCACAACAACAACCACCACTGCAGCATCGACCACAACAACAACAACGGCCGCTTCCACTCACAAAAAGCTTTGTTGGAGGGGCAACAACTGGTGCCACACCCGCATTCCCAAGCGGAAGTGCAAGAACCCAAAGAGGTGCCACAAGACCATCGTGATTGTGACCCACAGGAAAAATTAA	86	48	82	51	267	133	0.498127
CG33270-PA	loc=3L:complement(11571387..11571653)	dbxref=FlyBase:FBpp0075880,FlyBase_Annotation_IDs:CG33270-PA,REFSEQ:NP_996050,GB_protein:AAS65025,FlyMine:FBpp0075880,modMine:FBpp0075880	267	parent=FBgn0053270,FBtr0076149	ATGAAGTACCTTTTCGTGGTTGCCCTTATTGCCCTGGCCATCCAGGTGGCTTCATCTGCTAGTACCACAACAACAACTGATGCCACCACCACAACAACAACCACCACTGCAGCATCAACGACAACAACAACAACGGCCTCTTCCACTCACAAAAAGCTTTGTTGGAGGGGCAACAACTGGTGCCACACTCGCATTCCCAAGAGGAAGTGCAAGAACCCAAAGAGATGCCACAAGACCATCGTGATTGTGACCCACAGGAAAAACTAA	87	48	82	50	267	132	0.494382
CG33271-PA	loc=3L:complement(11570269..11570535)	dbxref=FlyBase:FBpp0075881,FlyBase_Annotation_IDs:CG33271-PA,REFSEQ:NP_996049,GB_protein:AAS65024,FlyMine:FBpp0075881,modMine:FBpp0075881	267	parent=FBgn0053271,FBtr0076150	ATGAAGTACCTTTTCGTGGTTGCCCTTATTGCCCTGGCCATCCAGGTGGCTTCCTCTGCCAGTACCACTACAACAACTGATGCCACCACCACAACAACAACCACCACTGCAGCATCGACCACAACAACAACAACGGCCGCTTCCACTCACAAAAAGCTTTGTTGGAGGGGCAACAACTGGTGCCACACTCGCATTCCCAAGCGGAAGTGCAAGAACCCAAAGAGATGCCACAAGACCATCGTGATTGTGACCCACAGAAAGAACTAA	83	47	86	51	267	137	0.513109
CG33272-PA	loc=3L:complement(11503423..11503689)	dbxref=FlyBase:FBpp0075890,FlyBase_Annotation_IDs:CG33272-PA,REFSEQ:NP_996045,GB_protein:AAS65020,FlyMine:FBpp0075890,modMine:FBpp0075890	267	parent=FBgn0053272,FBtr0076159	ATGAAATACCTTTTCGTGGTTGCCCTTATTGCCCTGGCCATCCAGATGGCTTCCTCTGCTAGTAACACAACAACAACTGATGCCACCACCACAACAACAACCACCACTGCAGCATCAACCACAACAACAACAACGGCCGCTTCCACTCACAAAAAGCTTTGTTGGAGGGGCAACAACTGGTGCCACACCCGCATTCCCAAGCGGAAGTGCAAGAATCCCAAGAGGTGCCACAAGACCATCGTGATTGTGACCCACAGGAAAAACTAG	85	47	85	50	267	135	0.505618
CG33293-PA	loc=3R:complement(1066026..1066286)	dbxref=FlyBase:FBpp0078466,FlyBase_Annotation_IDs:CG33293-PA,REFSEQ:NP_996150,GB_protein:AAN13267,FlyMine:FBpp0078466,modMine:FBpp0078466	261	parent=FBgn0053293,FBtr0078824	ATGGAACGATTCGCACTGACAACCTGCATTCGCCGTGTCTGGATCATGTCCGGATGGCTGCGCCAGGAGGCGGCAATAGCAGCCGGCATGTTGGTGGTGCAGCGACACCAGGTTGAGCTGAGGAATGAGGAGGAGGAGGGGCTCAAAGTCGGACAGCAGACTGCATCCAGTGGCGGTGACGTGGGCGTGGACTCGCAAGGAAGACTCCGCCGCGTGCGGCTGCTAGACGACTACATTGTGCCCTTTGAATGCGGTCTTTGA	55	50	63	93	261	156	0.597701
CG3348-PA	loc=3R:complement(23117382..23117678)	dbxref=FlyBase:FBpp0084542,FlyBase_Annotation_IDs:CG3348-PA,REFSEQ:NP_652261,GB_protein:AAF56698,FlyMine:FBpp0084542,modMine:FBpp0084542	297	parent=FBgn0040609,FBtr0085172	ATGCCTACCGCATCAGCACATCTGCCCATTCAGAAGCGCCGGCCGCATGAGCACAATGGCGAGCCCAGCTGCCAGGGTCTAGATGAGGTGAACCGCATGTTCCGGAATTACTGGGATCCCACGGCCTACTGGGTGTGCGATAAGCAGGGCACACGGGCTCGTCTCCAGCGCTGTCCGCAGTCGCAGCTCTACTCCGAGGAACTCGGCCGTTGCGTCCACTATGCCGATTGGGCCTGGACGGATCCCAAGGAGCCGGCTGGCCGAGCCAAGATCAGTCAATCGGTGTCCACAAATTAG	63	53	93	88	297	181	0.609428
CG33494-PA	loc=3R:complement(21319737..21319800,21319937..21320133)	dbxref=FlyBase:FBpp0088966,FlyBase_Annotation_IDs:CG33494-PA,REFSEQ:NP_996295,GB_protein:AAS65217,FlyMine:FBpp0088966,modMine:FBpp0088966	261	parent=FBgn0053494,FBtr0089607	ATGCACGCGACTGTCATCTCGGCTTTCGGGATAGTATATCTACTGTTCCTGTTCCTGGGACATCTTTCTGCTCAAATTACCGTGAGTCCAAGCACGTTCAATCCTCTTATGGTCGACAGCAAGCCGGAACCCGCCACAAAAAACTCTTGGCACATTAATAATTATTATCCAAAAAGGTGGTTAATAAATATGAATAGTTCCGATAAGAAACTCAGACAATCCTACGATTACCGCCCGCTGCACAATCCCCTCTATGGGTAA	76	70	68	47	261	115	0.440613
CG33500-PA	loc=3L:11501737..11502003	dbxref=FlyBase:FBpp0075825,FlyBase_Annotation_IDs:CG33500-PA,REFSEQ:NP_996044,GB_protein:AAS65019,FlyMine:FBpp0075825,modMine:FBpp0075825	267	parent=FBgn0053500,FBtr0076094	ATGAAGTATCTTTTCGTGGTTGCCCTTATTGCCCTGGCCATTCAGGTTGCGTCATCTGCTAGTACCACAACAACCACGGATGCCACCACCACAACAACAACCACTACTGCAGCATCAACCACAACAACAACAACGGCCGCTTCCACTCACAAAAAGCTTTGTTGGAGGGGCAACAATTGGTGCCACACCCGCATTCCCAAGCGGAAGTGCAAGAATCCAAAGAGGTGCCACAAGACCATCGTGATTGTGACACACAGAAAAGACTAG	84	50	80	53	267	133	0.498127
CG33672-PA	loc=2R:complement(8523329..8523589)	dbxref=FlyBase:FBpp0086996,FlyBase_Annotation_IDs:CG33672-PA,REFSEQ:NP_001027413,GB_protein:AAM68636,FlyMine:FBpp0086996,modMine:FBpp0086996	261	parent=FBgn0061360,FBtr0091651	ATGAGTAAATACGACTCAAAGTACCTCGAGGAGAAGCTCAAACGGGAACTGCAGACGGAGTACGTGAGTGTTACGGACGAATCAGACGGCTGTGGCGGCAAGTTCAGCGCCGTAATCGTATCGCCAGCCTTCAGCGGCAAGACCCTTCTCCAGAAGCATAGATTAGTTAACTCAACGCTTGCCGAAGAACTGAAAGAAATCCATGCATTCTCCCAGAAATCCTACACACCCGAAGAGTGGGAGAAAGTGAAAGCCCAATAG	85	46	64	66	261	130	0.498084
CG33704-PA	loc=2R:join(16837724..16837787,16838058..16838185)	dbxref=FlyBase:FBpp0091015,FlyBase_Annotation_IDs:CG33704-PA,REFSEQ:NP_001027445,GB_protein:AAZ52799,FlyMine:FBpp0091015,modMine:FBpp0091015	192	parent=FBgn0053704,FBtr0091692	ATGGCGGACATGGAGGAATATAACCATCCATTGGCGAAAATAACATCTATATCCGAGGAACTGGAACGAACTCATCTGGCCCGCGTGCCGCAGGTCCTGCAGCGATTGGAGGACATCCGGGAGCCGGAGGATGAAATGCTGCTGGCTGAAGGTAGTCGACTGAGCAAGAAACTCACTTGGGAGGACTACTAG	55	35	43	59	192	102	0.53125
CG33714-PA	loc=X:complement(21189882..21190154)	dbxref=FlyBase:FBpp0076925,FlyBase_Annotation_IDs:CG33714-PA,REFSEQ:NP_001027084,GB_protein:AAN09673,FlyMine:FBpp0076925,modMine:FBpp0076925	273	parent=FBgn0064117,FBtr0091703	ATGGCCACCGCCGCAGCTGTAGCAAAAGTCGGAAAATCAGTGCACCGCATTTTCGTGGGCAATCTACCGTGGACAGTGGGCCACCAGGAGTTGCGTGGCTACTTCCGCGAGTTCGGACGCGTGGTGTCCGCCAACGTGATCTTCGACAAGCGAACGGGGTGCTCGAAGGGCTACGGTTTCGTTAGCTTCAACAGTTTGACCGCGCTGGAGAAGATCGAGAACGAGCAGAAGCACATACTGGAGGGCAACTACCTAAACATACAGAAATCTTAG	70	53	69	81	273	150	0.549451
CG33774-PA	loc=2R:complement(5287352..5287373,5287453..5287553)	dbxref=FlyBase:FBpp0091036,FlyBase_Annotation_IDs:CG33774-PA,REFSEQ:NP_001027396,GB_protein:AAZ52820,FlyMine:FBpp0091036,modMine:FBpp0091036	123	parent=FBgn0053774,FBtr0091775	ATGATCACCGACGTGCAATTGGCCATTTTCTCCAACGTTCTGGGCGTATTTCTGTTCCTGCTGGTGGTTGCCTATCATTATATTAATGCCAATACCGGAAAGCCCAGTGCCAAGGCAAAATGA	30	36	30	27	123	57	0.463415
CG33977-PA	loc=3R:complement(9228358..9228492,9228561..9228710)	dbxref=FlyBase:FBpp0099388,FlyBase_Annotation_IDs:CG33977-PA,REFSEQ:NP_001034051,GB_protein:ABC66175,FlyMine:FBpp0099388,modMine:FBpp0099388	285	parent=FBgn0053977,FBtr0100020	ATGACAAATCTACAACGCTGGCTATTTTACGCATCGCTCTTTGCGATTCCCTATCTCTCCGTTGTTTTGGGAACAGTGCAAACGCCACTAACTACCAAGTATTTCCTGCACATTCAGCTTTTACCACTTTTGCTCCTCGTGATTTTTGGAATATATTCCGTTTGGACTGTTCTATATAGAACTCTGACTTTTAACGATTGTCCCGAGGCCGCCAAGGAGCTGCAGGATGAAATTCAGGAGGCTCGCAAGGATTTGATAGCCAAGGGATTTCGGTTTCGAGATTAG	68	91	66	60	285	126	0.442105
CG33981-PA	loc=2R:complement(13668701..13668784,13668846..13668992,13669275..13669286)	dbxref=FlyBase:FBpp0099392,FlyBase_Annotation_IDs:CG33981-PA,REFSEQ:NP_001033954,GB_protein:ABC66054,FlyMine:FBpp0099392,modMine:FBpp0099392	243	parent=FBgn0250851,FBtr0100025	ATGGACAGCCAGGCACCGATCGATGATCTACTGCTGGACATTGTAGACAATGCTTGGCGCATGGAAGTTCTACCCTTCGACCAGATTCTAGTGCCACGCGAAAAGCTACCCGATCCAGAGGCGGACGGCGGTGATTCACACCTGACGGTCAGCGAGCAGGAGCAAAAGTGGACTGATCTGGCGTTGGGCTCGCTGGCACCGGACGCAGCCCTCATCGATCAACTGAACATCACCTCTATCTAA	61	47	69	66	243	135	0.555556
CG34007-PA	loc=2L:join(20495106..20495238,20495297..20495448)	dbxref=FlyBase:FBpp0099418,FlyBase_Annotation_IDs:CG34007-PA,REFSEQ:NP_001033929,GB_protein:ABC65921,FlyMine:FBpp0099418,modMine:FBpp0099418	285	parent=FBgn0054007,FBtr0100062	ATGTCTACTATGGATAACTTTTTCTATAAGGTGCAGCGGAAACATCCCACCATTCTGGACGACTTGCGAGCAGTTTTCAAAAACTCGCAAAGTGATTCTCCACAGCGTTCAATAACTCTATCCCAAATACGTGCTGCCTACAGTCAACGAACTGGCCAGGACTTTCCCGTCAAGGGTGGCACGCGAACCCAAATGTGTTTCGTCCTGACAATCCCTTATGTTGCCTGCTTCACCAGTCAAATTGGCACATTGCGATTCTTCACCATCGAACTGAACCAGGAATAG	78	74	78	55	285	133	0.466667
CG34112-PA	loc=3R:complement(219467..219490,219550..219768)	dbxref=FlyBase:FBpp0110102,FlyBase_Annotation_IDs:CG34112-PA,REFSEQ:NP_001036664,GB_protein:ABI31125,FlyMine:FBpp0110102,modMine:FBpp0110102	243	parent=FBgn0086608,FBtr0110805	ATGAGCAAAGCCAAGTCAACCGCCCACGAGCCGACGATCCACTACCTGGACAGCGTGCTGAGCGATGAGGAGAAGCGGTGCGCCTATGGCCACCAGTGGCGCAACTTCTCCATCTCCCGATCCGGACGCTTTCGTTCGAAGAACAAGAAGCGGGATGCGGTCGACGGAAAGTTCTTTGACGGAGGATCTGGATCAGGATCTCTGCAGGACTTCGAGAAGAGCCCATATCTAACAATCACTTAG	64	44	67	68	243	135	0.555556
CG34112-PC	loc=3R:complement(219478..219768)	dbxref=FlyBase:FBpp0300965,FlyBase_Annotation_IDs:CG34112-PC,REFSEQ:NP_001246903,GB_protein:AFH06222	291	parent=FBgn0086608,FBtr0308808	ATGAGCAAAGCCAAGTCAACCGCCCACGAGCCGACGATCCACTACCTGGACAGCGTGCTGAGCGATGAGGAGAAGCGGTGCGCCTATGGCCACCAGTGGCGCAACTTCTCCATCTCCCGATCCGGACGCTTTCGTTCGAAGAACAAGAAGCGGGATGCGGTCGACGGAAAGTTCTTTGACGGAGGATCTGGATCAGGATCTCTGCAGGACTTCGAGAAGGTGTGCCCTTTTGCGCATTTCATTATTGTACCTATAAACCATAACAACTCACCTTATAGAGCCCATATCTAA	76	62	79	74	291	153	0.525773
CG34115-PA	loc=2R:join(16863099..16863128,16864100..16864185,16864244..16864361)	dbxref=FlyBase:FBpp0110110,FlyBase_Annotation_IDs:CG34115-PA,REFSEQ:NP_001036564,GB_protein:ABI31109,FlyMine:FBpp0110110,modMine:FBpp0110110	234	parent=FBgn0083951,FBtr0110813	ATGGCTAAATTGAGTGCCCTGCTGCTGCCCCTAATTTTGTTTATTGTGGCCTTTGTGGCGCACACAACTTTTGCTACAGTGCAGCCAAAAGCACCGAACTTCCAGTACTTCGAAAGGCCCAAGTACCGTTATCCCTACTACGATGAACACGGGCGCGGAAAACTTCTCTACGGCTACGGCGGACCGGAATTGTACCAATACAAGACCTACACGCCCTTGGAGGGCATTCACTAG	59	56	66	53	234	119	0.508547
CG34132-PA	loc=2L:join(7885649..7885804,7885877..7885975)	dbxref=FlyBase:FBpp0110179,FlyBase_Annotation_IDs:CG34132-PA,REFSEQ:NP_001036344,GB_protein:ABI31298,FlyMine:FBpp0110179,modMine:FBpp0110179	255	parent=FBgn0083968,FBtr0110879	ATGGCTATGGCTAATGTGGACAAAGGTGAACTTATGGACCAGGTTAAGCAACAGATTGCTGTTGCGAATGCCCAGGAATTGCTCACGCAAATGACCGAAAAGTGCTTCAAAAAATGTGTCAATAAGCCGGGAACTTCCCTCGATTCGTCCGAACAGAAATGCATTTCCATGTGCATGGACCGGTTTATGGACTCGTGGAACCTCATTTCTCGGGTGTACGGCCAAAGAATACAACGTGAACAATCCAAGTTCTAA	78	61	55	61	255	116	0.454902
CG34136-PA	loc=2L:join(21097189..21097278,21098584..21098727)	dbxref=FlyBase:FBpp0110244,FlyBase_Annotation_IDs:CG34136-PA,REFSEQ:NP_001036371,GB_protein:ABI31325,FlyMine:FBpp0110244,modMine:FBpp0110244	234	parent=FBgn0083972,FBtr0110944	ATGTGGCCCAACTTTTTGGCTGTCGTTTCCCTACTGTGCCTTGCATTCTTCGCTTGGGCAAAAGCTGGACCTGTGCCAATTGTGAATGAGCACCAACAATTGATGCCGAAAGTGCCTCAATGGCACTGCCTGCGCTACTTTAAGCATGATGTCCTGATGATGCGCCGCTGTCGCCACTTGCGAGTCCCTACAGCGCCACGACTGGGCGATGTCCTCAAGCGAAAGAAGAAATAG	52	59	64	59	234	123	0.525641
CG34155-PA	loc=3R:complement(26382339..26382482)	dbxref=FlyBase:FBpp0110339,FlyBase_Annotation_IDs:CG34155-PA,REFSEQ:NP_001036778,GB_protein:ABI31222,FlyMine:FBpp0110339,modMine:FBpp0110339	144	parent=FBgn0083991,FBtr0111047	ATGCTGCGCGATATCTTTCTGTATTTAGTTCTAATCGTTTTATTTTGCTTCATTTTCATGGCGCAGTTAATCGTCAACGTTTACGCCTTCCAGCGCCAGCCGTCGCCCAACAAAGCGGAGCGCAATGAAATTATATTTGTCTAG	32	50	34	28	144	62	0.430556
CG34160-PA	loc=2L:join(10579905..10579921,10579997..10580195)	dbxref=FlyBase:FBpp0111266,FlyBase_Annotation_IDs:CG34160-PA,REFSEQ:NP_001097142,GB_protein:ABV53665,FlyMine:FBpp0111266,modMine:FBpp0111266	216	parent=FBgn0250826,FBtr0112351	ATGTCCAACAACAAGGCATCCTCTTCCCGAGGCCGACATCCTGGGATGCAGTTCAGCACTGCCATGGGAACGCCGGAAACCAAGCGCAAGATGCTTCTCTATAGACGATTATTGTGCCGTGAGTTGGCACGTGACGGGAAAACTCCCCGGGAGATCGCAAGGGCTAGAAATCTAACGCTTCAAGAGCAGGATCAGGGCAGGTTTCCGAAGTCCTGA	58	41	57	60	216	117	0.541667
CG34163-PA	loc=2L:join(11988318..11988329,11988384..11988635)	dbxref=FlyBase:FBpp0111269,FlyBase_Annotation_IDs:CG34163-PA,REFSEQ:NP_001097150,GB_protein:ABV53672,FlyMine:FBpp0111269,modMine:FBpp0111269	264	parent=FBgn0085192,FBtr0112354	ATGGAAATTAAAAAGTCCAAGAAATCAAAGAACGACAAGAAGTCCAAGGCGCCCAAGGAGTCGTCCGTTTCGCTCAAACTGAACGCTTTGCATCGCAAGCAAAAGGAAGTCGCCCGCGTGCTCACTTTAAAACAAGAAATATTACTGAAATCGGGTGTATCCTATCTGGAATATTATGAGATTCTGGCAGAAATCGAACGACTCAACGGCCTAAAGGAGTCATTTATGCGCCGCGCTGATAAGCTGAAGCAACAGGACAAATAG	94	53	57	60	264	117	0.443182
CG34163-PB	loc=2L:join(11988318..11988329,11988387..11988635)	dbxref=FlyBase:FBpp0301835,FlyBase_Annotation_IDs:CG34163-PB,REFSEQ:NP_001260400,GB_protein:AGB92935	261	parent=FBgn0085192,FBtr0310150	ATGGAAATTAAATCCAAGAAATCAAAGAACGACAAGAAGTCCAAGGCGCCCAAGGAGTCGTCCGTTTCGCTCAAACTGAACGCTTTGCATCGCAAGCAAAAGGAAGTCGCCCGCGTGCTCACTTTAAAACAAGAAATATTACTGAAATCGGGTGTATCCTATCTGGAATATTATGAGATTCTGGCAGAAATCGAACGACTCAACGGCCTAAAGGAGTCATTTATGCGCCGCGCTGATAAGCTGAAGCAACAGGACAAATAG	92	53	57	59	261	116	0.444444
CG34165-PA	loc=2L:join(14713829..14713840,14713932..14714219)	dbxref=FlyBase:FBpp0111271,FlyBase_Annotation_IDs:CG34165-PA,REFSEQ:NP_001097161,GB_protein:ABV53681,FlyMine:FBpp0111271,modMine:FBpp0111271	300	parent=FBgn0085194,FBtr0112356	ATGAAATTCACGATAATCGTTTTTGTTGCGCTCCTCGCCTTTGCATCGGCCCAGTTCGGTCCGTTTGGTCAAATTATTAGGGGTATTGAACGATTTGAAGGTGGTCTGCAACAACAACAGCAGCAGCAGCAAAGCGGCTTTGGCGGTGGTCAGCAGCAGCAACAGCAGGAGGAGGGTGTCATCTTCAGAGGTCCTTTCGGCGGCGGAGTGGAGTTCTTCCAGGAGCAACAGCAGCAGCAGCAAGGCGGTGGAGGTCAGCAGCAACAGCAGCAGGAGAACCTATTTAACTTCTTCGGCTAA	74	68	68	90	300	158	0.526667
CG34166-PA	loc=2L:join(14743296..14743307,14743382..14743618)	dbxref=FlyBase:FBpp0111272,FlyBase_Annotation_IDs:CG34166-PA,REFSEQ:NP_001097162,GB_protein:ABV53682,FlyMine:FBpp0111272,modMine:FBpp0111272	249	parent=FBgn0085195,FBtr0112357	ATGAAATTCTTCATTGTTTTCTTCGCCTTGATCGCTGTGGTCTTTGCCGCTGGCTATGGACAACAGGGTGGACACGGCCAGGGTGGACGTGGTCAGCAAGGATTCGGACAAGGTGGAAATGGCCAACAAGGATTCGGACAGGGTGGACACGGCCAGCAAGGATTCGGACAGGGTGGACACGGCCAGCAAGGATTCGGCGGACAAGGAGGACATGGCCAGCAAGGATTCGGACACGGTGGACGTTACTAA	62	48	53	86	249	139	0.558233
CG34168-PA	loc=2L:complement(16134906..16135088)	dbxref=FlyBase:FBpp0111274,FlyBase_Annotation_IDs:CG34168-PA,REFSEQ:NP_001097166,GB_protein:AAF53503,FlyMine:FBpp0111274,modMine:FBpp0111274	183	parent=FBgn0085197,FBtr0112359	ATGTGCAATCCAGGAATGTGCTCGATGCCCGGCACTTGCTGTGGACCGACTGGCGGACTGGGACCCTGCCTGCTCTGCGGACCCTACAATGGCCAGTGGTTCCGTTCGGTCAACCACTGTTGCGGTCCTTGTGGCCCATATGGTTGCTGCTCATGCTACGGGCCGTATGGTGGACATTGTTAG	28	47	51	57	183	108	0.590164
CG34170-PA	loc=2L:complement(17311571..17311759)	dbxref=FlyBase:FBpp0111276,FlyBase_Annotation_IDs:CG34170-PA,REFSEQ:NP_001097172,GB_protein:ABV53690,FlyMine:FBpp0111276,modMine:FBpp0111276	189	parent=FBgn0085199,FBtr0112361	ATGGCTGGATCACCTGGCGTTAAGGATAAGCTGAATCTGATTGTTGGCGGGGACATTTGCGAGGTATACCGGGATGGATTCAATTGCGGATCCTTTGGCTTCTGGTGCGGACTCGTCGGATTGGCCGTCTTCATAATTTTTCTCGCCTACTTTCATATAAATCGGGAGCGAATAGATCCGACGTCATAA	41	57	38	53	189	91	0.481481
CG34172-PA	loc=2L:complement(2192572..2192715,2192778..2192822)	dbxref=FlyBase:FBpp0111278,FlyBase_Annotation_IDs:CG34172-PA,REFSEQ:NP_001097054,GB_protein:ABV53603,FlyMine:FBpp0111278,modMine:FBpp0111278	189	parent=FBgn0085201,FBtr0112363	ATGGCTCTACCCGATGGACTTTCCAACAAAATGAAGGTTTTCCAGGCCGTTAACGAGCTGCCCGTTTTTCTGAAAGGCGGACCTGCGGATAAGATTTTATTTGGCATTACGGCTGGACTGTGTGGCCTTGGCATTGTTAGCTTTGTCCACCTGGTCTACACAATGGGATTCGCCAAAAAGAAGGCCTAA	45	53	43	48	189	91	0.481481
CG34173-PA	loc=2L:complement(22053975..22054112)	dbxref=FlyBase:FBpp0111279,FlyBase_Annotation_IDs:CG34173-PA,REFSEQ:NP_001097187,GB_protein:ABV53698,FlyMine:FBpp0111279,modMine:FBpp0111279	138	parent=FBgn0085202,FBtr0112364	ATGTTTCGCACACTGTCCATTGAGCCGATTAGAATTGAGGAGCGCTCCAAAGATGAGGTCCGTGCTAATATATTAGTGTTCGCTGTCACCTGTGCCCTTATCCGCTTTATTCCGATAATAGTGAGGAAATTATCGTAG	34	43	29	32	138	61	0.442029
CG34175-PA	loc=2L:3398135..3398395	dbxref=FlyBase:FBpp0111281,FlyBase_Annotation_IDs:CG34175-PA,REFSEQ:NP_001097073,GB_protein:ABV53613,FlyMine:FBpp0111281,modMine:FBpp0111281	261	parent=FBgn0085204,FBtr0112366	ATGGTGTGCCGCTTCAATCCCTTTTACATTGGACCAACTCCACCCAGCTGCTGCACGGATTTGAAGTCCGATTGCGATTGCCCGCCGTGCTCACCGGATACAGGGTATCAGGAGCCTCGACCCGTTCACGAGGAGTGCAACCCGGGTGTGCCGAAGAAGGAGACCAAGGAGAGCAAGTGCAATCCTCCTTGCAAAGAAGCCCCCAAAAAGGAAAAGAAGGAGAAGAAGTCCGAGAATAAAGAGGCTAAAAAAACTAAATAA	83	44	66	68	261	134	0.51341
CG34176-PA	loc=2L:4004131..4004382	dbxref=FlyBase:FBpp0111282,FlyBase_Annotation_IDs:CG34176-PA,REFSEQ:NP_001097076,GB_protein:ABV53615,FlyMine:FBpp0111282,modMine:FBpp0111282	252	parent=FBgn0085205,FBtr0112367	ATGCCACCACCACCCCACGATCATTGCGGCGGACCGCCTCATCGTCGTGGACCCGTGATTAAGGTACAGATTGCACCACCATGGCCACGCCGCCATCACCGCCCACCACCCCAAGTTGTGGTGGTGCAGCAGCAGGCTCCGCCACCGCCACCAGTCATGGTGGTGCAACAGGCGCCTCCGCCACCGTACTACCAAAATCCACCACCACCACCACCGCCCGGCAGCAGCCACTACCACAATCCACAGTATTGA	59	35	104	54	252	158	0.626984
CG34180-PB	loc=2L:join(6060544..6060614,6060668..6060827)	dbxref=FlyBase:FBpp0289325,FlyBase_Annotation_IDs:CG34180-PB,REFSEQ:NP_001097096,GB_protein:ABV53630,FlyMine:FBpp0289325,modMine:FBpp0289325	231	parent=FBgn0085209,FBtr0300048	ATGCTTTACAAATCTCTGCTGTTTTGCTTGGCGGCGGTTTTGTTCATTCCGGCGCATTCCGATGCCAAGGAATATCAGTTCATCCCCGCTCGATGCGAGGAGCAGCCTGGAGTGGGTCAACAGATTGGCGGTCCCTTAAGCATATGCAGCTTTCCACCAGACTATGCGAAACCGGATTCAGAGGACATACAGGCCGTGATTAAACACATTAAGAGCTTGAAATTGAATTGA	58	61	54	58	231	112	0.484848
CG34191-PB	loc=2R:12839743..12840006	dbxref=FlyBase:FBpp0309077,FlyBase_Annotation_IDs:CG34191-PB	264	parent=FBgn0085220,FBtr0340071	ATGAGCAAAGTAACCTTCAAAATCACGCTAACTTCGGACCCCAAGCTGCCCTTTAAGGTGCTTAGTGTTCCGGAGGGAACTCCCTTTACGGCTGTGCTGAAATTCGCCTCTGAAGAGTTCAAGGTTCCGGCGGAGACGAGTGCCATCATCACGGACGATGGAATTGGCATCAGCCCACAGCAGACTGCTGGTAATGTGTTCCTAAAGCACGGATCCGAGCTGCGCCTCATACCCAGAGATCGAGTGGGCCACCAACTAAGCTAG	68	56	72	68	264	140	0.530303
CG34193-PA	loc=2R:join(13397488..13397583,13397651..13397788)	dbxref=FlyBase:FBpp0111301,FlyBase_Annotation_IDs:CG34193-PA,REFSEQ:NP_001097357,GB_protein:ABV53835,FlyMine:FBpp0111301,modMine:FBpp0111301	234	parent=FBgn0085222,FBtr0112386	ATGAAAGTACTCCTGGCTTTAACTTTCCTGGCCACTTTGGCTCTTTCAGTGGCCCTTCCCCAGGTGGGACATGGATCTGTAAATGGACCCAGTGGGCGCTTCCCTATGACGAAGAATTGGGCGCAACCTCCGGTTGATTTGCGAAAACCCATTATCTTTCTGCCAGAGGCCACGCCCATTCACGAAGCCCAGGAGTCGCGCCCCCGACTAGCCAAACATCGCAAGAGTGGATAG	53	54	69	58	234	127	0.542735
CG34196-PA	loc=2R:13997505..13997744	dbxref=FlyBase:FBpp0111304,FlyBase_Annotation_IDs:CG34196-PA,REFSEQ:NP_001097364,GB_protein:ABV53841,FlyMine:FBpp0111304,modMine:FBpp0111304	240	parent=FBgn0085225,FBtr0112389	ATGCATTCCGGAGCTGCTGTTGCCTTCATTTTGTCAGCACTGATCGCTGCCCTAATCCTGCCCAGGCAAACTGCAGCCATTCCCATGGACTATGACACCTTGGACAGACCAAATACCGATTATCCAGCCTTATTTCGAGCCTTTTTGGATATGGGAAACGCCCTCTTCGGCACCTGGACTCCCGATGGGGCGATAGAGGAGTTTATACGCAAACAGGAAGCTCAAGGGCTGAGCCATTAG	57	59	67	57	240	124	0.516667
CG34198-PA	loc=2R:complement(15570225..15570404)	dbxref=FlyBase:FBpp0111306,FlyBase_Annotation_IDs:CG34198-PA,REFSEQ:NP_001097379,GB_protein:ABV53855,FlyMine:FBpp0111306,modMine:FBpp0111306	180	parent=FBgn0085227,FBtr0112391	ATGGACCACAGAACTCGCGTTGTGGAGGTGGTGCAAGTGCCACCCCAACCCTCGACCACGGTGATCGTGCAACCTCCTCCGCCGCCGCCTCCTCCCAAGGATAACAGTTGCTGTTGTTGTCCTTGCTGCCCCTGTTGCTGTCAGTGTGGCGAATGCTGTTGCTGCTGCACCATCATGTGA	30	44	58	48	180	106	0.588889
CG34200-PA	loc=2R:join(1645269..1645330,1645416..1645512)	dbxref=FlyBase:FBpp0111308,FlyBase_Annotation_IDs:CG34200-PA,REFSEQ:NP_001097193,GB_protein:ABV53703,FlyMine:FBpp0111308,modMine:FBpp0111308	159	parent=FBgn0085229,FBtr0112393	ATGGTAAAGTCTTCAAATCCCCTGAGCATCGTGCGCAGCATTTACAACAACGAGTTTCAATGGATGCTGGTCAAGAGCTACGGACTTTTCTTCTTGGGAGTGCGTTTGGCCAAGGAGTTCGTGGGTGTCGAACTGATGCCGTCGCTGGGGCCAGCCTAA	35	42	36	46	159	82	0.515723
CG34204-PA	loc=2R:join(17684045..17684170,17684232..17684357)	dbxref=FlyBase:FBpp0111312,FlyBase_Annotation_IDs:CG34204-PA,REFSEQ:NP_001097401,GB_protein:ABV53872,FlyMine:FBpp0111312,modMine:FBpp0111312	252	parent=FBgn0085233,FBtr0112397	ATGCCGGTGGCTGTACGTCTAGTAGAGGTCTTGACCCTGATCACCATTATGGGTCTAATTACATGCATTGGTCTCAGCGTGATTTTGGCCCAAAAGACACTCAGTATGACAATAACATTTCTCGAGCCCGCAGCGAATATTGCCAATATGGTGCTAGTTGTAACCGAGAAAATACTGGTGTCCTCGCTGCTCTGCGTTTTGAGTCTCACAAATGCGGTGGGAAATGCCCTGCATGTGGCTGGAATCGCCTGA	60	70	58	64	252	122	0.484127
CG34208-PA	loc=2R:18220657..18220809	dbxref=FlyBase:FBpp0111316,FlyBase_Annotation_IDs:CG34208-PA,REFSEQ:NP_001097413,GB_protein:ABV53881,FlyMine:FBpp0111316,modMine:FBpp0111316	153	parent=FBgn0085237,FBtr0112401	ATGAAGTGGCTTAGTTTGTTCCTGGTATTCGGCATCCTCGGACTCATCGGCAGTCTGGGCACTTTAGCCCTAGCGGAACCCAATCCGGAGCCCAAGGGTCGTCCGCACACAACGCGACGTCCTCGAAACGATAACGACAACGATCGACGCTAG	36	31	46	40	153	86	0.562092
CG34210-PA	loc=2R:join(19239146..19239165,19239228..19239492)	dbxref=FlyBase:FBpp0111318,FlyBase_Annotation_IDs:CG34210-PA,REFSEQ:NP_001097430,GB_protein:ABV53892,FlyMine:FBpp0111318,modMine:FBpp0111318	285	parent=FBgn0085239,FBtr0112403	ATGAAGAAGTCCGGGGACTTTCTCTCCCTGCTCAACAATCGCGACCTGCTGAAGACTCCGTCCGGCAACTCCATTGTGAACTTCCTGGTGAAACCGATGAGCGTGGAAATGAACACGGCGGACAATCTGATCACGGGTGCCAGGCGCCAGCGAATGATGGAGCTCTTCCAGGAGGACCGCGCCTGGGAGGCCGCCGAGTTGTCCCGCTTCGGACTGAGCTGCATCAAGGCCCCGGACTGCTATCCCTGCTGCACTCCTTTCGAGTGCTCCAAGGCCAAGTTCTAG	60	57	87	81	285	168	0.589474
CG34211-PA	loc=2R:1934725..1934877	dbxref=FlyBase:FBpp0111319,FlyBase_Annotation_IDs:CG34211-PA,REFSEQ:NP_001097195,GB_protein:ABV53704,FlyMine:FBpp0111319,modMine:FBpp0111319	153	parent=FBgn0085240,FBtr0112404	ATGGATATCTCAGTGCTGTGGCTCTACCTGGTCCTTGTTTCCGGCCTGTTCATCTTCTTGGTGCCCACTGTAGAGTCCACCTTGCTTCTGTGGGCATGCTTATACCGGCTGGAGATTTGTCCCTTTAAGACCACCACCACTACATCAGGATAA	27	49	43	34	153	77	0.503268
CG34212-PB	loc=2R:complement(1937481..1937627)	dbxref=FlyBase_Annotation_IDs:CG34212-PB,FlyBase:FBpp0291966,REFSEQ:NP_001188866,GB_protein:ADV37115	147	parent=FBgn0085241,FBtr0302826	ATGATTGCCACAACGGTGTGTTTCTACTTGGTGGTCTTGGCCATTCTCATGGCCTTCCTGTCTCCCACAGCAGATGGTTGCTTCATCCTGCTTGCGTGCCTGTTGAAGTCACCCCTCTGTCCGTTCAACACCACATCATCTGGATGA	24	47	44	32	147	76	0.517007
CG34223-PA	loc=2R:join(7123365..7123461,7123522..7123709)	dbxref=FlyBase:FBpp0111331,FlyBase_Annotation_IDs:CG34223-PA,REFSEQ:NP_001097265,GB_protein:ABV53760,FlyMine:FBpp0111331,modMine:FBpp0111331	285	parent=FBgn0085252,FBtr0112416	ATGTTCCGCTTGCTGCTGCTGTGGATCACTGTGGGGCTGGTGGCAGCTCTGGATGAGCGGGAATTCGATCCGCAGGTGGCACCACCTCAAAGTTCAGTTCCAAAACCCTTTCAGCTGTGGCGAAGTTTTGCGAGTCATGTGCGTCTTGTCTTTAGTCGTCTTCAACCTAAGTCACCAACTCCGCCCACCGTTAGGACCAAAACGGGTATAACTACCACCACTCCCGAACCTGAACTGCAGTTCTATGGAGCTCTGAATCCCATATACCAAACAGGGAACTTTTAA	66	73	79	67	285	146	0.512281
CG34228-PA	loc=2R:join(7539447..7539576,7539645..7539781)	dbxref=FlyBase:FBpp0111336,FlyBase_Annotation_IDs:CG34228-PA,REFSEQ:NP_001097274,GB_protein:ABV53767,FlyMine:FBpp0111336,modMine:FBpp0111336	267	parent=FBgn0085257,FBtr0112421	ATGTGGCCAATTGTTATGGCTCTAATTAGGCGTAACGCCGTTTACATCACGTTGCCCATAGCCGGCGTTGTGGGTTTTATTGGCTATAACATAGAGAGTTGGATATCTGACAAATACACCCCATACAGTCCATCCATACAAGAGTTGCGCGCTAAACGGTTGACAGAAGAAAGTTTGAATACAGATGCCGCTAATGTGGAAAAATTACGACTGAGTAGTCCCGTACTGGAACGCAACCTCTCCCCGTCGCTACAGCCCAAGGCCTAA	76	66	64	61	267	125	0.468165
CG34229-PA	loc=2R:join(7729229..7729267,7729351..7729584)	dbxref=FlyBase:FBpp0111337,FlyBase_Annotation_IDs:CG34229-PA,REFSEQ:NP_001097276,GB_protein:ABV53768,FlyMine:FBpp0111337,modMine:FBpp0111337	273	parent=FBgn0259832,FBtr0112422	ATGTCCAAGTTACCAAAAGCATCACTTAGTTTGAAGCAGTTTATGCTGCGCCAGGAAGTACTGAAGCTCTACCGGGAAATATTTCGAACGATTCGTCAGGTTCCCGACAAAAACAGCCAGCTGGAGCTAAAATCCTGGGCACGGCATGACTTCCAGACGAATCGCCATCAAAGTGACGAGGTGGCCATCAAGATGCTCCTTCAGCACGGCAGACGCAGCCTCACAGAACTAAGGACCAGCCTCCAACTGAGCGGGGTGAGCGAGGGCAAATAG	82	50	71	70	273	141	0.516484
CG34241-PA	loc=3L:join(12121199..12121228,12121285..12121503)	dbxref=FlyBase:FBpp0111350,FlyBase_Annotation_IDs:CG34241-PA,REFSEQ:NP_001097591,GB_protein:ABW08530,FlyMine:FBpp0111350,modMine:FBpp0111350	249	parent=FBgn0250825,FBtr0112435	ATGGATAGGGGTACGTCTTCAAATCAGCCCATCCTGACCACCTGTGAGATGTATCCGCGCCGAAGGAACACGGAGTTCTACAGATCCCCGGAACCGAGAGTCTCCTGCCAAAACCAACGAGCGGAACATCCGGGGCAGATGCTCAACGTGACTCCCGACGAGAATCGGGAGGCCGTACGAAGACTTCCACGAATCCAGCCGCCAAATAATTTGGATAGTGTTTATCTACGCAATGGTTACTTTTCGTAA	69	50	68	62	249	130	0.522088
CG34242-PA	loc=3L:12527167..12527343	dbxref=FlyBase:FBpp0111351,FlyBase_Annotation_IDs:CG34242-PA,REFSEQ:NP_001097595,GB_protein:ABW08533	177	parent=FBgn0085271,FBtr0112436	ATGGCAGTCCTGCGTGGTTGGAGATTCGTTGGATTCGTGTCCTGCATCGTGGGCGCCGTGGGCCTCACCCTATACCCCGTCATTGTGGACCCCATGGTTAACACTGAGAAATACAAAACCCTGCAGGAATACAGCAAAATCAAGAGAGATGAACTGCAGCACATTAAAAGGCAGTAG	49	38	43	47	177	90	0.508475
CG34247-PA	loc=3L:complement(16254357..16254599,16254668..16254676)	dbxref=FlyBase:FBpp0111356,FlyBase_Annotation_IDs:CG34247-PA,REFSEQ:NP_001097617,GB_protein:ABW08550,FlyMine:FBpp0111356,modMine:FBpp0111356	252	parent=FBgn0085276,FBtr0112441	ATGAAGCTGCTGATCTTTGCCTGTTTGCTTGCTCTGGCTTTGGGGCACGAGGTGTATTACTATACCCCCAGCTATGGGTACTACCCCAGTACCTTTGCCAGGTCCTCGGCTGTCCTGCCCTTGGCCTATTCCCGTTTGATTGCCCCGGCAGCCGCCGAATCGCATCTTTACCACAGCGTGGAGACCCCGAACTCCTTCCAGCAGCAATATCGCAGCGACTACAAGCCCCTGACCTATGAGTACATCTACTAG	47	66	82	57	252	139	0.551587
CG34248-PA	loc=3L:complement(16263602..16263898)	dbxref=FlyBase:FBpp0111357,FlyBase_Annotation_IDs:CG34248-PA,REFSEQ:NP_001097619,GB_protein:AAS64988,FlyMine:FBpp0111357,modMine:FBpp0111357	297	parent=FBgn0085277,FBtr0112442	ATGATGAGGCCTCGCCATCGGTGGCCATTTCAGGTGGTGCTCCTCCTTCTGATCCACCTGGCGGCCGCGGGTCAGATCCAGGATGCTGCCGAGGAGATCGATGTGCCGCCTGCCCATCGGGCTGCTCCACCACCGCCCCGCCAGGCAGCTGGAGCTGCTGTTCCCCCACCACCACTGGGGCCACCACCACTTGTGGGCTCTGCACCGCCGCCGAGCTATCCTTTGTTCTACCCAGCTGCGTGGCTGCCATTCGGACGCTACAGCAACTCCATTCCCGTCCACATAGTGGCTGCCTAG	44	61	111	81	297	192	0.646465
CG34248-PB	loc=3L:complement(16263602..16263865,16263948..16263962)	dbxref=FlyBase:FBpp0292055,FlyBase_Annotation_IDs:CG34248-PB,REFSEQ:NP_001189118,GB_protein:ADV37554,FlyMine:FBpp0292055,modMine:FBpp0292055	279	parent=FBgn0085277,FBtr0302929	ATGTACAGGAAATTAGTGGTGCTCCTCCTTCTGATCCACCTGGCGGCCGCGGGTCAGATCCAGGATGCTGCCGAGGAGATCGATGTGCCGCCTGCCCATCGGGCTGCTCCACCACCGCCCCGCCAGGCAGCTGGAGCTGCTGTTCCCCCACCACCACTGGGGCCACCACCACTTGTGGGCTCTGCACCGCCGCCGAGCTATCCTTTGTTCTACCCAGCTGCGTGGCTGCCATTCGGACGCTACAGCAACTCCATTCCCGTCCACATAGTGGCTGCCTAG	45	57	103	74	279	177	0.634409
CG34250-PA	loc=3L:17469411..17469575	dbxref=FlyBase:FBpp0111359,FlyBase_Annotation_IDs:CG34250-PA,REFSEQ:NP_001097633,GB_protein:ABW08561,FlyMine:FBpp0111359,modMine:FBpp0111359	165	parent=FBgn0085279,FBtr0112444	ATGGACTGCTGCGGTAACGAAGTGCGCAGCGAAAGTATCCACAACATGCTACAGGCCCTGGTGGACTCAAAGGTGGTCAACGTGCAGCTTTTGTCGATTGCCGTGGGCATTTTCTTCGTGGTCATGCTGCTGAAAAACAATTTTCGCAGCTTTTCTGTCACGTAG	37	45	38	45	165	83	0.50303
CG34263-PA	loc=3L:complement(265595..265641,265698..265908)	dbxref=FlyBase:FBpp0111372,FlyBase_Annotation_IDs:CG34263-PA,REFSEQ:NP_001097459,GB_protein:ABW08424,FlyMine:FBpp0111372,modMine:FBpp0111372	258	parent=FBgn0085292,FBtr0112458	ATGAATATCTATTTGGCTTGGTTCCTGATCTTCAACATCATAATGTTCCTCGCGCTGTCCGTATGTCTGCCAGTATTGAGCAGCAACTCGGGTTGTAGTGCTATTACCAATTGTGATCCGTTTTTGCCTGTCTGCGCATCGTCGACAAATGAGCACCAATTCTTCTACAGCATTTGTGAAATGTTGCTGGATGCCTGCCTTACGGGAAAGGATTGGAAACCGGATTACTTCAATCACTGCAATGTCAGTAGACTTTAG	60	84	57	57	258	114	0.44186
CG34266-PA	loc=3L:4677851..4678117	dbxref=FlyBase:FBpp0111375,FlyBase_Annotation_IDs:CG34266-PA,REFSEQ:NP_001097507,GB_protein:ABW08466,FlyMine:FBpp0111375,modMine:FBpp0111375	267	parent=FBgn0085295,FBtr0112461	ATGGAAGCATCAGTCGCCTACGCTTTATTTTTGCACCGCCAGGAGCTGCGGCGTCGCCAAATGCTCTACGTCAAGGTGTCCAAGACCAAGATCCTGTTGACCAAGGAGCTTATAGCCGAGCAAAGGCAACGCCTAGCCAACTGCTCGCCCGAGGATCTGCAGATCCTCAACAGGGAGACCCAGTTCAAACGGCAGCTCCAGCAGAAACTCAAGCACCGCAGCAAGCAGTTGAAAGCGATTGCCAAGCAGAAGGAGAGAAGGGGTTGA	77	44	74	72	267	146	0.546816
CG34267-PA	loc=3L:complement(500077..500298,500362..500373)	dbxref=FlyBase:FBpp0111376,FlyBase_Annotation_IDs:CG34267-PA,REFSEQ:NP_001097464,GB_protein:ABW08429,FlyMine:FBpp0111376,modMine:FBpp0111376	234	parent=FBgn0085296,FBtr0112462	ATGTTCCGCATTATCGCTGTGATCTTCGCCCTGGTAGCAATGGCTTTTGCTGCTCCTGGTTACATTGAGCCCTCCTACGGTGTGGTTCCTGTAGCCCAAGTGGTGCCCGTGGTGAAATCTGTTCCAGTGGTGCAGCACGTTCCGGTGGTGAAGAATGTCCCAGTGGTTCAGCATGTCCCTGTGCTGAAGTCCTACGCTGTTCCCACCTATGGACACCACATCTACCACGGTTAA	40	68	65	61	234	126	0.538462
CG34268-PA	loc=3L:join(501025..501036,501100..501339)	dbxref=FlyBase:FBpp0111377,FlyBase_Annotation_IDs:CG34268-PA,REFSEQ:NP_001097465,GB_protein:ABW08430,FlyMine:FBpp0111377,modMine:FBpp0111377	252	parent=FBgn0085297,FBtr0112463	ATGTTCCGCATTATCGCTGTAATCTTCGCCCTGGTAGCAATGGCTTTTGCTGCTCCTGGTTACATTGAGCCCTCCTACGGAGTGGTTCCTGTGGCCCAGGTGGTGCCCGTGGTGAAATCTGTTCCGGTGGTGAAGCATGTTCCAGTGGTGCAGCATGTTCCGGTGGTGAAAAATGTCCCAGTGGTTCAGCATGTCCCTGTGCTGAAGTCCTACGCTGTTCCCACCTATGGACACCACATCTACCATGGTTAA	44	74	66	68	252	134	0.531746
CG34276-PA	loc=3R:join(11751961..11752024,11752095..11752306)	dbxref=FlyBase:FBpp0111385,FlyBase_Annotation_IDs:CG34276-PA,REFSEQ:NP_001097810,GB_protein:AAF55251,FlyMine:FBpp0111385,modMine:FBpp0111385	276	parent=FBgn0085305,FBtr0112471	ATGCTGTTCAAAATATCGTGTCTCCTCATTCTTTTGGTCTTCTGTCTGCAGCAGAGTTATTCGATCAAACGCAGATGCCTTCAGCCACTGGATGTGGGCAAAGGCAAGGCCTATCTGCGCAATTGGTTCTACAACTCCACATCGCAGAGGTGCCAAAGGTTCATCTTCTATGGAGGCGCGAGCAATGGCAACAACTTCAATACCCAAGCTCGATGTCACAAAATTTGCCTAGCCCAAGTCTCTTTGCCAATTAATTTCAACTCCACTGCCGCTTAA	71	76	74	55	276	129	0.467391
CG34278-PA	loc=3R:12946201..12946476	dbxref=FlyBase:FBpp0111387,FlyBase_Annotation_IDs:CG34278-PA,REFSEQ:NP_001097817,GB_protein:ABW08691,FlyMine:FBpp0111387,modMine:FBpp0111387	276	parent=FBgn0085307,FBtr0112473	ATGAAGTTTTTCGCTGTTCTCTTCCTCTTCTGCGGCATTGTAGGATTTGCCATGGTTGCTTCTACGTCACCCTCTGCGGACTATGATTACGGATCTGATTCAACTACGGAACAGGACACTACCGCCCCTGCATCTGACACTACCCTAGCTCCCTTGGCACAGCCTCCATGTGGCAGCGGACCCCAAGGACCCTGTGGACAAGTCCCTCCCCCACTGCCGCCCTGCGTGGGAGGTCCTGGTGGCCTTTGCGGCAAGAAACTTTACTTCTTCTACTAA	51	74	89	62	276	151	0.547101
CG34279-PA	loc=3R:complement(13228389..13228459,13228638..13228769,13228831..13228927)	dbxref=FlyBase:FBpp0111388,FlyBase_Annotation_IDs:CG34279-PA,REFSEQ:NP_001097819,GB_protein:ABW08692,FlyMine:FBpp0111388,modMine:FBpp0111388	300	parent=FBgn0085308,FBtr0112474	ATGCAAATTGTCTGCACGTTGGGCAACAAAATACTTCTCATTTGTGTGCTTCTAGGGATCTTTACAATAGTTGGCGGCCAGCTTTTTACCCTGAGTATTCCCAAAAAGTGCCATGATGTGTGTCCCATGGGATATCGGGTTGTGTGTGCCCTGGACGTCCTAGATGGGTGCCTAAGATCCTTTGCCAGCAGTTGTGTGATGCGAATGTACAACTGCAAGTACCAGAAGGATTATCGCATAATAGCGGAGAGAGCATGTGAATTTATCAGTAACGACGAACTTCTAGGGATGGACATCTAG	77	86	59	78	300	137	0.456667
CG34279-PC	loc=3R:complement(13228389..13228459,13228638..13228772,13228831..13228927)	dbxref=FlyBase:FBpp0306060,FlyBase_Annotation_IDs:CG34279-PC,REFSEQ:NP_001097820,GB_protein:ABW08693	303	parent=FBgn0085308,FBtr0333932	ATGCAAATTGTCTGCACGTTGGGCAACAAAATACTTCTCATTTGTGTGCTTCTAGGGATCTTTACAATAGTTGGCGGCCAGCTTTTTACCCTGAGTATAGTTCCCAAAAAGTGCCATGATGTGTGTCCCATGGGATATCGGGTTGTGTGTGCCCTGGACGTCCTAGATGGGTGCCTAAGATCCTTTGCCAGCAGTTGTGTGATGCGAATGTACAACTGCAAGTACCAGAAGGATTATCGCATAATAGCGGAGAGAGCATGTGAATTTATCAGTAACGACGAACTTCTAGGGATGGACATCTAG	78	87	59	79	303	138	0.455446
CG34280-PA	loc=3R:complement(13229104..13229162,13229234..13229423)	dbxref=FlyBase:FBpp0111390,FlyBase_Annotation_IDs:CG34280-PA,REFSEQ:NP_001097821,GB_protein:ABW08694,FlyMine:FBpp0111390,modMine:FBpp0111390	249	parent=FBgn0085309,FBtr0112476	ATGAAGTTGATCATCCTGATCGCTTTTTTGGCTCTTCTTAATCTAGCGAAATCACAGAACTGTAACAATGATTGCTCGAGAATCGGAATTAATTTCCTTTGCGGGAAAACTGTGAGGAATGGCAGGGAAATACGCTGTACCTATAGGAATCCTTGCGAAATGCATTTGCATGCCTGCCAGAAACGGGAGGAGTGGAGAAAAGATACAACAGGTCGATGCACACGCGACTCGGAGGAATGCAGACGGTAG	76	60	47	66	249	113	0.453815
CG34282-PA	loc=3R:join(14520988..14520997,14521067..14521341)	dbxref=FlyBase:FBpp0111392,FlyBase_Annotation_IDs:CG34282-PA,REFSEQ:NP_001097830,GB_protein:AAF55586,FlyMine:FBpp0111392,modMine:FBpp0111392	285	parent=FBgn0085311,FBtr0112478	ATGTACAAGGTTTCGATCATCTGCTGCCTGCTGTTGGGCCTGTTCCTGGCCCTCAGCTCCGCCTACAATGGCCAAGACATCTATGCCGAGCCCAATTGCGCCATTGTCGAGGATCACGCTCGCAAGTTCCGCGACATCTCGGACCCCACCCACTACTGGGTGTGCCCCGAGGGTCAGGAGAAGGCTGACTACATCCAGTGCCCGGACAACTACGCCTTCATGGAGCAGCAGCAGAACTGCGTCGTCTGGGAGGAGTGGAAGTGGGTCGAGCCCTACACCAAATAA	62	57	88	78	285	166	0.582456
CG34286-PA	loc=3R:complement(15541233..15541399,15541456..15541555)	dbxref=FlyBase:FBpp0111395,FlyBase_Annotation_IDs:CG34286-PA,REFSEQ:NP_001097838,GB_protein:ABW08703,FlyMine:FBpp0111395,modMine:FBpp0111395	267	parent=FBgn0085315,FBtr0112482	ATGCCAAGTCATTGGCCATGTCTTTTGATCCTGCTTGTTGTAATCGTACTCATCCTAGCTGTTTGCGGATACTACACAATTATTCACCCGAAACAGATTCATCTGGAAAGCTGTTTTCTCAAAGGCGGGGCCTGCCGGGAAACGTGGAACTGCGACGAAAGGTACCGCAGTCGCGTTCGCACCACGTGTATCAACAAACGAAAGGTCTGCTGCATGCCCACGCTCCAGATAAAGAGCATTCAGGATGCCGAGTACTACATCGAGTGA	70	65	68	64	267	132	0.494382
CG34288-PB	loc=3R:complement(18272694..18272857,18272923..18272938)	dbxref=REFSEQ:NP_001097870,GB_protein:ABW08730,FlyBase:FBpp0289850,FlyBase_Annotation_IDs:CG34288-PB,FlyMine:FBpp0289850,modMine:FBpp0289850	180	parent=FBgn0085317,FBtr0300623	ATGGGTTGTTGTTTTGGCAAAAGTAAATCAGTCGATTTGCCCGCGGTTCCGCCGGCTCCAGCCAAACAACGCTCCACTCTGCCAGAATTCCCGATTTCTGGATCGGTGACTAGCACGGCTCCTGCAGGATCTGGATATGGATCTGGAGGAGCCACCAATGCGGCCCTCGAGGATGACTAG	39	42	49	50	180	99	0.55
CG34291-PA	loc=3R:complement(22251045..22251230)	dbxref=FlyBase:FBpp0111400,FlyBase_Annotation_IDs:CG34291-PA,REFSEQ:NP_001097938,GB_protein:ABW08777,FlyMine:FBpp0111400,modMine:FBpp0111400	186	parent=FBgn0085320,FBtr0112487	ATGAACTTCTCGTGGCTTACCATCTTCATCTTGGCCCTCATCGCCATGACTGTTTCGGCCAAGAGCTGCCCCGCCCCATTCAAGAAGGAGGGTAACAAGTGCACCGCAAAGCGCACCATCCGCGGAGAGTGCCCACAAAACTCCCAATACCAACCAAGCGTCAATCTGTGTGTGTACAAAAACTAA	52	37	59	38	186	97	0.521505
CG34293-PA	loc=3R:complement(22990935..22991092,22991154..22991250)	dbxref=FlyBase:FBpp0111402,FlyBase_Annotation_IDs:CG34293-PA,REFSEQ:NP_001097945,GB_protein:ABW08783,FlyMine:FBpp0111402,modMine:FBpp0111402	255	parent=FBgn0085322,FBtr0112489	ATGTTAAATTTAAAACACTTTGCCAGCCACGCCTACCGCCAGTACGAACTGGTGACGTGCGTGAACATGCTGGAGCCCTGGGAAAAGAAGCTGATCAATGGATTCTTTCTGGTGATGCTGCTCCTGGTGCTCTTCTCCAGCTTCATGTATCTTCCCAACTACATGCAAACCCTAATGCAATTTGTAACGCCGCCCAACTGGCACAATTCCCCGGATAGCGCAGCCTATGTGGCACAAAAGATCGCACGGAGCTGA	66	61	71	57	255	128	0.501961
CG34296-PA	loc=3R:join(25548281..25548329,25548386..25548612)	dbxref=FlyBase:FBpp0111405,FlyBase_Annotation_IDs:CG34296-PA,REFSEQ:NP_001097973,GB_protein:ABW08802,FlyMine:FBpp0111405,modMine:FBpp0111405	276	parent=FBgn0085325,FBtr0112492	ATGAAGCTGGCCCTGCTCCTGATCCTCTGCTGTTGCCTCATCGGAATGGCGATTGGTGACTCGGTTTTGGTGACCAAGCCGCCGTTCATTCGCAGTCGCTATAGCTTGCGTTGGAGGAAGACAACCACTGTGGCGCCTGAAGTGGTCACTGGATCCAGTGGATCAACCGTTAACACGGTCACCACCACCGACCATCCCAAGCTGGCCACTTCCACCGCCAGTTCGGATTACGACTATTACGGAAATGGGGAGACGGAGAATGTGGTGCACAAGTAA	62	62	76	76	276	152	0.550725
CG34299-PB	loc=3R:join(26075315..26075524,26075587..26075667)	dbxref=REFSEQ:NP_001247364,GB_protein:AFH06681,FlyBase:FBpp0293280,FlyBase_Annotation_IDs:CG34299-PB,FlyMine:FBpp0293280,modMine:FBpp0293280	291	parent=FBgn0085328,FBtr0304738	ATGGATGGAATGGGGCAGGTGATAGTGGCTCTGCTCCTGCTGCTGATTGCTCCCCAACCAGGACTATTGAATAATGACGACTCAGATGAGTCACCTGAGGCTGTTGCGATTGATAAGGAGATCGAGGATGCAATGGAAAATATGCAAGCGCTCTTCGAATTTGGCAGCGGAATCAGTGGAAAGGAATCCAGGCAAATCTCTAAGGCCTTCGAAAATCTCAGTAGATATATTCAAGAAAAAACGAAACCCAAACGCAAAGTGCGTGGAAACAATATGGAAATCATTTTCTGA	95	66	55	75	291	130	0.446735
CG34300-PB	loc=3R:complement(26131738..26131820,26131881..26132013,26132070..26132117)	dbxref=REFSEQ:NP_001247365,GB_protein:AFH06682,FlyBase:FBpp0293793,FlyBase_Annotation_IDs:CG34300-PB,modMine:FBpp0293793	264	parent=FBgn0085329,FBtr0305269	ATGGTGCACTTTTTTGGATCGATTTTTCTGATGATGAGCAGTATCTTGATCGAATTTCTGGTGATCATCTATCTGGTAACAGATATAATCCACCTGATCTTTTGTAGCCCCTTTATAATCAATTATGCGTTAAGTTGTAGCTTCTGCACTCTAGAATCGATTCCTGTATTCTTCACCCTAGCTTTTAGCCTTTATTTTTGGATAGTGGCATTTTTCTACTGGCGACGCCTTCTCTGGGAACACAATCCCGAAAACGACGACTGA	61	98	56	49	264	105	0.397727
CG34301-PA	loc=3R:join(4599166..4599297,4599367..4599492)	dbxref=FlyBase:FBpp0111410,FlyBase_Annotation_IDs:CG34301-PA,REFSEQ:NP_001097710,GB_protein:ABW08621,FlyMine:FBpp0111410,modMine:FBpp0111410	258	parent=FBgn0085330,FBtr0112497	ATGGGTCACCTGCAGTTGGATTTCCATTCCATACCTAAGCTCCATGGCAGGGAGAACTATTGGCAGTGGCGCATCCTCCTGAAGACCTTTCTGGAGGCCAACGATCTGTGGAAGCACAACGAACCGAAGGAGAGCCCAGAAACCAAATTCCTGATTTTGGCCAGCGTTACGGCCGATAAGATTGAGCCATCCTACGATGATCAAAGCTGTTCGTACATTTTCCAAAACATGGAGAGTCGATTCGGGCCTTTTAGTTAA	70	62	63	63	258	126	0.488372
CG34305-PA	loc=3R:complement(68557..68781,68844..68858)	dbxref=FlyBase:FBpp0111414,FlyBase_Annotation_IDs:CG34305-PA,REFSEQ:NP_001097671,GB_protein:ABW08587,FlyMine:FBpp0111414,modMine:FBpp0111414	240	parent=FBgn0085334,FBtr0112501	ATGAAGATACTCAACTTCATAATCCTGCTAGTCCTGGTGACCATCGCTCTATCAGCCCCCGCTGCCGCCACAGACAATGCTCCTACGGTATCCGTGCTGCGCTACAAAGATGATCGGGATTTGGCTAATATTCAGCGGGCAATTATTGCGCAGTACGAAAGAATTGGCGGCACCACTAAGGTTCATCAGCCACTGACGGCCAATATCGTCAACCCAGCAAGCCTTGGAATTGTCATTTAA	64	57	67	52	240	119	0.495833
CG34310-PC	loc=2L:6674301..6674525	dbxref=REFSEQ:NP_001097104,GB_protein:ABV53638,FlyBase:FBpp0305696,FlyBase_Annotation_IDs:CG34310-PC	225	parent=FBgn0085339,FBtr0333516	ATGAGTTTCATTAACGGCTTCAAAAGATTCGCCACAACGACGGTTGGTCTGATGGCCATCGGTATTGGATCGACTGTTATATTCTACACCACCCATCGCCTTGTCATCAAACCCTATCTTCTCGAGAAACGACGCCTGGAAGCCGAGGCCAGTGCGGAGTACCTCTTCCAGCAGGAGGTTCACTCCCAGATTGGCGAGTCAAGACCCAAACGGAGCGAATATTGA	59	52	61	53	225	114	0.506667
CG34330-PA	loc=X:complement(18962654..18962800)	dbxref=FlyBase:FBpp0111444,FlyBase_Annotation_IDs:CG34330-PA,REFSEQ:NP_001097029,GB_protein:AAS65407,FlyMine:FBpp0111444,modMine:FBpp0111444	147	parent=FBgn0085359,FBtr0112532	ATGTGGTCGAAAATTGCCATCGCCGGAGCCCTGCTCGTGATGGGTGGCGTCCTGTCCTCCAGCGTGGTGGACAACTTCGCCTACGTGGATCGCTCGCTGCCGGTGGCCATGCCCAAGGCAAAGGCCTTCCAAGTGAAACAGGAGTGA	28	30	42	47	147	89	0.605442
CG34332-PA	loc=X:join(20035139..20035256,20035312..20035457)	dbxref=FlyBase:FBpp0111446,FlyBase_Annotation_IDs:CG34332-PA,REFSEQ:NP_001097033,GB_protein:AAN08992,FlyMine:FBpp0111446,modMine:FBpp0111446	264	parent=FBgn0085361,FBtr0112534	ATGGCAGACAAGTCGAACGAGAATGCATATTCAACTAGAAACAACGAGTATTTGACGAGGAAGGATCCTGAGCAGCCGAGTGTATCGAATATGATAAGTTCGCCTACTTACACGGAGGAGATCCAGCGCATCGATGAGGAAATACAGGACATGGAGAGGCTGATTGCCCAAAAGGAGAAGGAATGTGAAATACTGTACCTATTTCAGCTCATGCATGTAATCCGAGGAGTACTAAGCCAAAATCAACATTTGCAGGACATCTAG	93	54	50	67	264	117	0.443182
CG34337-PA	loc=X:join(7311305..7311470,7311541..7311590)	dbxref=FlyBase:FBpp0111451,FlyBase_Annotation_IDs:CG34337-PA,REFSEQ:NP_001096901,GB_protein:ABW09353,FlyMine:FBpp0111451,modMine:FBpp0111451	216	parent=FBgn0085366,FBtr0112539	ATGGAATACAGTATTTTCATTTTTCTGGCCCTGACTTGTGTCCTATTTATGGGTCAGAGCTGCTTGGCGGCTCCCTCGGCCGATGATTTGGCCAAATTTGGTGAAATGGAACGTTCCATCAAGGAGCTGACCAGTTCGATCCTGGCCATGAGTGGAGCTACTACCGGCTTTAGACCCGGGGCTAATAATGTTTGGCCTGAAGATCTTCATGCTTAA	46	66	48	56	216	104	0.481481
CG34423-PA	loc=2R:join(19246366..19246494,19246555..19246623)	dbxref=FlyBase:FBpp0111636,FlyBase_Annotation_IDs:CG34423-PA,REFSEQ:NP_001097431,GB_protein:AAF46987,FlyMine:FBpp0111636,modMine:FBpp0111636	198	parent=FBgn0085452,FBtr0112724	ATGTCGCAGATCGGAGAACTGGGCAGTGGAGCCGGCAACGGCGGCGGCGGCGGCGGATCCATCCGGGAGGCGGGCGGTTCATTTGGCAAAATGGAGGCTGCTCGCGAGGAGGAGTTCTTCTACAAGCAGCAAAAGGAGCAACTGAAGAACCTGAAGACCAAGACGGAGCCTAAGGCACCAGAGGCTCCCAAGAAGTGA	54	25	47	72	198	119	0.60101
CG34423-PB	loc=2R:join(19246241..19246290,19246356..19246494,19246555..19246623)	dbxref=REFSEQ:NP_001163263,GB_protein:ACZ94535,FlyBase:FBpp0291068,FlyBase_Annotation_IDs:CG34423-PB,FlyMine:FBpp0291068,modMine:FBpp0291068	258	parent=FBgn0085452,FBtr0301854	ATGTTTACACTGCGACGATTCAGTCAGCGCTGGTATCCCAAGCAGATTCAGCACTTGAAGATGTCGCAGATCGGAGAACTGGGCAGTGGAGCCGGCAACGGCGGCGGCGGCGGCGGATCCATCCGGGAGGCGGGCGGTTCATTTGGCAAAATGGAGGCTGCTCGCGAGGAGGAGTTCTTCTACAAGCAGCAAAAGGAGCAACTGAAGAACCTGAAGACCAAGACGGAGCCTAAGGCACCAGAGGCTCCCAAGAAGTGA	70	40	62	86	258	148	0.573643
CG34439-PA	loc=2R:join(9046253..9046351,9046522..9046608,9047039..9047074)	dbxref=FlyBase:FBpp0111652,FlyBase_Annotation_IDs:CG34439-PA,REFSEQ:NP_001097296,GB_protein:ABV53784,FlyMine:FBpp0111652,modMine:FBpp0111652	222	parent=FBgn0085468,FBtr0112740	ATGTGGTTCGAAATCCTACCTGGTGCGGTGATCATCACCACGCTCCTCTCGGTGCCCATATACGCCATGTACGGCCTGGACAAGCTGATGATCGGCAATGCTTTCCGGCGCAACATGGACGAGCGTTTCAGCCGAGTTATGTACCAGCGCGATTTCCGACTGACCGACAATCCCTACAAGATGAACGGTCTGGATGCCATACCGGATGAGAAAACGAACTAA	56	48	62	56	222	118	0.531532
CG34446-PA	loc=2R:complement(18535083..18535268)	dbxref=FlyBase:FBpp0111662,FlyBase_Annotation_IDs:CG34446-PA,REFSEQ:NP_001097419,GB_protein:ABV53886,FlyMine:FBpp0111662,modMine:FBpp0111662	186	parent=FBgn0085475,FBtr0112750	ATGGCTCAGGATCCGAAACCACTTTACTTTGCCGTGGGCCCCGGCCCCAACGACATTACGTGTCCTTATTGCAGGACCAAGGCCAAGACCCGTGTGGTGCGTTCCTGGCTGCGTTGCTGCACCAAGAGGCATCACTGCGGTGCCTGCGGGGAGTACCTGGGCGTATACCGCCGTCCACAACTTTAG	35	40	58	53	186	111	0.596774
CG3513-PA	loc=2L:complement(3692841..3693028,3693090..3693168)	dbxref=FlyBase:FBpp0077238,FlyBase_Annotation_IDs:CG3513-PA,REFSEQ:NP_608798,GB_protein:AAF51078,FlyMine:FBpp0077238,modMine:FBpp0077238	267	parent=FBgn0031559,FBtr0077549	ATGAAGTATATCGGCTTTGTCGCCATCGCCTTTTTGCTGAGTCTGTCCGGCAGTCGTTTATGGGTGCATGCCAAGCCGGAGATGTGCCAGCAGCCCTCTTCGATGGTGGGCATGGCGCAGGATGGAGCTGCCTGCATGGCTTTTATGCCGGCCTGGACCTATGATGCCTCCAAAAACGCCTGCACCGAGTTCATTTTCGGTGGCTGCGGTGGAAACTCCAATCAGTTCTCTACCAAGAGTGAATGCGAAAAGGCCTGCAAGGACTAA	55	67	68	77	267	145	0.543071
CG3566-PC	loc=X:complement(6170257..6170329,6170403..6170491,6170565..6170672)	dbxref=FlyBase:FBpp0088808,FlyBase_Annotation_IDs:CG3566-PC,REFSEQ:NP_996355,GB_protein:AAS65265,FlyMine:FBpp0088808,modMine:FBpp0088808	270	parent=FBgn0029854,FBtr0089869	ATGAGCAAGGAAATCCGTTTGGCCACCGTCAACGAACACAACAAAGCCACGGATCTGTGGGTGGTCATCGACAACAAGGTCTACGATGTGACCAAGTTCCGTCTCGAGCATCCCGGTGGCGAGGAATCCCTGGTGGATGAGGCCGGTCGCGATGCCACCAAGGCCTTCAATGACGTGGGTCACAGCTCGGAGGCGAGAGAGATGTTGAAGAAATACTACATTGGTGACCTGGCTGCTGCGGACATCAAGAAGAAAAGCCCAATTAGGTGA	75	49	65	81	270	146	0.540741
CG3713-PA	loc=X:complement(740885..741136)	dbxref=FlyBase:FBpp0070188,FlyBase_Annotation_IDs:CG3713-PA,REFSEQ:NP_652501,GB_protein:AAF45557,FlyMine:FBpp0070188,modMine:FBpp0070188	252	parent=FBgn0040343,FBtr0070195	ATGTTTCTGGGCTTCTTGGTGGATCTGCTGTACTGCCGACGCTGCGGGGACGACTGTATGATGGAATTCCCATCGACTTCCGCGAATGAAGAAGCAGCGCCGAAAGTGGTAAAGGTCGAACTGCCGCCGCTGCCGCCACTGACCTTTGAACTCATCCGCAATCCATTGGCTGCCGACCAGGAGTGCGATGATAGCTTCGAAGGCTTCGTCGATGGTTATGATGATCCCAGGCTGCCGGAAACCATCATCTGA	54	59	67	72	252	139	0.551587
CG40045-PB	loc=3L:24028596..24028889	dbxref=REFSEQ:NP_001246897,GB_protein:AFH04568,FlyBase:FBpp0293282,FlyBase_Annotation_IDs:CG40045-PB,FlyMine:FBpp0293282,modMine:FBpp0293282	294	parent=FBgn0058045,FBtr0304740	ATGAAGTTTGTTACAGAAATTTGGCACCCAAATATTGAGAAGAATGGAGATGTCTGTATTTCTATTTTACATGAGCCTGGAGACGATAAATGGGGCTACGAAAAAGCATCGGAGCGCTGGTTACCCGTGCATACAGTGGAGACTATCTTGATATCTGTAATATCAATGCTGGCCGATCCGAACGATGAGTCTCCAGCAAACGTAGATGCTGCCAAGGAATGGCGAGAATCCTATACCGACTTTAAACGCAAAGTTGCTCGCTGCGTCAGAAAAAGTCAGGAGGAGTGCTCGTGA	90	72	56	76	294	132	0.44898
CG40127-PB	loc=2R:complement(75099..75197,75265..75384,75451..75519)	dbxref=FlyBase:FBpp0306999,FlyBase_Annotation_IDs:CG40127-PB,REFSEQ:NP_001260699,GB_protein:AGB93234	288	parent=FBgn0262116,FBtr0334986	ATGAAAATCTGTGGCCCGAAACTATCACTTTGTGGTCTTATTATCTCTGTTTGGGGTATTGTCCAATTGGTTTTAATGGGTCTATTCTTCTACATAAATAGTGTAGCCCTCATTGAGGACTTACCTCTTGAGGAGGAATACCATTCGTTGGAAGATTTTTATGCAGCTGCAAATAGAGCATACAATCAGAATGCCTACAACTGCTGGATTGCCGCATGTATATATGTTTTGACTTTGTTGCTCTCCGCCCAGCAATTTTACATGAATAGCAGAGTAACTGCCAACTAA	77	97	56	58	288	114	0.395833
CG40228-PC	loc=3LHet:complement(2190286..2190418,2190549..2190664)	dbxref=FlyBase_Annotation_IDs:CG40228-PC,FlyBase:FBpp0112564,REFSEQ:NP_001104426,GB_protein:EDP28091,FlyMine:FBpp0112564,modMine:FBpp0112564	249	parent=FBgn0063670,FBtr0113841	ATGGGGAGAAGGAAGTCTAAAAGAAAACCGCCTCCGAAGAGAAAGAATATTGAACCCCTTGATCAACAATTTAATTGTCCATTTTGCAACCATGAAAAATCGTGTGAGGTTAAAATGGATAAAAGCAGAAATACAGCGAAAATAACTTGTAGGGTGTGCTTGGAGGATTTTCAAACGGGAATTAACTTCCTTTCAGAACCTATCGATGTTTACAATGATTGGGTAGATGCCTGTGAAACAGCAAATTAA	93	63	38	55	249	93	0.373494
CG40228-PE	loc=3LHet:complement(2190286..2190418,2190564..2190664)	dbxref=FlyBase:FBpp0306003,FlyBase_Annotation_IDs:CG40228-PE,REFSEQ:NP_001263167,GB_protein:ELP57412	234	parent=FBgn0063670,FBtr0333871	ATGGGGAGAAGGAAGTCTAAAAGAAAACCGCCTCCGAAGAGAAAGAATATTGAACCCCTTGATCAACAATTTAATTGTCCATTTTGCAACCATGAAAAATCGGATAAAAGCAGAAATACAGCGAAAATAACTTGTAGGGTGTGCTTGGAGGATTTTCAAACGGGAATTAACTTCCTTTCAGAACCTATCGATGTTTACAATGATTGGGTAGATGCCTGTGAAACAGCAAATTAA	88	58	38	50	234	88	0.376068
CG40228-PF	loc=3LHet:complement(2190390..2190418,2190562..2190664)	dbxref=FlyBase:FBpp0306004,FlyBase_Annotation_IDs:CG40228-PF,REFSEQ:NP_001104425,GB_protein:EDP28090	132	parent=FBgn0063670,FBtr0333872	ATGGGGAGAAGGAAGTCTAAAAGAAAACCGCCTCCGAAGAGAAAGAATATTGAACCCCTTGATCAACAATTTAATTGTCCATTTTGCAACCATGAAAAATCGTGGATAAAAGCAGAAATACAGCGAAAATAA	58	26	22	26	132	48	0.363636
CG40439-PB	loc=2L:complement(22690384..22690665)	dbxref=FlyBase_Annotation_IDs:CG40439-PB,FlyBase:FBpp0110450,REFSEQ:NP_001036403,GB_protein:EAA46013,FlyMine:FBpp0110450,modMine:FBpp0110450	282	parent=FBgn0058439,FBtr0111233	ATGAGCCGGCATGCACATCTTGTGCTATCAGCACGCTATTCTGAGTTAAGAAGCCATCTCGAGCATTGGGAGTTCTTGGAAAAAAAGAATGTCATAGAATCTTTTGGATGGGACACACGGCTAATATTAGGAGATAGCAGCTTTGGAAGGCATATACATCAACTAACAACTTTGGTTTTCCAATACCGTCACATGCATATTCAAAAAGACTTGCATTTTGAAATGAATAACGTAATGTTAAGCGACTTCATTTATTTATTAGAAAATTTATTAGCCAGGTAA	94	84	48	56	282	104	0.368794
CG40472-PC	loc=3LHet:join(410596..410684,410739..410862,410930..411001)	dbxref=REFSEQ:NP_001163845,GB_protein:EFA98693,FlyBase:FBpp0291442,FlyBase_Annotation_IDs:CG40472-PC	285	parent=FBgn0085736,FBtr0302233	ATGAGCTTTGCTCTTAGATTGGGATCTTCAATCGGGTGTTTTCACCGTACGATCTTAGGTCGTGACATAATTCAAAGGAAAAGTCATGTGGTATCTTACCGCAATGGCCCCCCTCCCCATTCAAAGGCAACTAAAATTGGTGCTTTAACTGTTGGAGGAGCTATGTGGTGGTGGGTAATCTGGCACTTATGGCATGAACCTGACCATATAACGGGGGAATTTGATTATCCTAACTCAAGGAAATGGAGCAACACAGAGTTGGGTGTTCCAAAGGATGGATTTTAA	78	82	53	72	285	125	0.438596
CG40635-PB	loc=U:complement(9363780..9364032,9364087..9364097)	dbxref=FlyBase:FBpp0291548,FlyBase_Annotation_IDs:CG40635-PB,REFSEQ:NP_001104166,GB_protein:EDP27858,FlyMine:FBpp0291548,modMine:FBpp0291548	264	parent=FBgn0085506,FBtr0302344	ATGTCAAGCCACCAGAACAATAAGCCGATATTAGATAGCAGTTGGATCAGTTCGTTCCTCGGGATCAAGGGCAACGAGTTCCTTTGCCGCGTGCCTATCGACTACATTCAGGACCCGTTCAACCGGACGGGCCTAGAGTTATTCCCCCAGACACTGGACGTGTTCCTGAATCTGGTGTTCGACCGTTCTACGGACTGGGTCTCCGGAGATGAGGAAAAGCTGTACGGCATGATTCACGCCCGATACATAGTGTCGAAGCGTGGC	63	61	69	71	264	140	0.530303
CG4101-PA	loc=3L:16605676..16605939	dbxref=FlyBase:FBpp0075074,FlyBase_Annotation_IDs:CG4101-PA,REFSEQ:NP_648908,GB_protein:AAF49433,FlyMine:FBpp0075074,modMine:FBpp0075074	264	parent=FBgn0025558,FBtr0075314	ATGTCGGCTTCCGCGGACAGTCTGGGCGCCGCCGCAGCCCTGGACAAGTACGGCGACGAGGACATCTTCAGCTTGCTAATCCGATACGGGCTTTATGTGGGTGCTCTCTTCCAGTTCGTTTGCATTTCGGCCGCAGTATTGATGGAGAATAACCCGGATGGCCAAAGTAATCCGGAGTCCGGCGAAGTGACGGAGCGGGAGGGCGAGCCGGTCCGGACGCGCCTGCACAAGATTCGTAAGCTGGAGAAGAAGAAGCGACGATAG	58	51	67	88	264	155	0.587121
CG41128-PB	loc=3RHet:complement(1806578..1806714,1808342..1808423)	dbxref=REFSEQ:NP_001015402,GB_protein:EAL24551,FlyBase:FBpp0291026,FlyBase_Annotation_IDs:CG41128-PB,FlyMine:FBpp0291026,modMine:FBpp0291026	219	parent=FBgn0069923,FBtr0301812	ATGACTTCTCGCGATAATATTTTCGAGGAAAAAATATGCAATAGATTAGATCATTGCGTTTCTGATGTATTAATTAAAGGATGTGGAGGCGTAATTATTGGATCTGCTGTATCTTTCTTAATTTTAAAGAGACGAGCATGGCCTGTATGGCTCGGCGCTGGATTTGGAATGGGCATCGCTTATAGGACGTGTGAAAAGGATTTAAATTCTTTAAAATAA	66	74	27	52	219	79	0.360731
CG41281-PB	loc=3RHet:1016925..1017221	dbxref=REFSEQ:NP_001104442,GB_protein:EDP28035,FlyBase:FBpp0291466,FlyBase_Annotation_IDs:CG41281-PB,FlyMine:FBpp0291466,modMine:FBpp0291466	297	parent=FBgn0085597,FBtr0302257	GAATCCATAAGCCGAGCAGAAGATGAACATATTCGAATAATTCAATCAATAATGGACAAATGTATGAAAAAGGAATCATTATTAAATGAACTTTATCTGCAATTGATAAAACAGACCACGGATCATCCAGATGCAAATTCAAGAGTAAATTTAAAAAATTGGGCACTTTTAAGTGTTTTATGCAGCGTAATTTTGCCGTCAATGAAGGCTGTTCGAAAATACCTAATTGCTCATTTGAAAAGATGCTCAAGTGATTTTTTGTCTGAGGAAGGAAAATACGCACGATACGCCGAAAAT	115	82	45	55	297	100	0.3367
CG41518-PB	loc=U:complement(2334098..2334340)	dbxref=REFSEQ:NP_001104055,GB_protein:EDP27969,FlyBase:FBpp0291462,FlyBase_Annotation_IDs:CG41518-PB,FlyMine:FBpp0291462,modMine:FBpp0291462	243	parent=FBgn0085663,FBtr0302253	TCAATACAAGAAGAACTAAGTGTGCTGGCTCATATTTCAGATAACATTCGCGCCTCAGCTAAGCCACTTTCCGATAAGAATGATTCTGACAGCAATACTGCGAGATCTTCAATTAAACAGAACACCGTTAACCTGGACAATATGTTTGATTTTTTATGCGAATCAAAGGGAGCATTTGAGAATGCACTTATTAAAGAAATAAATGACAACTGGAACAACTTGGTTAAAAATCTTGACGAAGAA	90	65	44	44	243	88	0.36214
CG4186-PA	loc=3L:join(20762741..20762785,20762839..20762937,20762994..20763107)	dbxref=FlyBase:FBpp0077904,FlyBase_Annotation_IDs:CG4186-PA,REFSEQ:NP_652281,GB_protein:AAF51633,FlyMine:FBpp0077904,modMine:FBpp0077904	258	parent=FBgn0040634,FBtr0078246	ATGCCTCGCAATCAAAACGCAGAGCAGGATAATCCCTGCCTAAAGGAACAGGAGCTTTCATTTAAATGCCTCAACAAAAACAACTTTGATCGCGACAAGTGCGAAATATATTTTGCCAATTATAACAATTGCAAGGAGTTCTGGAACAAAGTAAAAACCGAAAGGAGAGCCAAGGGAATAGCTCCTTATTTGCCGCCCTTAGAAGAACGCGATGGGATTAAAGCAGAATATATGAAAGGAAAACCCCAACAAAGCTGA	101	51	53	53	258	106	0.410853
CG42239-PA	loc=2R:join(13460428..13460538,13460608..13460706)	dbxref=FlyBase:FBpp0288746,FlyBase_Annotation_IDs:CG42239-PA,REFSEQ:NP_001137692,GB_protein:ACL83146,FlyMine:FBpp0288746,modMine:FBpp0288746	210	parent=FBgn0250868,FBtr0290307	ATGAAAATATCCGTTTTTGGGGAGCTTAACACATTCGAGCTGTTTGTCCTGTCCACTGTGATACCGGCGGTGTTCGTTTTCCTTTGGACTCTGATATCTGGCGATATGAAGAACTTCAAGGGCAGCAAATTGGCATACTCAGTTTATACGGCCAAGGATCCCATTAATTGCTATCAAGACTACGAACCAGAGAAGCAAAAGGATACGTAG	59	59	43	49	210	92	0.438095
CG42246-PA	loc=X:complement(7305538..7305747,7305810..7305869)	dbxref=FlyBase_Annotation_IDs:CG42246-PA,FlyBase:FBpp0288782,REFSEQ:NP_001138173,GB_protein:ACL82905,FlyMine:FBpp0288782,modMine:FBpp0288782	270	parent=FBgn0259098,FBtr0299508	ATGGCTTTTCTTTTTAAACTATTTACCTTCTTGGCGGTGGCCGCCATTTTGATCCAAATGACACTTGCACTGGAGTTTATGGATGAAGACTTTCTGGCAAACGATGACGGTCATCACTTGGACGAAGAGTCCGCTGAAGTGCCTGGTATTTTGACTGGTTATACCAGAGATACGATCGCTCACTTTAATCCTCGCAAAGTAGATGGGGGATTTCGACAATTGTGGGAACGTGTTCCCCTTCAAAAAGTCGATGATATTAAGCGGAGATAG	69	82	53	66	270	119	0.440741
CG42259-PA	loc=X:join(940518..940593,940669..940871)	dbxref=FlyBase_Annotation_IDs:CG42259-PA,FlyBase:FBpp0288846,REFSEQ:NP_001036256,GB_protein:ABI30963,FlyMine:FBpp0288846,modMine:FBpp0288846	279	parent=FBgn0259144,FBtr0299571	ATGCTTCACTCAAACTATCTTTTTCTGATCGGCGGTTGCTGCCTGGTTTTCGCTGTCTCAGCGCAGATTCCCATCACGCCGCGACGTTGCCCGGCGAACGAGACTTTCCTGGCCTGTGGTCCCGATTGTCAAACGGAGTGCGCCACGCTAGGAAAGCCCTGTCTGGTCAGGCACATCCGATGTCCAGATGGATGCTACTGCAACAAGGGCTTCGCGAGGAACGCCGCGGGCACGTGCATCCCCCTTCGGCGGTGCAACGAAGGCGGCTACGGAAACTGA	53	61	85	80	279	165	0.591398
CG42305-PA	loc=2L:join(18813100..18813143,18813298..18813400)	dbxref=FlyBase:FBpp0288964,FlyBase_Annotation_IDs:CG42305-PA,REFSEQ:NP_001137837,GB_protein:ACL83043,FlyMine:FBpp0288964,modMine:FBpp0288964	147	parent=FBgn0259201,FBtr0299686	ATGAAGACACCGGACACCAAAGCCAAGTTGCTGAATAATATAAGTCTATCTAAACACCTGTCTTCCAAGAAAGGCGGCTCTCGCACTAGTAACTGCGGCAATTGTCTGGAATTCTCCGTACTCACGCGTCTCTCCAGCGTGCCCTGA	41	34	42	30	147	72	0.489796
CG42307-PA	loc=3L:join(7322339..7322463,7322529..7322691)	dbxref=FlyBase:FBpp0288969,FlyBase_Annotation_IDs:CG42307-PA,REFSEQ:NP_001137899,GB_protein:ACL83254	288	parent=FBgn0259203,FBtr0299691	ATGGATCCCATCGACACCACCAAGCGAAAGCCCAGACGCACCTACGGCACGCCATCCTACACGTATCGCAATCGATTTGCCTATGCCCTCTTGGCCGCCGGAACTGTGCTCTTCGGCATTTGGAGCCTGACTCCCATCCAGCGCATTGCCAACGAGAAGCTGTCCCAGGCGGTGGCCCAAACCGAACAGGAGCGCGATAGGAAAGGACTCTTTGAGTTCGGCGCACCAAGGACTTCGCAGTTCATCAGGGACGCCATCAAGGAGAGCGAGGAGCAGAGGAACAAATAA	76	47	89	76	288	165	0.572917
CG42308-PA	loc=X:6905942..6906127	dbxref=FlyBase:FBpp0288972,FlyBase_Annotation_IDs:CG42308-PA,REFSEQ:NP_001138171,GB_protein:ACL82903,FlyMine:FBpp0288972,modMine:FBpp0288972	186	parent=FBgn0259204,FBtr0299694	ATGCCCGCCGGAGTTTCCTGGGGCCAGTACCTGAAATTCCTCGGCTGTGCCCTGGCATCCATGATGGCCGGATCGCAGGCTGTTCACCTTTACTATAAGCCTCTGGAGGACTTGCGCGTCTACATCGAACAGGAGCAACACAGCACACAGGTGGATCCCACCGCAAAGCCACCGGAATCTGCATAA	43	37	58	48	186	106	0.569892
CG42336-PB	loc=2R:complement(7182187..7182290,7184767..7184860)	dbxref=FlyBase:FBpp0289131,FlyBase_Annotation_IDs:CG42336-PB,REFSEQ:NP_610668,GB_protein:AAF58673,FlyMine:FBpp0289131,modMine:FBpp0289131	198	parent=FBgn0259238,FBtr0299853	ATGGTTGACCTCACCGACGCCGGCTCGCCGTTCCAGCAATCCATTCCCGACTTCGCCTTCTACGTGCCGGCAATTGTTGTTTTTACCCTGGCAGCTCTCTTTGGCTACAAGCTGTACAAATCCCTGACGGAAAAGGAGCTCAAGAAGCAGGAGAAACTGAAGAGCAAGCAACAGAAGAAGGCCAAGAAGTCAAACTGA	56	40	55	47	198	102	0.515152
CG42371-PA	loc=2L:complement(2216826..2216959,2217013..2217142)	dbxref=FlyBase:FBpp0289247,FlyBase_Annotation_IDs:CG42371-PA,REFSEQ:NP_001137767,GB_protein:ACL82974,FlyMine:FBpp0289247,modMine:FBpp0289247	264	parent=FBgn0259717,FBtr0299970	ATGCTGCGCAAAACACCAAAACCTGCAATTTGGAAATTCATCAAAGGAAGTGCCAAAACACTGTTTGTCCTCGAGGCAGTCTGCTTCGCAGCCAGCTACGGCGTTTATTATCGCATGAACACGAATCGAGAGTTTCGTCAGCATATTCACGAGAACTATCCCTTCGTTTTGGACTATTACTACAAAATTGGTGAAATCGTCGGAGACAGCACAGTGCGACAGGCGGATGCGAGTTATTGGAGTGCTTTGAAGAAAAGCGACTAG	79	64	58	63	264	121	0.458333
CG42372-PC	loc=2R:join(12179056..12179223,12179279..12179317)	dbxref=FlyBase:FBpp0309037,FlyBase_Annotation_IDs:CG42372-PC	207	parent=FBgn0259718,FBtr0340023	ATGGTTCAACCTTCGCGGCAGCAAATTTTGCGTTTATACAAGCATTTAATTCGTTACGGCAATCACCTAAAGCTGACCGACAAGAACTACTTTCTGGGAAGAGTTCGCCACGAGTTTCGGGACAACCGTTCCCTTACGAATCCCGTGGAAGTGGAATTCAGCTTTAAGCGCGGAGAGACCCTGCTAAAGAAGGGACGCATTCTGTAG	57	51	49	50	207	99	0.478261
CG42375-PA	loc=3R:join(9605429..9605509,9605565..9605726)	dbxref=FlyBase:FBpp0289253,FlyBase_Annotation_IDs:CG42375-PA,REFSEQ:NP_001138048,GB_protein:ACL83506,FlyMine:FBpp0289253,modMine:FBpp0289253	243	parent=FBgn0259721,FBtr0299976	ATGCATACGGATCTTTCCTCACATCTGCACACGCCCGCTTGCAACAAGTTGATCGAGGAACTCCAGGCCTGCCACGAAAATAACGCCTTCGCAAAATTTGTGGGCGTGTGCAACTCCATTGACGACAAGGTGGTCAAGTGCCTAAAAGGCGAGAGAATCGCCCGATCCGCCGCTAATCGCGCCAAAGCCCGTGAACGTCAGGCGAAGTACAAGGAAAAGTTGCTCCAGCAGGAAAGTAACTAA	72	44	67	60	243	127	0.522634
CG42376-PA	loc=X:149102..149380	dbxref=FlyBase:FBpp0289254,FlyBase_Annotation_IDs:CG42376-PA,REFSEQ:NP_001138136,GB_protein:ACL82869	279	parent=FBgn0259722,FBtr0299977	ATGAGTTTTCCAGACAAGGCGGAGCGCAAAAAGTGCTGGAACAACCGGGACGAGTATTGGAAATGTCTCGAGGAGCACGCCCCAAAGCACAGTTCTACCAGTGGGGAAAAGGTACCAACCCCCTGCCAGAGTCTTCGCAAATCATTTGAGCAATCCTGCCCTGGTCAATGGGTAAAGCACTTCGACCGCAAGCGTACTTATGACCAGTTTAAGGAAAAAATGGCCCAGGGTTATGATCCCTTGGAGGACCGTACGAAGGCCGAGAAGCAAGCCAATTAA	86	51	68	74	279	142	0.508961
CG42379-PA	loc=2R:complement(17556722..17556976)	dbxref=FlyBase:FBpp0289267,FlyBase_Annotation_IDs:CG42379-PA,REFSEQ:NP_001137734,GB_protein:ACL83188	255	parent=FBgn0259725,FBtr0299990	ATGTCCATACCGCAGTATAGGCCTCCGAAGGAAATTCAAGACTTGCTGGACCAAAAGGAGCAACAGCAAGCAAATCAGCGCAGGCGAACCGCTGTGCTACCCAAACGCACGTGGATTCAGCGAAATCCACGCCTGTTCCAGATCTCCTTCATCACAGGCTCACTTCTGATCTTCTTCTCCAAGCCCCTGTTTGACTGCTTTATCGCCGATCCCCTACCACCGCCGGAGAACAAAGTTCCGCCTCACAAGCGCTAA	68	52	84	51	255	135	0.529412
CG42380-PA	loc=2R:complement(17556516..17556713)	dbxref=FlyBase:FBpp0289269,FlyBase_Annotation_IDs:CG42380-PA,REFSEQ:NP_001137736,GB_protein:ACL83190,FlyMine:FBpp0289269,modMine:FBpp0289269	198	parent=FBgn0259726,FBtr0299992	ATGGAATCGGTGCGCAAAGCCAACCAAAGAATCCGCAACTATCCAGTTCTGCTAAGCAAGTGCGCGGACAAAGCCACTGCGTATGCGGTTTGCGTGTCGCGTGATCTAAACGTGCAGCACAAAATCTGCGACACCGAGTTCAAGGAGTTCCTAAGCTGTATCCGCAAGACCGCTTTGGAAATGAAGACCAAGCTTTAG	58	40	50	50	198	100	0.505051
CG42381-PA	loc=2R:complement(17556976..17556985,17557042..17557198,17557260..17557323)	dbxref=FlyBase:FBpp0289266,FlyBase_Annotation_IDs:CG42381-PA,REFSEQ:NP_001137733,GB_protein:ACL83187,FlyMine:FBpp0289266,modMine:FBpp0289266	231	parent=FBgn0259727,FBtr0299989	ATGTCTGACACTCGCAAGGATCCCTGCAAACCGAACGCCTGCCGCATACAAGCCTGTCTGACCAAGAATCACTACCAGGAGGACAAGTGCTTGGATGTCCTTGAGGCAATGCGCCAGTGCTGTTTAAAGTGGCACAAGGAATCGCTTTGCTGCAGTGGAATCGATTTGGAGAAGACTTATCTACCAGACGCATCCAAGGAAAAGAACGCAACCGGCAAGTCGAACAAATAA	72	44	58	57	231	115	0.497835
CG42392-PA	loc=2R:complement(12652895..12653119)	dbxref=FlyBase:FBpp0289320,FlyBase_Annotation_IDs:CG42392-PA,REFSEQ:NP_001137681,GB_protein:ACL83135,FlyMine:FBpp0289320,modMine:FBpp0289320	225	parent=FBgn0259738,FBtr0300043	ATGTGCGCTTTTGGTTACCTATTGTTTTTCGCCCTATTGTTAACAACAATTCTGGTGCTGTCCATTATATTCGCCACTACCTCCAAGCGATCCATGTTGGATAGCTTTGTACTAGTATTCAATTACACACAAGAACACCAGCCAGACCAAGAAATGCAGCAACAACAACAACCAACGGACTATCAGCAACAACCACAAATGTTCCTAAAACAGAAAATATTTTGA	75	61	56	33	225	89	0.395556
CG42394-PA	loc=3R:join(6675707..6675741,6677007..6677205)	dbxref=FlyBase:FBpp0289322,FlyBase_Annotation_IDs:CG42394-PA,REFSEQ:NP_001138035,GB_protein:ACL83494	234	parent=FBgn0259740,FBtr0300045	ATGTGCAAGTGTCTGGTCGGAAACGTTGCCTGCTGCTGCTGCAGTTGTGCAATTAGTGTGCTTGTTTCAATCATCAGTGGATTGCTGGTGGTCGGCATTGTGGTCGGATTGGCCGTCTACTTTCTTGTCTACTACGAACCGGAGGATGAGGTTACCAAGTTCACCAATAAATTAGCCGAAAGTGTACAGTCGGGATATGGCAAAATTAAGGATGTCATAAGCAAATTAAATTGA	59	70	41	64	234	105	0.448718
CG42445-PA	loc=3L:complement(8148024..8148287)	dbxref=REFSEQ:NP_001163378,GB_protein:ACZ94649,FlyBase:FBpp0289436,FlyBase_Annotation_IDs:CG42445-PA,FlyMine:FBpp0289436,modMine:FBpp0289436	264	parent=FBgn0259916,FBtr0300199	ATGGATCTAATGGAGCTGCTGCATCAGCTGTTCCTTCACATACTTGACATTTTTAAGATCTACATCAAGTTTGCACTGATCACGCTGGTCATCTATTTCCTGGCCGAGTGGTACATACTGCGATATGGAGCAGAATTGGAGGCCGAACTGGACGCCCATCTGGTGGAAGGTGCCGAACTCAGGGAGGAATCCCCCGAGCGACCTGAATCGAATAGCACGCTGAGCAAGGTGTTTCGCTTCGTGGTGAACTTTTTCATCCTCTAA	63	71	63	67	264	130	0.492424
CG42455-PA	loc=3L:join(9966023..9966101,9966194..9966351)	dbxref=REFSEQ:NP_001163404,GB_protein:ACZ94675,FlyBase:FBpp0289470,FlyBase_Annotation_IDs:CG42455-PA	237	parent=FBgn0259932,FBtr0300237	ATGTCCCTGCAAACGGGCTTGGCTTTCATTTTCACCATATTAGCCTCTGTTAGTATCGTCGCAGCAATTATTTTGTTGGGCTGGTTCCTCATCTGGAAGGCGTTTCTATCGAAATTTCGTCTGGTTCGAGAGCTGTTGGGTCAGGAGGAGCCGGAGGATCAGCAACCACTTGCTTGGGATCATCAGAATCAACAGCCACACCACCACGGCAGAGCCAGGAAAGCTCGCCGAGACTAG	54	62	59	62	237	121	0.510549
CG42456-PA	loc=3L:join(3319797..3319905,3320515..3320651)	dbxref=REFSEQ:NP_001163338,GB_protein:ACZ94610,FlyBase:FBpp0289473,FlyBase_Annotation_IDs:CG42456-PA,FlyMine:FBpp0289473,modMine:FBpp0289473	246	parent=FBgn0259933,FBtr0300240	ATGGCTTCGAATGCGCAACTCGGGAAAATCATTTTGATATCTGCAATCGCCGTGTTCTTCTATTACTTCTTTTGGGTGGCCGTCCTCCCGTTTATGCTCATCGATGAAGGCAATCCCATTCGGCTGTTCTTTCCACCGCTGAAGTACGCTTTCATTGTGCCCACCGTGTTCGGGGTGATCTTCCTCGGCGGCATCGCCGCGTTCTCCTTTTACCACATCTGGAGCCTGAGAGTGAAACGTGATTAA	44	78	67	57	246	124	0.504065
CG42460-PA	loc=2L:complement(3388097..3388269,3388332..3388398)	dbxref=REFSEQ:NP_001162857,GB_protein:ACZ94148,FlyBase:FBpp0289522,FlyBase_Annotation_IDs:CG42460-PA,FlyMine:FBpp0289522,modMine:FBpp0289522	240	parent=FBgn0259950,FBtr0300294	ATGAAGCTTTTTTCCATTGTTTTCTTCATTTTTTCCATACTTGGCTGTGTTTCAGCTTTGAAAAACCCTGTCTGCGGAGTTAAATATCGAGGAGTTGGCCTATGTAAAATGTTAATCACGAAAATAGTTTATATACCCACTGAAAACAAATGCAAAACGGTGCACATTAGTGGATGTTCGGCCGAAGGAACTTTCTTCAAAAGCATCAAGGAGTGTGAAGCTAAATGCAAGGAATATTAA	76	76	40	48	240	88	0.366667
CG42464-PA	loc=2L:join(3699493..3699556,3699620..3699819)	dbxref=REFSEQ:NP_001162863,GB_protein:ACZ94154,FlyBase:FBpp0289528,FlyBase_Annotation_IDs:CG42464-PA,FlyMine:FBpp0289528,modMine:FBpp0289528	264	parent=FBgn0259954,FBtr0300300	ATGTTCATCAATATATGGTATTTATTCATAGCATTAGCTGGTGTTAATGCGGAATCAGCAGATGAAATCTGTCAACTTACGCCTGAGGCTAATGGCTTTGGGAAAATTATGTCCTGTGCACACTACTCGAATTGGTTTTCCTATCATTCAGATAAAAACGAATGTCTGGAGTTTTCATACGGAGGCTGTGGTGGCAACGAAAATAGGTTTCAAACTAAAGCAATTTGCGAAGATCTCTGCAAAAATAAAGTTGAGCAGCTTTGA	82	81	43	58	264	101	0.382576
CG42465-PA	loc=2L:join(3700245..3700302,3700366..3700529)	dbxref=REFSEQ:NP_001162864,GB_protein:ACZ94155,FlyBase:FBpp0289529,FlyBase_Annotation_IDs:CG42465-PA,FlyMine:FBpp0289529,modMine:FBpp0289529	222	parent=FBgn0259955,FBtr0300301	ATGAAAGTATATATTTTGATCTGGACAATATTAGCTCTAACGGCGGATATAAATGGCTTGGTTTGTAATCTTGAACCTTTTGTCCAAGGATCATGCCTGGAATTGACAGACCTCTATTCCTATGTTGAATATAAAAACGATTGTGTATACTGGCAGGGATGCCTTCTGAATGGAAATCATTTTAGCAAAAAAGAGGAGTGCGAAGACATGTGCAAGCAATAA	73	67	33	49	222	82	0.369369
CG42467-PA	loc=2L:join(3701307..3701373,3701423..3701604)	dbxref=REFSEQ:NP_001162866,GB_protein:ACZ94157,FlyBase:FBpp0289531,FlyBase_Annotation_IDs:CG42467-PA,FlyMine:FBpp0289531,modMine:FBpp0289531	249	parent=FBgn0259957,FBtr0300303	ATGAGATCGTTTTGTGTGTCTGTCTTATTAGTTACCCTTTTGGGGATTGCGATGGCATATAGAGATTATTCGGAGAAGTGCTATCAATCCCCTCGGTCTTATGGACCTTGTAATGTTAAGGCCCATGGATACACTTATGATTCTCGTAGAAATGTATGTCGTCGAATTGTTCTTCGGTGTATGGCAAGGGGTAACTATTTCTTTGACAAAGATTCCTGCGAATACACATGCTTAAAGCATATTCAGTAG	62	87	42	58	249	100	0.401606
CG42470-PA	loc=2L:complement(11753199..11753401,11753458..11753530)	dbxref=REFSEQ:NP_001162953,GB_protein:ACZ94240,FlyBase:FBpp0289536,FlyBase_Annotation_IDs:CG42470-PA,FlyMine:FBpp0289536,modMine:FBpp0289536	276	parent=FBgn0259960,FBtr0300308	ATGTGTATCTTAAATATACTCTTTATAATGCTCTTCAATACAATGTTTAAAGATGTCGTATCAATCAAATCCATGCTTTGCAGGCGGGACGAAGAAAAAATGGCGTGCGTGGAGAAAAATACTTGGGTATTCGATAGAAATGCCCAAACTTGTATTTCTGTCATTCCTGACAAGGAACCCTGCGGGCACTTTGTTAGCGAAAAGGCTTGCAAGGATCTCTGCCTGAGAACAGGTCAAAAATATTTTTGGATTGAAGAAAAAGGAAAAAACTTCTGA	93	78	46	59	276	105	0.380435
CG42471-PA	loc=2L:complement(11753718..11753884,11753938..11754022)	dbxref=REFSEQ:NP_001162954,GB_protein:ACZ94241,FlyBase:FBpp0289535,FlyBase_Annotation_IDs:CG42471-PA,FlyMine:FBpp0289535,modMine:FBpp0289535	252	parent=FBgn0259961,FBtr0300307	ATGAGGGTCAAAAGCGTTATCGTTCTACTGGCTCTGTGTTGCTACCCATGGGACGCCACCAACGCTACAGGTCCAGTTTATTCCACTGTTTGCAGGCGAACAGGCGGCTCAATAACTTGTTATCAGGACAACACTTGGAGCTACAACGAGCGTACTCGTAAATGCTATCGTGTTCAACAGAATAAGGAGCCATGCGGCTTTTTCGATGGCGAAAAGGGTTGCAAGGACTTCTGCTACAGGCCCAATAAGTAA	68	62	59	63	252	122	0.484127
CG42481-PA	loc=3L:complement(13291971..13292120)	dbxref=REFSEQ:NP_001163438,GB_protein:ACZ94709,FlyBase:FBpp0289543,FlyBase_Annotation_IDs:CG42481-PA,FlyMine:FBpp0289543,modMine:FBpp0289543	150	parent=FBgn0259971,FBtr0300315	ATGAAGTCGCTGCTGTTTTTTCTGTTGGTCATCCTCTGCCTGGTCGGAATGGCACCAGCCAGGAGAAAGAAAAGGGAGGTCGAGGTTTGGGTCCGACCAAGTCAAAATTCCTATAACGAGCCATGCTACTATCAAGGATGCCAACAATGA	41	36	33	40	150	73	0.486667
CG42486-PA	loc=2L:11843753..11843986	dbxref=REFSEQ:NP_001162960,GB_protein:ACZ94247,FlyBase_Annotation_IDs:CG42486-PA,FlyBase:FBpp0289666,FlyMine:FBpp0289666,modMine:FBpp0289666	234	parent=FBgn0259989,FBtr0300437	ATGAAGTTCTTGGCTATGATGGCTCTTTTGGGCCTATTGGCTATATTCTTTGTGTCTTCATCGGAGGCTAGTTATTGCCCCTGTAATCTTCGAAAGGCAGAGGTCTGTGGAACCAATGGTGTGACCTATCAGAATCGATGTGTTTTTGAGTGCACTCAGCGGGAATATAGAAAGCTCGGAAGAATTTTGAACATCAAAAAAATGGGATCTTGTCAAGCTAATCGTTTCTCTTGA	59	77	40	58	234	98	0.418803
CG42489-PA	loc=3R:complement(4479598..4479831)	dbxref=REFSEQ:NP_001163552,GB_protein:ACZ94849,FlyBase_Annotation_IDs:CG42489-PA,FlyBase:FBpp0289670,FlyMine:FBpp0289670,modMine:FBpp0289670	234	parent=FBgn0259992,FBtr0300441	ATGCAGAAGCCACATCATGGTCCGTGCTGGATGTTGCTTCTACTGGCATCGCTGATCGGTACTTTTATGCTGGCCTTCAGCTACTGGATGTTTGTGCCGCGCGAGGAGTCACTATGGTCAATGATATCGAACTACAGTGGATCTGGAATAAAGTACTCCCTGCCGCCGTCAGCAGTACCTGAGGAACTTAAGCTTCGGCAGAGACCGCCCTTCGTTTACCAGATATTACATTGA	53	64	58	59	234	117	0.5
CG42492-PB	loc=X:complement(5535922..5536059,5536949..5537098)	dbxref=REFSEQ:NP_652522,GB_protein:AAF46051,FlyBase_Annotation_IDs:CG42492-PB,FlyBase:FBpp0289691,FlyMine:FBpp0289691,modMine:FBpp0289691	288	parent=FBgn0259994,FBtr0300464	ATGCAGCGGTGTCCCTACATTCATGAGATGCGCGAAAGATTACTGGACCAGCCGCGGGAGACACTTCAACTGGAGAACATGGAGCGGGCCAATTTGCTCGACAACCGCCAATCGGCATCCGAATCCAACCAGGTCGGCACTGTGGTCAAGCTGCAGGGCGATGGCTATCACACGAGTCCTGCCCACCAGCGTACTCCACTAGTGCCGCACGATCTCGGCGAGGACTTCAATTTGGATTTCGACGACGACTTCCCGATCGATGCGCGCCGACCGAAAAATGCCAAGTAA	73	52	86	77	288	163	0.565972
CG42496-PA	loc=2R:17579201..17579485	dbxref=REFSEQ:NP_001163243,GB_protein:ACZ94515,FlyBase:FBpp0289852,FlyBase_Annotation_IDs:CG42496-PA,FlyMine:FBpp0289852,modMine:FBpp0289852	285	parent=FBgn0260222,FBtr0300625	ATGACTTCGCAGATCTACAGCCAGAAGAAGTTCGTGCCCACGCCGCCCGAGAAGGGTTCCTTTCCCCTGGACCACGAAGGTCTCTGCAAGAAGCAATTCCTCCTCTACGCCAGTTGTCTGCGCAAGAACGCCCAGGATACGAGCCAGTGCCGCCAGGACGCCCAGAACTACCTGGCCTGTCGCATGGACAACAATCTTATGGAGAAAACCGAGTGGTCCAAGTTGGGCTTTCACGACCAGAGTACCAAGACCGATCAAAAAGAACCGGAGGTGCAGAAGCAATAG	80	48	84	73	285	157	0.550877
CG42497-PA	loc=2R:complement(17578346..17578505,17578577..17578614)	dbxref=REFSEQ:NP_001163242,GB_protein:ACZ94514,FlyBase:FBpp0289853,FlyBase_Annotation_IDs:CG42497-PA,FlyMine:FBpp0289853,modMine:FBpp0289853	198	parent=FBgn0260223,FBtr0300626	ATGTCGTTGGGCAACGCAGGGCGAATCGCTGTCTGTTGGACTGTTTTGACCGTGGGTGGCGTCTACGCATTTGTGCTGTCAAAGAGATCCGTTGAGAACCGGCGTTACGAGAGCATGCGAGTGCGTGAGCGCATGAGGAAGGCAAACCAAGGGGATTACGACTCAAGCGCAGCATCGGACAGGCGATTCGATTACTAA	47	43	42	66	198	108	0.545455
CG42500-PA	loc=3R:complement(9978044..9978274)	dbxref=REFSEQ:NP_652212,GB_protein:AAF55027,FlyBase:FBpp0289854,FlyBase_Annotation_IDs:CG42500-PA,FlyMine:FBpp0289854,modMine:FBpp0289854	231	parent=FBgn0260226,FBtr0300627	ATGAAGTTCTTTGCTCTGTGTGCCTTCCTCCTCATTGCCCTGGCTACCGTCCAGGCAACTCCCGGTGATCTGCGCCATGTTCCTGTAGGACACGGAGGACACCCAGTCAATGCTGGCCACGGACCTGTGGGACACGCTGGTCCTGTTGGACACGGTCCAGTTGTAGGCCATGGTCCAGTTGTAGGCCATGGTCCAGTTGTGGGACATGGTGTTCATGGTCATTCTGGCTGA	37	62	64	68	231	132	0.571429
CG42502-PA	loc=2L:complement(18810585..18810684,18810819..18810871)	dbxref=REFSEQ:NP_001163011,GB_protein:ACZ94297,FlyBase:FBpp0289860,FlyBase_Annotation_IDs:CG42502-PA,FlyMine:FBpp0289860,modMine:FBpp0289860	153	parent=FBgn0260228,FBtr0300635	ATGCCAAAAATTAGCCACACGGATTCCAAACAAAAATTGTTGAAGCAAGCAAGATTGGGCAAACATCTGTCATCGAAAAAAGGATCACGTACTGGAAACTCGGCCAACAACAAGGAACTTAAAGTACTCACCCTGTTGCAAACTGTACCGTGA	60	29	35	29	153	64	0.418301
CG42503-PA	loc=3R:complement(20952796..20953068)	dbxref=REFSEQ:NP_001163720,GB_protein:ACZ95014,FlyBase:FBpp0289862,FlyBase_Annotation_IDs:CG42503-PA,FlyMine:FBpp0289862,modMine:FBpp0289862	273	parent=FBgn0260229,FBtr0300637	ATGAATGCGGATGGACCTGTTGTCAACGTGCACGTGTTGTTCTTTGCTAAATCCCGTGAATTAGCAAACACTCCCCGGTCGACAGTGGAAGTTCCTACTGAAATTACTGCCACCGAACTGCTGGACCACCTGGTGTCCAAATTTGGCCTGACCTCCATCCGGGATAACTTGATTTTGGCCCACAACGAGTCGTACATTGACAACCTGAGTGATAGAATTCTGTTTAAGGAAGGAGACGAACTCGCCATCATACCGCCACTGAGTGGAGGCTAA	71	68	69	65	273	134	0.490842
CG42511-PA	loc=3R:5230269..5230499	dbxref=REFSEQ:NP_001163568,GB_protein:ACZ94865,FlyBase:FBpp0289871,FlyBase_Annotation_IDs:CG42511-PA,FlyMine:FBpp0289871,modMine:FBpp0289871	231	parent=FBgn0260237,FBtr0300646	ATGTCCTCAGTGGAGGCCGAGGTGCTGCAGAAAATCGATCTGATTGAGCCCACAACCGGAAAATTGTTTTTCGAGCACAAAACGGAGCTGCTTTTCTGCCGGCCACATCTGATGCCGCTAAAGACGCAGGCGCTGGAACGCCTGGAGGAAATGCATCGGGACACCGCTCGCCAATTGCAGAAGAAGCGCCAGCAGAAGAAGAAGTCCACGGAGCCCACAGGCTCGCTATGA	64	39	62	66	231	128	0.554113
CG42518-PA	loc=2R:join(14055471..14055643,14055713..14055797)	dbxref=REFSEQ:NP_001163187,GB_protein:ACZ94459,FlyBase:FBpp0289886,FlyBase_Annotation_IDs:CG42518-PA,FlyMine:FBpp0289886,modMine:FBpp0289886	258	parent=FBgn0260392,FBtr0300662	ATGGTGCTGCGACTGCTAATGCGCTACCTGGCCAACAACGAGCAGCTCATCCAGCGCATGGCGGAGAGCTATCCCATGAGACGCGCTGCCCAGTTGGTCGTTTCCCTGATGTACCGCACAAAAGACTTGGCCCGGGAGCAGGGACTGCACGAGATGACGCCAGAGCGTTTCAAATCCTTCGTTAACATGTTTAAGAACAACGTGCGCCAAGAGCTGGAGGGAGTGAAGAAGGAGCTTAATAGCAAGAAAAAGAACTAG	73	47	64	74	258	138	0.534884
CG42524-PC	loc=2R:join(11502747..11502805,11518215..11518285,11525265..11525392)	dbxref=FlyBase:FBpp0309025,FlyBase_Annotation_IDs:CG42524-PC	258	parent=FBgn0260429,FBtr0340006	ATGATCGAAAACGATGGTGAGAGGGAGAGGGGTGGAGAACCGGCGATAAGGAAGTGCGGATGTCTTTGGGCTCCTGCTTGGACTTGGAAGATGGAAATCTTAATCCAAACGAATGGAAATGGAAGTCGAGAAGCACAGCCCACACGCACACAAACACATACACATAGAGAAGGACTTCTTGGGAACCAAGGTACTTCCGGAATGGATGGCCCGACTCCTGACTCCTCCTGGTCCTGCCAGCTGGATCCTCCGGTCTGA	74	49	59	76	258	135	0.523256
CG42531-PB	loc=2R:join(7751709..7751811,7751877..7751959,7752062..7752112)	dbxref=FlyBase:FBpp0302005,FlyBase_Annotation_IDs:CG42531-PB,REFSEQ:NP_001260904,GB_protein:AGB93437	237	parent=FBgn0260436,FBtr0310322	ATGGTGAAAAAATGCTGTTTCTGCATTAAATTGCGCAGAGCCTGCATCATCATAGCCATCGTGGACTTCATCATTAACTTAGTGGTGCTTAACTTGGCGGGTCAGGAGTTCATCGCACACATTGAGCAAGCGGTGGCAATCTGCCATTGTATCGGCTGCACATTCCTGCTGGGCGGAGCTTTAATCCCTGACCAACTGTATGATCCTGTTTGTGTACTGCATCTACATGCTGATTAA	56	71	54	56	237	110	0.464135
CG42537-PA	loc=3R:join(2203542..2203626,2203688..2203875)	dbxref=REFSEQ:NP_001163530,GB_protein:ACZ94828,FlyBase:FBpp0290223,FlyBase_Annotation_IDs:CG42537-PA,FlyMine:FBpp0290223,modMine:FBpp0290223	273	parent=FBgn0260645,FBtr0301001	ATGAAGTTACTTTTGGTTCTAGCTTGCGTTGTGCTCTACGTATCTCTCGCATGTGGCCAGAATCGCTGCGATGGTCGTCCTAGGGGTCGTCTGAGTTGCGAAGGCGGCAAGAACGAAGGATTTGGGGGAAGGCATTGCCGGAGAACTGCCATGGACGAAATGTGGTACTATAACCAGAGAACCAGGAAGTGCCTCAAGATGAAGTACCTCGGATGTGGCGGCAACCAGAATCGCTACTGCTCCTTGAGACACTGTCAAAGGTCGTGCCCATGA	66	64	60	83	273	143	0.52381
CG42538-PA	loc=3L:join(16027624..16027702,16027763..16027953)	dbxref=REFSEQ:NP_001163451,GB_protein:ACZ94722,FlyBase:FBpp0290224,FlyBase_Annotation_IDs:CG42538-PA,FlyMine:FBpp0290224,modMine:FBpp0290224	270	parent=FBgn0260646,FBtr0301002	ATGAAGTTCCTATTGATCATGGCCTGCCTAACTCTGTATGTCGCCTCCATTAATGCCCAGATTTGCCAAGGTCGTCCAGTCTTTCAGCTATGCACTGGCGGCAGGGATGAAGGCAATCGCAATGGAAGATTTTGCGGCTTGACTGCCCAGAATGGCATGTGGTTCTATAATAGCCGGAGCAGAAGATGCGAAAAGATGAACTATCGCGGATGTGGCGGCAATGGCAATCGCTACTGCAAAGTGGAAGATTGCAATCGGTGCAGGCGCTAA	70	65	59	76	270	135	0.5
CG42550-PA	loc=3R:complement(3826538..3826594,3826642..3826737,3826809..3826936,3827001..3827007)	dbxref=FlyBase:FBpp0290434,REFSEQ:NP_001163545,GB_protein:ACZ94842,FlyBase_Annotation_IDs:CG42550-PA,FlyMine:FBpp0290434,modMine:FBpp0290434	288	parent=FBgn0260723,FBtr0301216	ATGGAAAACTTTTCACTGCAGCAGTTGATCGAGTTGCAAAATATCCAGAAGGAACTAAACAGCAACAAGGACACGTACCTAAAAACCTACCGCCAAGTACTCAAAAAGAAATTTAGATCAGAACTGAACAATTTGGTCCGTGCTGATTTCAATATAGTCAAAACCGAGTTAAAGGTTCCACAATTACCACCACTACCTCCAGAAGATGAAAAGACTACAGCCACGGTACAATTCAGCGATATGGCCAAGGACTACGAATTCACTAAGGACTGCTTGTCCTTGCTGTAG	106	63	66	53	288	119	0.413194
CG42550-PD	loc=3R:complement(3826538..3826594,3826648..3826737,3826809..3826936,3827001..3827007)	dbxref=FlyBase:FBpp0302612,FlyBase_Annotation_IDs:CG42550-PD,REFSEQ:NP_001163546,GB_protein:ACZ94843	282	parent=FBgn0260723,FBtr0310464	ATGGAAAACTTTTCACTGCAGCAGTTGATCGAGTTGCAAAATATCCAGAAGGAACTAAACAGCAACAAGGACACGTACCTAAAAACCTACCGCCAAGTACTCAAAAAGAAATTTAGATCAGAACTGAACAATTTGGTCCGTGCTGATTTCAATATAGTCAAAACCGAGTTAAAGGTTCCACAATTACCACCACTACCTCCAGAAGATGAAAAGACTACAGCCACGTTCAGCGATATGGCCAAGGACTACGAATTCACTAAGGACTGCTTGTCCTTGCTGTAG	103	62	65	52	282	117	0.414894
CG42560-PA	loc=2R:complement(19487071..19487217,19487280..19487343,19487403..19487473)	dbxref=REFSEQ:NP_001163266,GB_protein:ACZ94538,FlyBase:FBpp0290477,FlyBase_Annotation_IDs:CG42560-PA,FlyMine:FBpp0290477,modMine:FBpp0290477	282	parent=FBgn0260762,FBtr0301262	ATGCTGAAGTTGGTCGAAAAGCTTTTCCAACTGTTGCGACCCAGGATGTGTCAGTTTTCACAATCCAACAAGAACATATCCAAGCATTTGTTCGAAAAAGCCAGGGCGGAGGAGAACATACATTTCCTTAAACTGCAACGGGAACAGCTGAAGTCGTTGCGAGAAAAGATTCTCAGCCAGAAGAACGAAGTCACAACAAAGATCATCAAGGTGGATAAGCAGATACAATCGTTGGAAAAAACCAAGACCGAAGGCTCACAGATGAACCATGAACAAAATTAA	107	55	58	62	282	120	0.425532
CG42566-PA	loc=2R:join(18550238..18550368,18550439..18550539)	dbxref=REFSEQ:NP_001097421,GB_protein:ABV53888,FlyBase_Annotation_IDs:CG42566-PA,FlyBase:FBpp0290485,FlyMine:FBpp0290485,modMine:FBpp0290485	232	parent=FBgn0260768,FBtr0301270	ATGTCCACTTCCGTTGGCCCGGAACCGTGCATCGTGGTCTGCCCCAGTTGCCGTCAACAGGTTACCACTCGTGTGGAGCCGAAAGCCACCACCAAGACTCACCTGATAGCATTGATTATGTGCCTTACCTTCCTTTGGCCCTGCTTGCTGCCTGTACTGCACTCAATGCGCCCGGAACTCCGACCACCACTGTCCATCTTGCAACGCCTACATTGGCACCTACGAGCGCTGA	45	55	81	51	232	132	0.568966
CG42577-PA	loc=X:20130343..20130621	dbxref=REFSEQ:NP_001162806,GB_protein:ACZ95339,FlyBase:FBpp0290782,FlyBase_Annotation_IDs:CG42577-PA,FlyMine:FBpp0290782,modMine:FBpp0290782	279	parent=FBgn0260867,FBtr0301567	ATGCCAGAGAAATCGAACGCGAAAGCAAATCCAATTGGAAGCAACGAGGTCTTGATGACAGAGGATCCTGAGCAGTCGAGTGGATCGAAGGAGGGTTCGCAGTCCTCAGAGGCTGAGGAAGAACACATCAGCGAAGCGTTTCAGCGCCTCGAGGAAAAATTAAATGACATGGAAAGGCGGATTGCCCACGCGAGGAAAGTTAAAAGGCGTTTATTCGTTCGCCTCTTATGTTTAATCCTCGATCTACTACAAGCAAAGCTATATTTGCAGTACACGTAG	89	58	57	75	279	132	0.473118
CG42578-PA	loc=X:20317430..20317708	dbxref=REFSEQ:NP_001162807,GB_protein:ACZ95340,FlyBase:FBpp0290781,FlyBase_Annotation_IDs:CG42578-PA,FlyMine:FBpp0290781,modMine:FBpp0290781	279	parent=FBgn0260868,FBtr0301566	ATGGAAGAAAAATCGAACGCGAAAGCAAAGCCAACTGGAAACAACGAGTTCTTGATGACAGAGGATCCTGAGCAGCCGAGTGGATCGAAGGAGGGTTCGCAGTCCTCAGAGGCCGAGGAAGAACACATCAGCGAAGCGTTCCATCGCCTCGAGGAAAAATTAAATGACATGGAAAGGCGGATTGCCCACGCGAGGAAAGTTAAAAGGCGTTTATTCGTTCGCCTCTTATGTTTAATCCTCGATCTACTACAAGCAAAGCTATATTTGCAGAACACGTAG	93	54	59	73	279	132	0.473118
CG42579-PA	loc=X:20398692..20398991	dbxref=REFSEQ:NP_001162810,GB_protein:ACZ95343,FlyBase:FBpp0290780,FlyBase_Annotation_IDs:CG42579-PA,FlyMine:FBpp0290780,modMine:FBpp0290780	300	parent=FBgn0260869,FBtr0301565	ATGGAAGAGGAGTCGAGCGCGAAAGCAAATCCAATTGGAAACAACGAGTCTTTGATGACAGAGGATCCTGAGCAGCCGAGTGGATCGAAGGAGGGTTCGCAGTCCTCAGGGGCTTCTTCATCGACAACTGAAGCTTCATTGAATACGATAAATGTGACTACCCAGAAGAAGCGTTCGCAGTTCCAGCGCATTTATGAGAAACTAGAGGACCTGGAAAGGCAGATGGATCAGTATGAGCAAATGAATGAGCTATTCATTCATCTACTGGCTACAATCCAAGAAGAACTAGAAACAATATAG	102	62	58	78	300	136	0.453333
CG42580-PA	loc=X:20445351..20445650	dbxref=REFSEQ:NP_001162811,GB_protein:ACZ95344,FlyBase:FBpp0290779,FlyBase_Annotation_IDs:CG42580-PA,FlyMine:FBpp0290779,modMine:FBpp0290779	300	parent=FBgn0260870,FBtr0301564	ATGGAAGAGGAGTCGAACGCGAAAGCAAATCCAATTGGAAACAACGAGTCTTTGATGACAGAGGATCCTGAGCAGCCGAGTGGATCGAAGGAGGGTTCGCAGTCCTCAGGGGCTTCTTCATCGACAACTGAAGCTTCATTGAATACGATAAATGTGACTACCCAGAAGAAGCGTTCGCAGTTCCAGCGCATTTATGAGAAACTAGAGGACCTGGAAAGGCAGATGGATCAGTATGAGCAAATGAATGAGCTATTCATTCATCTACTGGCTACAATCCAAGCAGAACTAGAAACAATATAG	102	62	59	77	300	136	0.453333
CG42581-PA	loc=X:complement(19990195..19990340,19990396..19990507)	dbxref=REFSEQ:NP_001162800,GB_protein:ACZ95334,FlyBase:FBpp0290788,FlyBase_Annotation_IDs:CG42581-PA,FlyMine:FBpp0290788,modMine:FBpp0290788	258	parent=FBgn0260871,FBtr0301573	ATGAAGTCGAACGCGAATGCATATTCAACTAGAAACAACGAGTATTTGACGAGGAAGGATCCTGAGCAGCCGAGTGTATCGAATATGATAAGTTCGCCTACTTACACGGAGGAGATCCAGCGCATCGATGAGGAAATACAGGACATGGAGAGGCTGATTGTCCAAAAGGAGAAGGAATGTGAAATACTGTACCTATTTCAGCTCATGCATGTAATCCGAGGAGTACTAAGCCAAAATCAATATTTGCAGGACATCTAG	90	56	47	65	258	112	0.434109
CG42586-PA	loc=2L:complement(14741465..14741722,14741790..14741801)	dbxref=REFSEQ:NP_001162978,GB_protein:ACZ94264,FlyBase:FBpp0290954,FlyBase_Annotation_IDs:CG42586-PA	270	parent=FBgn0260954,FBtr0301740	ATGAAGTTTTTGATCCTCTTCATTGCCCTATTCGCCGCGGCCGCTGCCCTACCTCAGTTTGGATTCGGCGGTGGATTCGGTGATCAGCAGCAGCAGCAGCAAGGAGGATTTGGAGGTGGATTTGGTGATCAGCAGCAGCAGCAAGGAGGATTTGGCGGTGGATTCGGAGGTGGATTCGGTGATCAGCAGCAGCAGCAGCAAGGAGGATTTGGAGGTGGATTCGGAGGTGGATTCGGTGATCAGCAGCAGCAACAGCAACAAGGCTGGTAA	61	61	53	95	270	148	0.548148
CG42587-PA	loc=2L:complement(14744949..14745080,14745168..14745185)	dbxref=REFSEQ:NP_001162981,GB_protein:ACZ94267,FlyBase:FBpp0290956,FlyBase_Annotation_IDs:CG42587-PA,FlyMine:FBpp0290956,modMine:FBpp0290956	150	parent=FBgn0260955,FBtr0301742	ATGGACCTTAAGTGCTGCCTGCTTTTGCTATCGCTTCTGTTTGCCGGGGCTTTGGCTCGCCCAGAGCCAGACACGCCACGCCCAACTTTACCGCCCTGCTCGCCGTGGTGTGCCGGACAGCCCCCACCGCCACCCGGAGCAGTGAACTAA	24	32	55	39	150	94	0.626667
CG42615-PB	loc=2R:4624932..4625135	dbxref=REFSEQ:NP_001163091,GB_protein:ACZ94370,FlyBase:FBpp0291432,FlyBase_Annotation_IDs:CG42615-PB,FlyMine:FBpp0291432,modMine:FBpp0291432	204	parent=FBgn0261267,FBtr0302222	ATGGACCACAAGAAAACGTTAACCTGGTTTTTCAGCCTGTCATCGGTGCGCTACGCGCAGATCTTTATCGTAATGGCGGTCGATCTGCTGACCCTGTCCAATCTGTATCCCAAGCACTCGAGCTACATTGCGCGTCCATTCCTACTCTGGCAGGATCTTCAGGAGGAGGACGAACGTAGCTTGGACTCACCCCAGCAATTCTAA	48	51	58	47	204	105	0.514706
CG42620-PA	loc=U:8502214..8502372	dbxref=REFSEQ:NP_001163891,GB_protein:EFA98712,FlyBase:FBpp0291448,FlyBase_Annotation_IDs:CG42620-PA,FlyMine:FBpp0291448,modMine:FBpp0291448	159	parent=FBgn0261335,FBtr0302239	TGCCGGTGCAATCAAGTTATGCAGGAGTTATTGTCCGCCAGATGTGCTGCCCAAAGGACAGAGTGCCAGCAAATAGAAATTGAAGAACTTCACCGACAATTACTTAAACGGGACATTGCCCTAAATGAATATGATTGTCAATACCAGCAACTAATGGTA	54	37	33	35	159	68	0.427673
CG42622-PA	loc=U:549171..549290	dbxref=REFSEQ:NP_001163881,GB_protein:EFA98709,FlyBase:FBpp0291461,FlyBase_Annotation_IDs:CG42622-PA,FlyMine:FBpp0291461,modMine:FBpp0291461	120	parent=FBgn0261337,FBtr0302252	GTAGCAGCGGCATTAAGAGAAATGAAGCGCGTTGATGAAGAACTAAAAAAGCGTGATGGAATCTATGAGCAATTAACCAGCATAACCACAAAAACTCTTGCTGATTGTGAGAGGTACGTA	46	25	19	30	120	49	0.408333
CG42649-PA	loc=2R:complement(13486894..13487112)	dbxref=FlyBase:FBpp0291587,FlyBase_Annotation_IDs:CG42649-PA,REFSEQ:NP_001188964,GB_protein:ADV37210,FlyMine:FBpp0291587,modMine:FBpp0291587	219	parent=FBgn0261501,FBtr0302392	ATGAAGTGCTTGAACTTTATCGTGCTTTCGCTACTGCTGATTTTGCCTCAATTTTATAGCCATCGACATCCGGGCTTTGCCCAACGCTTGCAGATCAAGCCAGGCTGCTTGCAGGTGCCTCAGATATACACCGAGGCTCCAACTCCAACGCCCACCATTATCTTTTCCTCGTTGGAAGAAGTAGGGATAGAGGACATTAGGAGAGTAGAAGCAGATTAA	56	59	54	50	219	104	0.474886
CG42656-PA	loc=3R:complement(3318744..3318867,3318924..3318958)	dbxref=FlyBase:FBpp0291629,FlyBase_Annotation_IDs:CG42656-PA,REFSEQ:NP_001189192,GB_protein:ADV37283,FlyMine:FBpp0291629,modMine:FBpp0291629	159	parent=FBgn0261508,FBtr0302437	ATGGATGCACTTCTGAAAATTGTCTTGTTGATCAGCTTGTATTTCATTGCAATAAGCCTGCACTTGGGATTGTGTGACGATGTTCCTTCCGCCGAGGCAGACACAGTGGTAACTGAAAGTGAAGAGCACTACACCGCATCCGATGACTTCGACTATTAG	41	46	34	38	159	72	0.45283
CG42659-PB	loc=2L:18007568..18007717	dbxref=FlyBase:FBpp0292729,FlyBase_Annotation_IDs:CG42659-PB,REFSEQ:NP_001188835,GB_protein:ADV37084,FlyMine:FBpp0292729,modMine:FBpp0292729	150	parent=FBgn0261531,FBtr0303712	ATGGTTTACTTAAGTCGTCCTTGGACTCCGGCCATAAACCCTTTCTACATTGGCCCCTATCCGAGATGCGCAGTATGTCCGTGCAACTTCGACATTTACAAAGGATACACCCCCGGTGGCTGGCACAGTCGTTGCTATAGCAGCTATTGA	34	41	42	33	150	75	0.5
CG42662-PA	loc=2R:complement(11586521..11586658)	dbxref=FlyBase:FBpp0291710,FlyBase_Annotation_IDs:CG42662-PA,REFSEQ:NP_001188943,GB_protein:ADV37189,FlyMine:FBpp0291710,modMine:FBpp0291710	138	parent=FBgn0261538,FBtr0302554	ATGGAGCACATTCGATTTGTTGACAAAGTCTTTAGAGCCCTGATCGCCGGCACCCTGCTGCTCCTGATGACCGCCATTTACCGGGAGGACAACAACTCCGGATCCCACTACATCCATCCAAGACACGCCATGCAGTAG	35	29	44	30	138	74	0.536232
CG42680-PA	loc=2L:complement(14587988..14588158,14588223..14588234)	dbxref=FlyBase_Annotation_IDs:CG42680-PA,FlyBase:FBpp0291942,REFSEQ:NP_001188810,GB_protein:ADV37060,FlyMine:FBpp0291942,modMine:FBpp0291942	183	parent=FBgn0261566,FBtr0302802	ATGAAGTTGTTGGCTGTTCTTTTTGCCGTTTTGGCCGTTGTCCTGATGACTGCCGCTCCAGTTTTTGGTAATGTCCCACAGTGCGAACCCACCGCCGACGCCGCCCAAGGAGGTAGCTATCCAATCACGGAGCTGATGCGAAACGGCAAACCTGTTCATTACAACATTGGAAGAAGAGGTTAA	42	48	46	47	183	93	0.508197
CG42688-PA	loc=2L:complement(19182253..19182405)	dbxref=FlyBase:FBpp0292021,FlyBase_Annotation_IDs:CG42688-PA,REFSEQ:NP_001188843,GB_protein:ADV37092,FlyMine:FBpp0292021,modMine:FBpp0292021	153	parent=FBgn0265263,FBtr0302890	ATGTGCTGCAATCCTGGAGGCTGCTGCAACCTGCCCTCCTGCATCCAGTGCACCAACTTTTGTTTCAACTGCTGGACGGGAACTGCTGCAGTGCCATGTTGCCGAGGTAGTTGCATTCCGGGATGCAGTAGCAGCCCTGGATGCCGTTGCTGA	27	39	43	44	153	87	0.568627
CG42703-PA	loc=2R:complement(18988921..18989146,18989205..18989215)	dbxref=FlyBase:FBpp0292079,FlyBase_Annotation_IDs:CG42703-PA,REFSEQ:NP_001188997,GB_protein:ADV37243,FlyMine:FBpp0292079,modMine:FBpp0292079	237	parent=FBgn0261614,FBtr0302953	ATGTCGAATATACTTGCTGCCAAACTCGACTGCCAATGCGCCGGAAAAAACAGTCCCATGGATTCGGTGATAGTGCCGATTACCCAGGAACTGAAGTGCATGCAAAAACTGGTCAAAAGGGTAAGACATTTTCAAATGGCCAGGCTTTTCCAAAGCGAATCTGAGATGTACGCTGAAGAACTAAAGGCCCGGAATCTTGCCATTTGGCGTGAACCTGATTATCGATACTGCAAGTGA	74	54	52	57	237	109	0.459916
CG42705-PA	loc=X:join(7307925..7307996,7308051..7308242)	dbxref=FlyBase:FBpp0292081,FlyBase_Annotation_IDs:CG42705-PA,REFSEQ:NP_001188557,GB_protein:ADV37640,FlyMine:FBpp0292081,modMine:FBpp0292081	264	parent=FBgn0261616,FBtr0302955	ATGAAGATTTCCCTAGCCGTTCTTGGCCTCTTTTTGGCTTTCTTCTTCAGTTCACAAACGCCAACATCAGCTTTTTTCCTTCCACCGCCATCGGATATTTTCTGCAAATATTACCCTAATTATATTTTTTGTGGCAAAAATGATAATGACACTGGATCGGGAAACTCGACTTCACCTGCAACACCTGGAAATTCAACCAGCAATGGAACTACTCCAGCAGAAGGAGGCCAACCCCGTTCTTTGACACCACCATTTGGTTATTAA	71	81	70	42	264	112	0.424242
CG42713-PB	loc=2L:join(8891507..8891585,8891653..8891852)	dbxref=FlyBase:FBpp0309225,FlyBase_Annotation_IDs:CG42713-PB	279	parent=FBgn0261630,FBtr0340258	ATGAAATTCCTTCTGATCCTGGCCAGTGTGGTCCTCTATGTGGCCCTCAGCTCTGCTCAGTCTTGCCCAGGACGTCCATCCCATCAGAACTGCTTACACGGGAAGGACGAAGGAGTTGAACGCGCAAGGCATTGTAATAGGGATCCCAATCCACAGATGTGGTACTACAACCAACGTGAAAATAGGTGCATCAAGATGAGGTACCTCGGCTGTAAGGGCAACCGCAATCGTTATTGCACATTGAACGAGTGTCAAAGGAAATGCGTTCGACGATCATGA	77	63	68	71	279	139	0.498208
CG42716-PA	loc=3L:join(16026878..16026959,16027028..16027239)	dbxref=FlyBase:FBpp0292123,FlyBase_Annotation_IDs:CG42716-PA,REFSEQ:NP_001189116,GB_protein:ADV37552,FlyMine:FBpp0292123,modMine:FBpp0292123	294	parent=FBgn0261633,FBtr0302998	ATGAATTTCCTCATAATTCTCGCTTTTTTCACTCTGAATATGGCCTTTGCCAACTCGCAATTGCGATGCCGCGCTCGAATGAATTCAGGAGGTCCTCGGTCATGTTCTGGATCTAGAAACATTGGAACTGCGTTTGGATTAGGATGTGCCATGAACTTCATGCCACTGGTGTGGTACTACAACGACAAATCCAGAAGATGCGAAACGATGCCGTATCTCGGATGTGGCGGCAATAGCAATAGATTCTGCTCTCTTCAGGACTGTCGATTCACTTGTTTACAATTTAAACGTTAA	75	89	65	65	294	130	0.442177
CG42717-PA	loc=3L:complement(16025911..16026107,16026164..16026257)	dbxref=FlyBase:FBpp0292124,FlyBase_Annotation_IDs:CG42717-PA,REFSEQ:NP_001189115,GB_protein:ADV37551,FlyMine:FBpp0292124,modMine:FBpp0292124	291	parent=FBgn0261634,FBtr0302999	ATGCGGAATAGCACTTTGATTCTCATCGCCGTCGTTATGACTGTTTGCATTTTTGCGAATGTAACTGGAGTAACTCGATGCAAGGGAAAGCCCAAGGATTCAAAGTGTGCCGGGAATCTCGATGGCGGTAACAATCGCAAAAGCAAATGCAAGAAATCGGCCAACAAAAATATGTGGCACTACAATACACGGACAAAAAACTGCACACAATTCAACTACCTAGGATGTGGTGGCAATAATAATCGCTGGTGCACAAAAGCATTATGTGAAGCCTGTCGACGACCAAGATAA	100	64	60	67	291	127	0.436426
CG42718-PA	loc=3L:complement(16313988..16314215,16314308..16314319)	dbxref=FlyBase:FBpp0292126,FlyBase_Annotation_IDs:CG42718-PA,REFSEQ:NP_001189119,GB_protein:ADV37555,FlyMine:FBpp0292126,modMine:FBpp0292126	240	parent=FBgn0261635,FBtr0303001	ATGCACAGAATGCTGCTCTACACTTTGGTAATCGTTGCCCTTGCTTTGGTTCAGGCCTGCCAAATCCATCATAATCTGACATTTCCTGCTGTGGACCAAGTTTCCGACTGTTCTGGCCACTACCTCACTTTTGGTAATCGGAGTTTGACAAGGGATCTGCCCACATTAACCCCAGGCAATTCGATGTCATCTCGGCTTGAACTTTGCTTTTATGGCAAACCTTTTACGCTGGGGCATTAG	51	76	63	50	240	113	0.470833
CG42733-PC	loc=2R:complement(6243982..6244203)	dbxref=FlyBase:FBpp0292203,FlyBase_Annotation_IDs:CG42733-PC,REFSEQ:NP_724925,GB_protein:AAM68786	222	parent=FBgn0261686,FBtr0303084	ATGCGGATGCTTTGCGACAGACTCTCCGCCCTGACGGCTGGTGCCATGGTCGGCGTTTGGTACGCCCAGAACTTCCCCTGCGAAAATCCTACGGATGGAGGCGACAAAGATAAGGCCAAGGACAAGGCCAAAAGCACGGATAAGGGAAAAGAGAAGGAGAAGGATAAGGGGAAGGGGAAGGATGGTGGCCAGGACAAGGGCAAGGAGAAAGGCAAGGAATAG	71	28	44	79	222	123	0.554054
CG42733-PD	loc=2R:complement(6243799..6243881,6243993..6244203)	dbxref=FlyBase:FBpp0292205,FlyBase_Annotation_IDs:CG42733-PD,REFSEQ:NP_001188902,GB_protein:ADV37149,FlyMine:FBpp0292205,modMine:FBpp0292205	294	parent=FBgn0261686,FBtr0303086	ATGCGGATGCTTTGCGACAGACTCTCCGCCCTGACGGCTGGTGCCATGGTCGGCGTTTGGTACGCCCAGAACTTCCCCTGCGAAAATCCTACGGATGGAGGCGACAAAGATAAGGCCAAGGACAAGGCCAAAAGCACGGATAAGGGAAAAGAGAAGGAGAAGGATAAGGGGAAGGGGAAGGATGGTGGCCAGGACAAGGGCAAGGAGAAAGTTAGTCCAAAACGTACTAGTAGACATGAGCAAAACTCCAACGTCGACGATGCAATTGGCTTGAAAAGGAAAAGTTTGAAGTAA	99	45	57	93	294	150	0.510204
CG42740-PA	loc=3R:complement(26244729..26244745,26244816..26244954)	dbxref=FlyBase:FBpp0292299,FlyBase_Annotation_IDs:CG42740-PA,REFSEQ:NP_001189316,GB_protein:ADV37406,FlyMine:FBpp0292299,modMine:FBpp0292299	156	parent=FBgn0261704,FBtr0303201	ATGATATACTTTAAATTCTGCTGGCTTCTAGTCGCCGTTCTACTCTTCATTTCCTCGCAAAATGTCTGCGCAGCTCCAAAACGAAGAGGAAAACCGAAAATTAAGTTTCCTAAAATCAACATAAATATCCATCATAACAATATTAAGATCGGCTAA	55	45	35	21	156	56	0.358974
CG42751-PA	loc=2L:join(11853513..11853517,11853592..11853718)	dbxref=FlyBase:FBpp0292373,FlyBase_Annotation_IDs:CG42751-PA,REFSEQ:NP_001188792,GB_protein:ADV37042,FlyMine:FBpp0292373,modMine:FBpp0292373	132	parent=FBgn0261805,FBtr0303281	ATGAGCCAACAACGTCGCTACTTGGTTAAGCAACTCATCAAGTCGGCCAATGTGGTTTTGGTGGGACTGTTGGTCTACAACTTGTGGCGTCACAAATGGACCAAAGTGAATTTCAATCAGCATCGGTTTTGA	35	37	27	33	132	60	0.454545
CG42753-PA	loc=2R:15522912..15523166	dbxref=FlyBase:FBpp0292375,FlyBase_Annotation_IDs:CG42753-PA,REFSEQ:NP_001188978,GB_protein:ADV37224,FlyMine:FBpp0292375,modMine:FBpp0292375	255	parent=FBgn0261807,FBtr0303283	ATGGATGTCCGCCTTTCTCGCCGCCCACTTTTGAAGCCGCCCTTTCCGCCTGTTAGCCCGGCTAACTGTGTAAATGGCAAAGCGACAGCAGCATTTGCTAACTTTGCTGCAGCAGCAACAAAGGCCAAGGCACAGCCCCAACAAAAACTACATAAATGTATCTATATCTATATCTATCTAAGCGATGGCCGTGCATTGTATTGCAGTTACGTGCTCGATGGTCCAGCAAAATGGCGAGGCGAAAAAAATCTCTGA	71	61	68	55	255	123	0.482353
CG42759-PA	loc=3R:join(5968809..5968896,5968952..5969076)	dbxref=FlyBase:FBpp0292394,FlyBase_Annotation_IDs:CG42759-PA,REFSEQ:NP_001189207,GB_protein:ADV37298,FlyMine:FBpp0292394,modMine:FBpp0292394	213	parent=FBgn0261817,FBtr0303304	ATGTCCATGCGTCTGGTTCTAATTGGCGTGGCCATCCTGGCATTGGCCTACGGACAACCTGTTCCCGGAGCTCCAGAAGTCACTGAAAATTCTAATCCAGTACAGGAGATAAATACAGCAAAACCCATGTATAATGACTACCAACGGACCCTTTTCCTGCTGCTGCCCCTGCTGTTTCCTAACCAATTCTATATACCGACTACCAGCGGCTAA	56	54	62	41	213	103	0.483568
CG42765-PA	loc=3R:complement(22150757..22150948)	dbxref=FlyBase:FBpp0292456,FlyBase_Annotation_IDs:CG42765-PA,REFSEQ:NP_001189296,GB_protein:ADV37386,FlyMine:FBpp0292456,modMine:FBpp0292456	192	parent=FBgn0261833,FBtr0303394	ATGCGGTGCCGGCTAATACGAAATGCAAATGATTGCAAAGTGTATGCAATTTGGACACTACCCATTAAATTAAATATAAACACTTTGATATATCCATGGAAATCTAGAAGCTTCAAGCATGCGAATGTGATTTCTATTTATGAGCACACAAGTTGTGTGTCTGGGTTCATAAATTTTCCAGCTTCCAATTGA	63	60	33	36	192	69	0.359375
CG42766-PA	loc=X:join(15871016..15871126,15871188..15871349,15871456..15871479)	dbxref=FlyBase:FBpp0292457,FlyBase_Annotation_IDs:CG42766-PA,REFSEQ:NP_001188598,GB_protein:ADV37680,FlyMine:FBpp0292457,modMine:FBpp0292457	297	parent=FBgn0261834,FBtr0303395	ATGCCTTCCGTCGAGTGGGTCTGTGGTTTGCTCTACTACGTTATGCGCACCTACATAAAGGTATTCGTATCCAGTTGCGAAGCACACTTCCCTATCGATATCCTTGACAAGATTGTGTATTTGATAGATTTCGCCGAAGTTTCCATGAAGATAATGCGCCGGCCAAGAAATTACACGAATCCGACTGAGCGCCAAGCGAGACGCCTTCAATTCTACAATTTCCTTTTAAAGTTAAGATTTTTGGCACAGGTGATCTACACCTTGGTAGCCGTGCTTTCTGTAATCCATGTAAAATAG	77	90	68	62	297	130	0.43771
CG42766-PB	loc=X:join(15871016..15871126,15871188..15871373)	dbxref=FlyBase:FBpp0292458,FlyBase_Annotation_IDs:CG42766-PB,REFSEQ:NP_001188599,GB_protein:ADV37681,FlyMine:FBpp0292458,modMine:FBpp0292458	297	parent=FBgn0261834,FBtr0303396	ATGCCTTCCGTCGAGTGGGTCTGTGGTTTGCTCTACTACGTTATGCGCACCTACATAAAGGTATTCGTATCCAGTTGCGAAGCACACTTCCCTATCGATATCCTTGACAAGATTGTGTATTTGATAGATTTCGCCGAAGTTTCCATGAAGATAATGCGCCGGCCAAGAAATTACACGAATCCGACTGAGCGCCAAGCGAGACGCCTTCAATTCTACAATTTCCTTTTAAAGTTAAGATTTTTGGCACAGGTGATCTACACCTTGGTAGCCGTGGTAATTGGGACACTTAAAACATAA	80	87	67	63	297	130	0.43771
CG42778-PB	loc=3R:complement(9354431..9354491,9354554..9354635,9354694..9354748)	dbxref=REFSEQ:NP_001189218,GB_protein:ADV37309,FlyBase:FBpp0300323,FlyBase_Annotation_IDs:CG42778-PB	198	parent=FBgn0261846,FBtr0307889	ATGTGGAGGCAATTTAATACTATCTGGATTCATGTTACTAATAGGTGTTTTAAAGGATGTTCGGTGTTTGGTTGGGTCGTCCATAGTTTTCTGCGGAATAGGCATATTTTTTATTCACTGGTTAATAATACCGTTGGCGCTTTTTTTCATTTTTTCATTTATTGTGTTCAATTACTATCAAGTGGTTATGGCTTCTGA	43	87	25	43	198	68	0.343434
CG42779-PB	loc=3R:12947315..12947500	dbxref=FlyBase:FBpp0310821,FlyBase_Annotation_IDs:CG42779-PB	186	parent=FBgn0261847,FBtr0344449	ATGAAGTTTTTTGCCATCCTCCTCCTTTTGTGCACCATGGTAGCTGTTGCAATTGCCGCAACAACAACAACAACAACGGAGAACATTGATTGGGGTTCTGCAAGTACAACTGAAATACCGGCAACAACTACAGCAACTCCATGTGAATCAGCTGACGCCAAGAAATTATATTTCTTTTATAAATAA	61	50	43	32	186	75	0.403226
CG42781-PA	loc=X:complement(7276821..7276940)	dbxref=FlyBase:FBpp0292478,FlyBase_Annotation_IDs:CG42781-PA,REFSEQ:NP_001188555,GB_protein:ADV37638,FlyMine:FBpp0292478,modMine:FBpp0292478	120	parent=FBgn0261849,FBtr0303417	ATGTCCCCTGGCCACTTAATCCTGCTGCAGTTCAGCATGCACTGTTTCAAGATCATTTTCATCTATTGCATCTGTGTTAATGTCCTGGAGCATCTTGTTCAAAGCGTCCAGGAACACTGA	27	39	31	23	120	54	0.45
CG42782-PA	loc=2R:complement(8306659..8306799)	dbxref=FlyBase:FBpp0292485,FlyBase_Annotation_IDs:CG42782-PA,REFSEQ:NP_001188910,GB_protein:ADV37157,FlyMine:FBpp0292485,modMine:FBpp0292485	141	parent=FBgn0261853,FBtr0303428	ATGCTTATCAGCCAATATTCCGGTTTGAAGCTAATGCTTTTGATGGTTGGACTGGGAATGGCATCCTCGTATGAAATTATCAGACAATGTCCTGTACATTTCGTTTTCAAAAATAACTATTGCCAGTATCAGCCCATGTAG	39	47	27	28	141	55	0.390071
CG42787-PA	loc=3L:2389336..2389584	dbxref=FlyBase:FBpp0292515,FlyBase_Annotation_IDs:CG42787-PA,REFSEQ:NP_001189028,GB_protein:ADV37465,FlyMine:FBpp0292515,modMine:FBpp0292515	249	parent=FBgn0261858,FBtr0303463	ATGTCAGAACAACCGACACAACATAAATCCGACGATCGCTTCACTATCCTGCAAACCTTATCGGATGTAGTGGACTCTGGTCTCAGCAAGGAAGCCCTTAAAATCTGCATCGAACTGGTGGACAATGGTGTCTGTGGTGGAGCACTAGCACATGTAATTCGAACCATTAGAGAGGAGATTCAAGATGATGAAGATAAGGAAAGTGATGATTCCGGAGAATCGGCTGCATCAACAGACTCAACTTTGTAG	80	57	52	60	249	112	0.449799
CG42792-PB	loc=2L:complement(15865092..15865250,15865316..15865423)	dbxref=FlyBase:FBpp0310927,FlyBase_Annotation_IDs:CG42792-PB	267	parent=FBgn0261925,FBtr0344601	ATGTCTCCTAAGTTCGCACTTGCAGTTCTGCTCCTCAGCTGCGTTCTCCTAGGACTGGCCAATGCCCAGTATAACAGGCGCTATCAGACTGGGCCTAACCGACAAAAAATTGGGACTCGAATGAATGCGGACGGCCCTTTGCCGCCAAATTTCCCCCCTCCGGCTGATAATGCTGGTGGCAGTGATGTCCCGGCCAACGTGGATTGCATGCCCAATCTATTGGCTAGTAACACCCTTGATACCAGGAAACCTAGGCCCAAGCATTAA	64	62	79	62	267	141	0.52809
CG42798-PA	loc=3R:join(13232723..13232921,13232973..13233067)	dbxref=FlyBase:FBpp0292746,FlyBase_Annotation_IDs:CG42798-PA,REFSEQ:NP_001189242,GB_protein:ADV37333,FlyMine:FBpp0292746,modMine:FBpp0292746	294	parent=FBgn0261932,FBtr0303731	ATGAACTCGCTCATTGTAATTTTTGGATTTCTTTTTATCTCAACTCAGATAGTCGCAACAACCGAGTCGGAATGTCCTGAAATCTGTCTTGCAATTTACAGTCCGGTCTGTGAAGAAGCTATGATAAATGGAAAATTGGTTAGATGCTTATTCAGTAATAGCTGCGAAGCAGGTCGTAGCGCATGTCTTCATGAAATAAATTGGCGCCAAAAAGAAGGAAAATGTGAAACTTCACCCGACCACTTATGCCGTCAATACCTTTCATCTAAAAATATTACTTCAAAAGTAAGCTAA	96	87	56	55	294	111	0.377551
CG42798-PB	loc=3R:join(13232843..13232921,13232973..13233067)	dbxref=FlyBase:FBpp0304472,FlyBase_Annotation_IDs:CG42798-PB,REFSEQ:NP_001262666,GB_protein:AGB96046	174	parent=FBgn0261932,FBtr0332163	ATGATAAATGGAAAATTGGTTAGATGCTTATTCAGTAATAGCTGCGAAGCAGGTCGTAGCGCATGTCTTCATGAAATAAATTGGCGCCAAAAAGAAGGAAAATGTGAAACTTCACCCGACCACTTATGCCGTCAATACCTTTCATCTAAAAATATTACTTCAAAAGTAAGCTAA	65	46	31	32	174	63	0.362069
CG42806-PB	loc=2R:9852424..9852690	dbxref=FlyBase:FBpp0292991,FlyBase_Annotation_IDs:CG42806-PB,REFSEQ:NP_001188922,GB_protein:ADV37169,FlyMine:FBpp0292991,modMine:FBpp0292991	267	parent=FBgn0261975,FBtr0304022	ATGACCGATACCAGTGCAAATAATTTGGATGTATCGGTGGATGTGGTCTGGCCGACGATAATTGTCCTGGCCATGCTGGTCATAAATGGCTTCGTTTTCGCCTACATTATGCGCAAGCGGCGGGAATACAAATGCCAGGAGGAGGAGCTGCAGCAACAACAACAACCTGTTCCACATTCCTCCTATGCGGCCACTTCGACAACGGAACGGCATGCGGATGCGGATCAGGAGGACGATAGCTGTGCCATCGAGATGGAGCGACTGTAG	69	58	63	77	267	140	0.524345
CG42828-PB	loc=3R:join(19199425..19199500,19199573..19199766)	dbxref=FlyBase:FBpp0292842,FlyBase_Annotation_IDs:CG42828-PB,REFSEQ:NP_001189271,GB_protein:ADV37362,FlyMine:FBpp0292842,modMine:FBpp0292842	270	parent=FBgn0262010,FBtr0303835	ATGAAACTGCTTACCCAGTTTTTGTGCCTTTTGGCGGTTTTGCTCTCAACAGTTGAGAGTGCTGAAAAACGAAAGGCTTTTTGTTATCTTCCCTACGAATTTGGTAAATGCGGAGGTCATCGCATTATGTGGGCTTTTTCGAATAAGGAACAAGAGTGCGTTCCATTCGTTTTCTCCAATTGTGGCGGCAATGAAAATCGCTTTTATACCAAGGAAAACTGCGAGAAAGCTTGCGCAACAATTCAATCCCGATTTGTTCTCGCTAATTAA	71	87	53	59	270	112	0.414815
CG42832-PA	loc=3L:11603235..11603432	dbxref=FlyBase:FBpp0292859,FlyBase_Annotation_IDs:CG42832-PA,REFSEQ:NP_001189087,GB_protein:ADV37523,FlyMine:FBpp0292859,modMine:FBpp0292859	198	parent=FBgn0262021,FBtr0303851	ATGAAGACAGAGGTTGTATTTATTTTTCTGTTTTTTGCAATGGTGGCGATTTTGAGCGCCAACGCCGAAAGTACCACAACTACTGAGGCCTCCGAAACCACGACAAAATCTCCTTCTGCTCCACAATGGTCTTTGACGGAATTTATACGGTTTTTCAACGGCAGCGGTAGTGGAAACAAATTCTACTTCTTCTTCTAG	52	61	44	41	198	85	0.429293
CG42833-PA	loc=3L:20193218..20193481	dbxref=FlyBase:FBpp0292860,FlyBase_Annotation_IDs:CG42833-PA,REFSEQ:NP_001189138,GB_protein:ADV37574,FlyMine:FBpp0292860,modMine:FBpp0292860	264	parent=FBgn0262022,FBtr0303852	ATGCGAGCATCCAGAGGAAATGGATTTTCATTTTACTTGATCTTTTCATTGCTGCTAATCTGCAAATTGGAAAGGATCTTAGGTGATGTAAGCCCGGCAGATGAGAAATCGATAGAGTCAAATATCGTCACAATTTGGGATCGAATTGCAAGCGGAGTTATAAACTATCCCTGGAAAACTAATATCATTGAGAAGGAGAGCCCAGAAACTACTAAGAGGAGATCGGTTCTATGGCAAAGACTAACGATGGCCACAGTTCTTTAA	88	70	45	61	264	106	0.401515
CG42837-PA	loc=2R:12084833..12085021	dbxref=FlyBase:FBpp0292866,FlyBase_Annotation_IDs:CG42837-PA,REFSEQ:NP_001188959,GB_protein:ADV37205,FlyMine:FBpp0292866,modMine:FBpp0292866	189	parent=FBgn0262026,FBtr0303860	ATGGGTGTGAGGCGTAGTATGCCAGTGAACTGTGCCAACAAGGACTGCCTGGGTCTCCGTAAGCGTGTCTGTGGTCTGCATCAAACGTGGAAGTGGCTGCATCAGACGCCCGCCCTGCACGAATACCTCATCTCGGCCAGCTCCGTGGCTGCAAACACATCCCGAGCCACTAAGAACGCCACAGTCTAA	44	37	56	52	189	108	0.571429
CG42841-PB	loc=3L:complement(2005307..2005546)	dbxref=REFSEQ:NP_001261303,GB_protein:AGB93998,FlyBase:FBpp0305623,FlyBase_Annotation_IDs:CG42841-PB	240	parent=FBgn0262030,FBtr0333432	ATGGACCACTCATTTCCCAGCATGCCACCAAATATTTATCCGGAGTGGAGTGACGCACGCACCTCAAGCATTAGCAATGGAAATCTCGTAGACCCAAAACTAGACCTGTTCTTCCTGATGAGGTCATATCAGTTTCCACTGCCGCCTCTCTACTCCCGTAGAGAATTTCGTTGGAGCCTCGAGGGATCTCCGCTGTCGGACGACGAGAAACGTGCTTATAACGATTCCATGATCGAGTAA	63	59	66	52	240	118	0.491667
CG42852-PA	loc=3L:join(16748600..16748624,16748692..16748765)	dbxref=FlyBase:FBpp0292986,FlyBase_Annotation_IDs:CG42852-PA,REFSEQ:NP_001189120,GB_protein:ADV37556,FlyMine:FBpp0292986,modMine:FBpp0292986	99	parent=FBgn0262099,FBtr0304017	ATGGCTCACATTGGAACTTTTATTGCAATTGCTCTGCTAGCCGCTGTGGCTCAGCCTGCTTGTCCAGGAGGTTGTTCTGGTTGGGTGCAACATGGCTAA	17	32	22	28	99	50	0.505051
CG42855-PB	loc=2R:14574954..14575184	dbxref=FlyBase:FBpp0292992,FlyBase_Annotation_IDs:CG42855-PB,REFSEQ:NP_001188968,GB_protein:ADV37214,FlyMine:FBpp0292992,modMine:FBpp0292992	231	parent=FBgn0262102,FBtr0304023	ATGGTCTCCTTTGGCGGTGTGGCAAAACTATTGAGCAGCTTCGAGTGCTGTGCCAGTTCGTGGGTCAAAGCCGTAAATCCCGGATGGTACGAGGCTCGTGAGATTCCGAAGACCATCCTGATCCAGAAAGTGCGACAGGTGCCCCAGAATACCAGGGTGATACGCCAGAGACCCCAAACCGCGGAGCCGCCCAAAAAATCCTCCAGCCAAAAGCGCCAACTTTATCTCTAA	62	44	65	60	231	125	0.541126
CG42866-PA	loc=2L:complement(19961439..19961579,19961639..19961662)	dbxref=FlyBase:FBpp0293066,FlyBase_Annotation_IDs:CG42866-PA,REFSEQ:NP_001188853,GB_protein:ADV37102,FlyMine:FBpp0293066,modMine:FBpp0293066	165	parent=FBgn0262140,FBtr0304123	ATGCGGTTGATTTTTTTCTGCTTGTGCCTCTTTTTGTCCCTGGAGCTAGTAGTGCCCAGACATGTCGTGGGCCACGATGGATACCACAACATCGAGAAGGAAAAGCGCTGGAAAAACTGGCCAGCACGTGTGAGGCACCACCATAAACAACGTAACTCCATCTGA	43	40	41	41	165	82	0.49697
CG42867-PB	loc=2R:join(18553189..18553289,18553352..18553454)	dbxref=FlyBase:FBpp0293067,FlyBase_Annotation_IDs:CG42867-PB,REFSEQ:NP_001188983,GB_protein:ADV37229,FlyMine:FBpp0293067,modMine:FBpp0293067	204	parent=FBgn0262141,FBtr0304124	ATGTCGACAGATTCGAACTGTCCCAACTGCGATTCACATACCATGGTGAGGAGAAGTCGCCTGGCTATCTCGCGATTCAAGAAGCTTAAGATGGATTTTTGTGCAATATGCTGCGGTCATCGATATTGTGGAGTCGGCATTTATGAATCCTACTACAAATGCAGTTCCTGTGGCTGGAAAGGCGATCCTAACCGATCCCCCTAA	53	55	47	49	204	96	0.470588
CG42869-PB	loc=3R:complement(17562292..17562354,17562409..17562546)	dbxref=FlyBase:FBpp0301589,FlyBase_Annotation_IDs:CG42869-PB,REFSEQ:NP_001189264,GB_protein:ADV37355	201	parent=FBgn0262143,FBtr0309855	ATGTTGATAGCCCGACTGGCGTTTTTAGTCTCTATTCTGGGCATTGTGGTTGGGTTCCAGAAACTGGACTCCACTTCCAGTCCCACGACTACCAGCACTATGAGGTCTGCCCCTTATTGTCAGCCAAGTGGAGGATATTGTCGGATGCATATGGATTGCTGTTCGCGAATGTGCATTCAAGTGTCAGCAGAGTGTCGCTAG	41	60	46	54	201	100	0.497512
CG42870-PB	loc=3R:complement(17562730..17562843,17562908..17563078)	dbxref=FlyBase:FBpp0301588,FlyBase_Annotation_IDs:CG42870-PB,REFSEQ:NP_001189265,GB_protein:ADV37356	285	parent=FBgn0262144,FBtr0309854	ATGAAGCTTAGTATTGCATTTAATATTGTGATTCGGATGCTTTTGGGCATGGCCATCGCTTTTCCCACTCATCAGTTCGTGCCACACATACCTTATGGCATGGATGACTTTTACCCGTTTCTTGCCAGAAATTCCACCGATGTGCTGCCGTTGTCTACAAATCTAACTCAAATTGAACGACTAGGATGGGCCGATAAATGTGTGCAGTTTAGAAATAAGTGCACATTAGCAGAGCATTGTTGCAGTCTTAGATGCCTGAAACGTATTTATCGATGCATTACCTAA	75	91	60	59	285	119	0.417544
CG42878-PA	loc=2R:15474969..15475145	dbxref=REFSEQ:NP_001246436,GB_protein:AFH08189,FlyBase:FBpp0293194,FlyBase_Annotation_IDs:CG42878-PA,FlyMine:FBpp0293194,modMine:FBpp0293194	177	parent=FBgn0262170,FBtr0304652	ATGGTAAAGTGTATACCAGTTTGTCCCAAGATCTGCGCGGACTTTCTCTATAGACAAAAGTGTGTCCCCAAAAAATGCGAGCGAGGATGCGCCTGTCCAAAGGGTTGGTTGCGACTTAAACATAACCAAGGACGATGTATAACGCGCAAGCAATGCAAACGATATATCATAGAGTAA	59	40	36	42	177	78	0.440678
CG43056-PA	loc=2L:join(4437819..4437846,4437906..4438055,4438109..4438179)	dbxref=REFSEQ:NP_001245868,GB_protein:AFH03544,FlyBase:FBpp0293180,FlyBase_Annotation_IDs:CG43056-PA,FlyMine:FBpp0293180,modMine:FBpp0293180	249	parent=FBgn0262358,FBtr0304638	ATGAAGTTACTCTGGCTGCTGTTAGTGGGCGTTGTTGCCGGGCAACCTTGTGATAAGCTCTGTCCCATCAATAATAACTTCGGATGTGTCAGCAAGGACAATAAATGCTTTTACACCGTTCGCAATCCATGTATTTTGAAGGCCATTAACTGCTATCGTAAATCGAAGAACTTATCTGTTTTGAAGCCCATTTTGCGCAGCAAGTGCACCAATAAGGAAGTTCCAGTTTGCGAGAATATCAATAAATAG	71	74	50	54	249	104	0.417671
CG43059-PA	loc=3L:complement(8311687..8311829,8311878..8311968)	dbxref=REFSEQ:NP_001246666,GB_protein:AFH04337,FlyBase:FBpp0293184,FlyBase_Annotation_IDs:CG43059-PA,FlyMine:FBpp0293184,modMine:FBpp0293184	234	parent=FBgn0262361,FBtr0304642	ATGATTTGCGTATCACGTCTGGTCATCATCAATTTGCCCAGTGTCTGGTCATCCAAGAGATCCAAAGACTCGGAGGAAAAGGATAGCAAAGATTCTGTAAAGCCAGCTGCACCCAGGGATTTTCAGAGACCTTTGCAGATCCACACAAAAAGGGGCTACATCAAGTGGTTCAACAAGCTGAGTCGCTGCCACAAAACTCGCCATTTTTCAGGCAGAATGCATCCCAGGCTGTAG	70	53	57	54	234	111	0.474359
CG43060-PA	loc=3R:join(3866970..3866981,3867055..3867330)	dbxref=REFSEQ:NP_001246979,GB_protein:AFH06298,FlyBase:FBpp0293185,FlyBase_Annotation_IDs:CG43060-PA,FlyMine:FBpp0293185,modMine:FBpp0293185	288	parent=FBgn0262362,FBtr0304643	ATGGAGTTGTTGAAGTGCTTAATTTGCGTACTTCTGGCCATCCAATGGGCTGTAGCCCATCCAACATTCTCCGACTCACCAGAGCCAAATTTGAATAGACTCTTTGGTTACATTGGTGGCATTGTCAATGAAGGAATAAGGCTTCACTACCCTCAGCACCAAAGTGAAGGTGGGCAATATGACGAAGGACCTTGCGGTCGTGATGAAGGACAATCTGCTGGCCTACCACCAAGCGTTGGAGTATCCAAATATGATATCATAGATTTAAAGGCTGGTGCAAAAAGTTGA	83	75	60	70	288	130	0.451389
CG43061-PA	loc=3R:join(3875424..3875501,3875560..3875643)	dbxref=REFSEQ:NP_001246982,GB_protein:AFH06301,FlyBase:FBpp0293187,FlyBase_Annotation_IDs:CG43061-PA,FlyMine:FBpp0293187,modMine:FBpp0293187	162	parent=FBgn0262363,FBtr0304645	ATGTTGATTGCCCGACTTGGATTCTTGTTGTGCTCATTGGGCCTTGCAACTGCCATATGTCAAACGAATGGGGAAAGTTGTAAGTCGCATGCGGATTGCTGCTCCACGATGTGCCTGACCCAACTGGGTCAGTGTTCACCCAAAAGGGGAGATCAGTGGTAA	37	44	35	46	162	81	0.5
CG43069-PA	loc=2R:14750391..14750630	dbxref=FlyBase:FBpp0293357,FlyBase_Annotation_IDs:CG43069-PA,REFSEQ:NP_001246412,GB_protein:AFH08165,FlyMine:FBpp0293357,modMine:FBpp0293357	240	parent=FBgn0262479,FBtr0304817	ATGGCCAATCAAAGCAAAACCATTTGGCTTCTATCCTCAAATCTACCTAAACTGCGGTGCCATGTGAGAACGGATCAACCTTTGGCCGCACTTCTTAGGCAAAAATATGCCCAGGCATTTGGAGTTGCTACTGAGTCTCTGATCCTGGCCTTCGATGGTGAGAAAATCCAGGAGGAGGACACATTTGACTCCTTGGCCATGGAGGATAATGACATCGTCGATGTTGTAGAAGAATGTTAG	67	62	53	58	240	111	0.4625
CG43071-PB	loc=2R:complement(14752429..14752560,14752645..14752698)	dbxref=REFSEQ:NP_001246414,GB_protein:AFH08167,FlyBase:FBpp0297898,FlyBase_Annotation_IDs:CG43071-PB	186	parent=FBgn0262481,FBtr0307055	ATGTTGTTACAATCGATATTAATGAAAATATTGGCCGTTTTTTTGGTCTGCTGGCTGGGACACGTCACAGCCCAGTCATCTGCCGATTATATAGAGCTTGAAATTGGTTCAAGGGGTGAAGGTCCACCGGAAAAGACGGAATTTCCCTGGGGCAATGATGACCAGGATCTTGAAGCAACATTTTAA	52	53	34	47	186	81	0.435484
CG43072-PA	loc=3L:21059038..21059286	dbxref=FlyBase:FBpp0293361,FlyBase_Annotation_IDs:CG43072-PA,REFSEQ:NP_001246854,GB_protein:AFH04525,FlyMine:FBpp0293361,modMine:FBpp0293361	249	parent=FBgn0262482,FBtr0304821	ATGACCATGGAACTGCTTGCGCGGCACAATCTTCAGAAGGTTGAACAGCTCACGACCTTCGATCTGAAATATTTCTTTATCATCTACGCCATCGTCGTCCTGATGATCCTGGGTGTTCCACTGGCCTTCCTACTTCAAAGCAAGGGTTCGGCGAACGAAAGGGATCGTTTTCAATTGGAAGCCAATCGATCGCGCGTGGATCCAGTGAGGGGAGAAACCCGGCGACGAATCCGGGATTCGAGTGCCTAA	61	60	63	65	249	128	0.514056
CG43082-PA	loc=3L:join(15654967..15654991,15655049..15655255,15655318..15655379)	dbxref=REFSEQ:NP_001246774,GB_protein:AFH04445,FlyBase:FBpp0293507,FlyBase_Annotation_IDs:CG43082-PA,modMine:FBpp0293507	294	parent=FBgn0262528,FBtr0304968	ATGTCAATCGTATCGGTGCTGATCGTTGTCAGTGTTTTTGTAGCAAGTGAAGGCAACTATTTTGGGGATTTATTCAAATGCAATGATTTTCTGCTAAAGTGTCAGGAAACTGAAATCATAATGGGAAAGTTCAATAGAATGACAAATGAGTTGAATCGAAACTGCAGCCAGGAAATTGGGTCCAAGTGGAGCAATATCACCCGTTGTGAATTTGAAGCTACAAAGTGTTTGTTGAACCAGATAAATGCAATGGACGCGAATTGTGATAATATTGCCGATATAATACATCTTTAA	97	88	41	68	294	109	0.370748
CG43094-PA	loc=3R:complement(18596357..18596617,18596683..18596694)	dbxref=REFSEQ:NP_001247249,GB_protein:AFH06567,FlyBase:FBpp0293418,FlyBase_Annotation_IDs:CG43094-PA,modMine:FBpp0293418	273	parent=FBgn0262540,FBtr0304878	ATGCTACCTATAAAATTCTTTCTGTTCCTTGTGCTTTTGATCATCCACAACACGTGCGGTCTAATAGATTATCCCAACTATGATAGTCAATCGCCAGTCCTAAGAAAAATCCGTTCGGGTGTAGATACATCCAAGCAGTTGATTTCTATCACGGATTTGAATGCCAAGGAATCATCAGATGACGAGAAATCTTATTATAATAACCCTATGAACCCTTTTTATATACATCTTAGTGTACCCGTATTAAAAACGCTCGCTAAAAATAAACAATAG	90	84	58	41	273	99	0.362637
CG43103-PA	loc=2R:complement(13027144..13027377)	dbxref=REFSEQ:NP_001246385,GB_protein:AFH08138,FlyBase:FBpp0293430,FlyBase_Annotation_IDs:CG43103-PA,modMine:FBpp0293430	234	parent=FBgn0262563,FBtr0304891	ATGCTATCAAGATCCGTGCTGATCGTAGTAGGCCTACTAATGCTGAGCTGGCAGTGGACGATGGCCATGCCGCCCCTTCCGAAGAACCAACCCAGCGGAGTATCTATTAGTCAGCCCGATATACCGGGAGCCTCGGATATTTTGGTGCAGAGCATCTTCAACATCGATCCATCGCTGTGTCCCAAGGGGTACATACGCACGGGTCCACATCACACGTGTCGTAGGATAGCCTAG	56	52	65	61	234	126	0.538462
CG43104-PA	loc=2R:complement(12624725..12624947,12625222..12625262)	dbxref=REFSEQ:NP_001246372,GB_protein:AFH08125,FlyBase:FBpp0293431,FlyBase_Annotation_IDs:CG43104-PA,modMine:FBpp0293431	264	parent=FBgn0262564,FBtr0304892	ATGATCGATAACCAAGGACTTTTCATCTCACCACTGCAGTGTAGCTGCTTCGGCTGTAACAATTTGCGGAAATTAGCCAAGGTGTTTTATGGTCATCACCATCGACTCACCCTCTGTCCACTATTACACTCATCGGATAAAGGAGCCGTGGCACTGCGAAGTGGATTGTTGTCCGGCAACGTGGAAATGTTTACTTTTTCTTCGGTTTGCTTTTCCAACACTCTGTACCGAACGATGAGCTGCCTTTGGGGGCTTTTTAATTGA	60	83	62	59	264	121	0.458333
CG43107-PA	loc=2R:complement(13028135..13028326)	dbxref=REFSEQ:NP_001246386,GB_protein:AFH08139,FlyBase:FBpp0293429,FlyBase_Annotation_IDs:CG43107-PA,modMine:FBpp0293429	192	parent=FBgn0262567,FBtr0304890	ATGAACAGTTCCAAAAACGATGTCCGTTCTTCCTTTAAATACGGGCCAGCTGTCCGGATCGGAATCGCCGTCCTGGTGCTCCACACCGTCGGCTGGCTGGGTTGGAAGGCGGTGAACCAGGGTGCGGAATCCAAGGAGGCAGCAGCGAAGGCCCAGCAAGAACAATTGCGAGCGGTATTCGCAGAAAAGTGA	49	35	48	60	192	108	0.5625
CG43109-PA	loc=2R:complement(14755426..14755512,14755572..14755658)	dbxref=REFSEQ:NP_001246415,GB_protein:AFH08168,FlyBase:FBpp0293435,FlyBase_Annotation_IDs:CG43109-PA,modMine:FBpp0293435	174	parent=FBgn0262569,FBtr0304896	ATGTGGCTTCTCTGGTTTATTCTCCACCTAATTGGCCTCATCCAAGGGCGTTCTGTGGGCGGTGGGTCTGTAAACTTGGATGACGAGTTTTTCATGCCTCAGCCAGATCCCACAATATTTGCCTACAATCAAACTGATAAGGGATCATCACCCTGGGACAATACCTGGAACTGA	41	50	43	40	174	83	0.477011
CG43112-PA	loc=2R:7137153..7137341	dbxref=REFSEQ:NP_001246262,GB_protein:AFH08016,FlyBase:FBpp0293446,FlyBase_Annotation_IDs:CG43112-PA,modMine:FBpp0293446	189	parent=FBgn0262572,FBtr0304907	ATGCGCCCAACACTCCAGGTCCTCATCAGTGTCCTTTGTCTGGTCTCTGCCTACGCCTGGGATCATACCGACTGTAACGATCACTATATCGAATTCATGGACTATCCCGATGAGAGAGCTACCGCCTATAGCAATGAATCCTCAGAATGGGATTTCTTTGAATTTTGGAGGCAAGTGTTTGGCCTGTAG	44	54	48	43	189	91	0.481481
CG43114-PA	loc=2R:join(7198361..7198421,7198479..7198612)	dbxref=REFSEQ:NP_001246264,GB_protein:AFH08018,FlyBase:FBpp0293484,FlyBase_Annotation_IDs:CG43114-PA,modMine:FBpp0293484	195	parent=FBgn0262574,FBtr0304945	ATGGACTACCTACGCGTCTGTCTGCTTATTTTGTTAGTCTGTTTAGTCGGTGCCCATGCAATTACAGGTGAGATGCCCACGTTCCAAGGCCTGTGCCAGTTGCAAGGCGACTGGTGCACTACCAACTGCCAGATAGCCGGTGGACGGGACGGACTTTGCAACAAGGTGGGCCTCTGCATCTGCAGACCCTTGTAG	39	50	51	55	195	106	0.54359
CG43114-PB	loc=2R:join(7198361..7198421,7198485..7198612)	dbxref=FlyBase:FBpp0308564,FlyBase_Annotation_IDs:CG43114-PB	189	parent=FBgn0262574,FBtr0339482	ATGGACTACCTACGCGTCTGTCTGCTTATTTTGTTAGTCTGTTTAGTCGGTGCCCATGCAAGTGAGATGCCCACGTTCCAAGGCCTGTGCCAGTTGCAAGGCGACTGGTGCACTACCAACTGCCAGATAGCCGGTGGACGGGACGGACTTTGCAACAAGGTGGGCCTCTGCATCTGCAGACCCTTGTAG	37	48	50	54	189	104	0.550265
CG43117-PB	loc=3R:22280535..22280762	dbxref=REFSEQ:NP_001247316,GB_protein:AFH06633,FlyBase:FBpp0293585,FlyBase_Annotation_IDs:CG43117-PB,modMine:FBpp0293585	228	parent=FBgn0262577,FBtr0305048	ATGAAGCTAAGCACTTATCTATTGGCGCTCGTCCTATTCGCCGGATTCTGCCTGCTGCAGCCTTCCTCAGCCCAGACCAATTCCACCACATCCACCAACACCACAACCACGGAGGCAACCACAACCACCACTGCCAAGGCCACAACCGTTCATAGGAAACATTTTACGATCCGTAATCTCCACTATAAGACAGTGCGCAGGATCCATGTTAACAAGAAATCTGGTTAA	68	47	75	38	228	113	0.495614
CG43132-PA	loc=X:join(15584764..15584806,15584881..15585110)	dbxref=REFSEQ:NP_001245693,GB_protein:AFH07406,FlyBase:FBpp0293823,FlyBase_Annotation_IDs:CG43132-PA	273	parent=FBgn0262606,FBtr0305280	ATGAGAGTAGAGCGGATTCCAGACGTCTGGTATAACTATTCAGTAATGGCTTGCATCAACGATGATCCGCCGCTACTAATGGCAGATGTCGACGAGGAATCCGAAGAGAATGATGTGGAACCTGAGGACGAAGTTTACTATTACGAAGAGTTTCCGAATATCGATCTAATGGCGGATATGCCCGACTATGAATCCCCGATTAGTGATTCCGATGATATCGACTTATACTTCTGGCGCTTCGAATATCCAGCTCCAGCTCCATGGGATGCTTGA	76	71	58	68	273	126	0.461538
CG43134-PB	loc=X:join(4141376..4141415,4141482..4141690)	dbxref=REFSEQ:NP_001245523,GB_protein:AFH07237,FlyBase:FBpp0297892,FlyBase_Annotation_IDs:CG43134-PB	249	parent=FBgn0262608,FBtr0307049	ATGTTCAACAAAACGATTTTCGTAGCCCTCCTTGTCTGCGCCTGCTACCTTGGCACAAGTGAGGCTCGCCCAGGACTTACCGATGTGGCCTCTGGACCAGTTGGATCAGCCGTGCCATTGGTAACTGGAGCTCTTGGTGGCCTAACTGGAGGAGTAGCTGGCTCTGCTCTGCCTCAGCTGACTGGTTCTCTTGGCCAGTCAGGACCTTTGGGATTGGCCCAAGGACCACTTTCTGGACTTACCGGTTAA	45	67	69	68	249	137	0.550201
CG43135-PA	loc=X:join(4142427..4142466,4142530..4142690)	dbxref=REFSEQ:NP_001245525,GB_protein:AFH07239,FlyBase:FBpp0293826,FlyBase_Annotation_IDs:CG43135-PA	201	parent=FBgn0262609,FBtr0305283	ATGTCAGACCAAAAGTTATTGTTCATTGCTCTGCTCAGCCTGATGATGACAGTGGCCTGGACCTTGCCCACTCAGTCCTCTCTGAGTGTGACGAACACATCGTCGGCGAGAAAGCAACTCATCAAGGAATTTGTGGCTAAAGTTCAAGAATTAATAAAGATCTTAATGCAAGATTTGTTAAAACTTCCGGTCACGAGATAG	60	54	43	44	201	87	0.432836
CG43137-PA	loc=X:complement(5758773..5759000)	dbxref=REFSEQ:NP_001245539,GB_protein:AFH07253,FlyBase:FBpp0293828,FlyBase_Annotation_IDs:CG43137-PA	228	parent=FBgn0262611,FBtr0305285	ATGGTAATCGGTCAGGATAGTGAGGAAAAGGTGCTGCCAGGGGAAAATGCAGCCACTGGTGGAATGGAAATGAACGGTTTTAAGGGAAACCGCTTGGAAACGGCCAAGATATATGCACGCGGAAAGGGTCGACTGCGCATGTTTTTTCGGCTCGGAAATCAGCCGCGTTGCGAATTCATCAACGGAGTGCCTCCCAGTGATTTGAATAAAATCCAGAAACATTGGTAA	69	49	42	68	228	110	0.482456
CG43145-PA	loc=2L:join(3701848..3701911,3701974..3702131)	dbxref=REFSEQ:NP_001245859,GB_protein:AFH03535,FlyBase:FBpp0293936,FlyBase_Annotation_IDs:CG43145-PA	222	parent=FBgn0262621,FBtr0305483	ATGAGATCGATCTACTTGGCGCTCATATTATGTTGTTTATGTCCTTTGATAACCGCGCAGAACCCCATCTGTCGCATAAAGGCCTCTTTTGTGGGAAAGTGCAAGGGTTTCGCCTACATACCGAGAAAGCATAGATGTGTAAGGATATCTGGTGACTGCTACGGAAGGGGTAACTTCTTCAAACGATTCGAGGACTGTCAAGCAAGTTGTATAGATTTTTGA	59	66	42	55	222	97	0.436937
CG43149-PA	loc=3L:complement(54481..54669)	dbxref=REFSEQ:NP_001246520,GB_protein:AFH04191,FlyBase:FBpp0294047,FlyBase_Annotation_IDs:CG43149-PA	189	parent=FBgn0262679,FBtr0305596	ATGTGCGACTGCGGCTGCTACTCCTACTGTCTGCACGATAGCTCCTGCTACAGCCACTATCACTCGCATTCTCACTTGCACTCGCATCACTGCTGTGCGGGCTATAAGTATCTGAAGTGCCTCTGCCGATACTATCGTCATGGGCACTGCACCTGCTCCTGCTGGCGGCGGAAATGCTATCTGCTCTAA	35	51	60	43	189	103	0.544974
CG43150-PA	loc=3L:join(70936..71026,71097..71284)	dbxref=FlyBase:FBpp0294045,REFSEQ:NP_001246521,GB_protein:AFH04192,FlyBase_Annotation_IDs:CG43150-PA	279	parent=FBgn0262680,FBtr0305594	ATGTCTCGAAATGGGGAAGCGAAAAGCAAAATAATCCAAAGCGAGCAGAACTCAACTCAACCGAGCCGACTTCAGCAGACAATAATACATGCATCACCAGAGACCAGACCACAGAACTTGACGCATGGGAGGACAGAAGTTCGAAACCCGGACCGAGGCAGATGCGGGCCGAGGATGAGGTTGGTCGCTCCGTCATTGTTGTTCTGCTTTCCGCCGTTTCAATATAAAAATCAACAAACGAAAATCATCAGCAAATTGTGTGCACTGCACAAAATGTAG	96	51	66	66	279	132	0.473118
CG43156-PA	loc=X:complement(11800485..11800697)	dbxref=REFSEQ:NP_001245634,GB_protein:AFH07348,FlyBase:FBpp0294060,FlyBase_Annotation_IDs:CG43156-PA	213	parent=FBgn0262686,FBtr0305610	ATGAACATCAACAGCGATTCGAACCAGGAACAATACTACAGACGAAATATTTTAGGGAAAGTTAATGCTGCAGATTGCGCAAGCTATTCCCATAATTTATTTATTGATTATAAGCTACAATTATTTTTCTGGGCTGCAGTATGCTGCTGCGTTCTCACGTTTTTGATTTGTCTGGCAATATGTATTTCGATATATATATATTTTATACGCTAA	65	76	35	37	213	72	0.338028
CG43165-PA	loc=2L:complement(3694463..3694683,3694742..3694808)	dbxref=REFSEQ:NP_001245858,GB_protein:AFH03534,FlyBase:FBpp0296986,FlyBase_Annotation_IDs:CG43165-PA	288	parent=FBgn0262721,FBtr0305706	ATGAGGCTAGTGGTTCTTGGCTGTTTGCTGCTGGCACTGGAAACAGTTGGCTTGTGTCTCAAAGATCCTATCTGTGGACAACCGCCTGCAGTAAATGGCAATGATTTCATTAAGTGCGCTGGAAGTTTTGAAAAGTTCAGTTACTATCCACACATAAATGTTTGCCAGAAATTTGAATACGGCGGCTGTTTTGGAAATGATAATAGTTTCAATACCCTAGAGAAATGCCATAAAAAGTGCAAACTCGATTGGAATACATTATATTTCTTAAATTGTGCTTACATATAA	87	91	48	62	288	110	0.381944
CG43166-PA	loc=3R:complement(20651641..20651666,20652103..20652193)	dbxref=REFSEQ:NP_001247293,GB_protein:AFH06610,FlyBase:FBpp0296987,FlyBase_Annotation_IDs:CG43166-PA	117	parent=FBgn0262722,FBtr0305707	ATGGTCGTTGCTCAAGTTCTCATCTTCGGAGTCGTCCTCCTGTTAAATATATATCAACTGTTATGCCAATCGGCCAGACATGGGGAATACAGTTGGGGTAGTGGACATCCTTGGTAA	28	36	24	29	117	53	0.452991
CG43168-PA	loc=3L:6268927..6269181	dbxref=REFSEQ:NP_001246646,GB_protein:AFH04317,FlyBase:FBpp0297068,FlyBase_Annotation_IDs:CG43168-PA	255	parent=FBgn0262787,FBtr0305900	ATGAGCGGGTCGAATCCGTCCAATTCCAGGAGGGCCAATTATCGCAATACCTTGGATCCGGATATGGTTAGCAGAATCGAGCAACTCGAGCAGTTACTGGAGACCGAAAAACGGAAGTATCATCAATTGTCCATGGATCGACTTTTAAATTACAAATTGGATCGGGATAACCTGCCGGAGGATACTCCGTTGCCAATATACCTGGCCCATCGGGAGCCCAGAAGTTTGAGTCCACCAAGCCGGTGGGACGCCTAA	73	55	61	66	255	127	0.498039
CG43169-PA	loc=3L:complement(8881346..8881474,8881548..8881631)	dbxref=REFSEQ:NP_001246686,GB_protein:AFH04357,FlyBase:FBpp0297070,FlyBase_Annotation_IDs:CG43169-PA	213	parent=FBgn0262788,FBtr0305902	ATGTTCAAGGAGCTAGTATTGTGGATGCATCATTTGGCCCACGACTTTTGCTTGGCTCGCCCAATGCCACCGATACCTCGACATGGCTGTCGTGTGCCAGTGAAGAATGGATTTTTCGCCAATTTGATTTTCTTTGTGGCCATTGTGACGCCGTTGTACTTTTGCCTGTTGAAGGACGTGATCGCCATGATAACCAAGCCCAAGAAGCGTTAA	46	65	49	53	213	102	0.478873
CG43171-PA	loc=2R:complement(6240261..6240332)	dbxref=REFSEQ:NP_001246246,GB_protein:AFH08001,FlyBase:FBpp0297073,FlyBase_Annotation_IDs:CG43171-PA	72	parent=FBgn0262790,FBtr0305906	ATGGATGTAGATTGGGTAATTACATTTCTAGCTGGCTGTTTGGTGGGATACGTCGTGGCCAAGAATACCTGA	17	23	10	22	72	32	0.444444
CG43172-PA	loc=2R:complement(6239239..6239241,6239298..6239363)	dbxref=REFSEQ:NP_001246244,GB_protein:AFH07999,FlyBase:FBpp0297074,FlyBase_Annotation_IDs:CG43172-PA	69	parent=FBgn0262791,FBtr0305907	ATGCAGCGGTTTATAACATTCGTTGTTGGTGGCATCGTTGGTTTCCTCATCGCCAAGAATACCCGCTAA	15	22	16	16	69	32	0.463768
CG43173-PA	loc=3L:17928272..17928487	dbxref=REFSEQ:NP_001246819,GB_protein:AFH04490,FlyBase:FBpp0297075,FlyBase_Annotation_IDs:CG43173-PA	216	parent=FBgn0262792,FBtr0305908	ATGTATGTATGTATGTCCAATATATATGTCCAAGAGTCGGGGCCAGTTCAACAAACCCCATTGAACTCAATCCGGAGCAATGACACCTCGCCGGGCCCTACAATCCGCACTCAACCTCACTTTCTTTTACGTGCATATGTCCATCCCTGTCATCCAAACATCTCTCTCTCCCTCTTGCACCCTTTGGCCGTTGAGGGGCTTACGGTTGTCTTATAG	49	62	66	39	216	105	0.486111
CG43174-PA	loc=3L:17938801..17939052	dbxref=REFSEQ:NP_001246820,GB_protein:AFH04491,FlyBase:FBpp0297076,FlyBase_Annotation_IDs:CG43174-PA	252	parent=FBgn0262793,FBtr0305909	ATGTTATTGCCAAGGACATTTCAATACAAACCACGCGTCGTATCTCGTCGTCGCTGTCGTCGAACCCCGAAAGTCCTCAACCCAATTTGTTTGCTAAGCTTTGGGCGTCCTTTGCTCCTCGTTTCTGCTCTCCCAGGATGCTGCGGCGTTGCCTTTGACCTTTCTGAAGGAGATTTCCAGAGCACTCGATGTGGCTGCTCTGCTGATTGCACAAGGATGAATGGAATATCCACAGGGGATAAATTGGGCTAA	54	73	65	60	252	125	0.496032
CG43176-PB	loc=U:9819650..9819886	dbxref=FlyBase:FBpp0301045,FlyBase_Annotation_IDs:CG43176-PB,REFSEQ:NP_001247402,GB_protein:EIC81960	237	parent=FBgn0262795,FBtr0308919	AATAGCTGCACTCCAAGAAAGGAGAACAAGTGTTCCAAGCCCAGGGTCTGGAAGAGTTGCCCAAAACCGCGGGCCAAGTCCTCGAAGCAACGTCGTAATTGCGCCAAACCGAAGCCCAAGTGCGCCCGACCCCGTAAGGCATGTCCCCGCCCCAGAAACAGTATGGAATGCGGCAAGCCGAAGGCAAAGCCAAGGTGTCTTAAGCCCAAGAGTTCCAAGCCCAAGTGCTCGGTGTAA	71	33	70	63	237	133	0.561181
CG43177-PA	loc=2R:complement(6296025..6296279)	dbxref=REFSEQ:NP_001246253,GB_protein:AFH08007,FlyBase:FBpp0297089,FlyBase_Annotation_IDs:CG43177-PA	255	parent=FBgn0262806,FBtr0305947	ATGATGGAGAACATTAGGGGTTGGCACTTGCTGAACAACCATCTACTTTTCAAAGTATTTGGCCCAATTTACAAGCAGCTGGTGGTCAATGGCATTTCCTTCGAGTGCCTCATTAAGCCAAATGTTTACTATCTTAAAAATGAGGGTTTGGTATCCATGACTTTCAACATCCATCCACCTGGACGCTTCCAACTAACGATGCGGATAAAAATGCCAAAAAGGCCCATTCGTTATAGAGCTGTTGTGAAAGTATAA	77	73	53	52	255	105	0.411765
CG43178-PB	loc=2R:complement(6240038..6240103)	dbxref=FlyBase:FBpp0308542,FlyBase_Annotation_IDs:CG43178-PB	66	parent=FBgn0262807,FBtr0339456	ATGACGCACGTTATATCCTTCGCCTTGGGCGTGATTATCGGAATGATGAGCTGCCGAAAGTGCTAA	16	18	14	18	66	32	0.484848
CG43182-PA	loc=X:247112..247327	dbxref=REFSEQ:NP_001245446,GB_protein:AFH07162,FlyBase:FBpp0297197,FlyBase_Annotation_IDs:CG43182-PA	216	parent=FBgn0262811,FBtr0306055	ATGAAGGTGTTTTATCAAATTATTTCGGCACTGGCGCTTATCTTTGCCATACTGAGTTATTTAACATACGCCGATCCATTAAATGACAGTAATTTAGACGAGTCCCGCCAAATCGGAAATTCCGAGTCGGATGAGTCCGTACCCAATGACATTCAACAGGATTATCTTAATGTGGCTAACTATGTTACTGCTTCTCCGCCATGGTGGTGGAACTAG	59	66	46	45	216	91	0.421296
CG43184-PA	loc=3L:13830902..13831147	dbxref=REFSEQ:NP_001246744,GB_protein:AFH04415,FlyBase:FBpp0297200,FlyBase_Annotation_IDs:CG43184-PA	246	parent=FBgn0262813,FBtr0306058	ATGACGAACATTGTGTCGGTTTCAACTAACGAGAACACTCCGATTGGCCAAAATATTGGATCCATCAAAAATACGATGTCACCCACTGAAATATCTATTCAGCAATTGCCGAATCTCGCATCGAATTGGTCGACATTTCTTAGAGATATTACCAACGATCGAAAGCTGCGAGCTGAGCGTATAAATCGGCAGTCGGAAAATGTCATACAATTTATAAATAGATTTCCCCTTCTGGAATCTTCCTGA	80	67	54	45	246	99	0.402439
CG43188-PA	loc=2R:6973143..6973277	dbxref=REFSEQ:NP_001246260,GB_protein:AFH08014,FlyBase:FBpp0297191,FlyBase_Annotation_IDs:CG43188-PA	135	parent=FBgn0262817,FBtr0306049	ATGGTGTGGGATACTCAAGAGTGTAGCAATCAAGATGAGGATTTTGAACGGCCCAGCAGGACCCTGATTCTGGTAATCTTCACCCTCGCCGTGTGCCTCAAGTTGTTCATCATTCTGCTGGAGATTATGTCCTGA	31	39	30	35	135	65	0.481481
CG43189-PA	loc=2R:complement(6973968..6974144)	dbxref=REFSEQ:NP_001246261,GB_protein:AFH08015,FlyBase:FBpp0297192,FlyBase_Annotation_IDs:CG43189-PA	177	parent=FBgn0262818,FBtr0306050	ATGCGCTCCTTCGTGGCTTATCCTCGTCCTTTTGAGTCCTTGTCGCCGGCACAGGACATCAAAGAACAGCTGCTGGCCGCCAGACAGGTGAGAATCAAAATGGAACTTGATCAAAGGACAACACGCAGGCAGCTAACTTTTTCACCAAAAGGTGCGGACCATTCGAAGAATTCGTAA	50	39	46	42	177	88	0.497175
CG43194-PA	loc=3R:complement(14390588..14390854)	dbxref=REFSEQ:NP_001247180,GB_protein:AFH06498,FlyBase:FBpp0297277,FlyBase_Annotation_IDs:CG43194-PA	267	parent=FBgn0262823,FBtr0306140	ATGGATTGTTTTAAAGTTTTCGAAGTTGTATTTCAATCGGAAATCAATCCCTTACTGCTGATTCCCGCCGTAGCTACAATTGCACTTACGTTGTGTTGCTATTGTTATCACGGCTATCAGTGGATCCGCGATCGTCGAACAGCTCGCATCGAGGAGCAGCAAGCCCAGTTGCCACTGCCACTGAGTCGCATATCCATCACGCCCGGATGCTCAATGGTGGCCACCACGAAGCTAACGCACAGCCGGAATAGCGTTGATATCTATTAA	66	72	69	60	267	129	0.483146
CG43196-PA	loc=3R:complement(13207868..13208089)	dbxref=REFSEQ:NP_001247151,GB_protein:AFH06469,FlyBase:FBpp0297187,FlyBase_Annotation_IDs:CG43196-PA	222	parent=FBgn0262825,FBtr0306045	ATGCGTCATAAGGCCCGGAACGCCCCGCTCTCGGATTCTCTGGATAAAATCTATGCCGCGAAAGCAATCGACCTCTGGAGCCCCTCACATCGCAGTTGCCAGACATTAGCGCTCACGTGGCCAATAAAAAACAAAATAACCTGTCGAACTCTTGGCCAAAAGCACTCGAACTGTCGATGGGGCGATCAGTCGGTCAAGTGTTTCGGCAAAAGAGCTCGTTGA	62	45	62	53	222	115	0.518018
CG43199-PA	loc=X:7345238..7345348	dbxref=REFSEQ:NP_001245560,GB_protein:AFH07274,FlyBase:FBpp0297208,FlyBase_Annotation_IDs:CG43199-PA	111	parent=FBgn0262828,FBtr0306066	ATGAACATGGCAGGCCACCAAAGTGGCGGCTCGTACATGAATATGCAATCCGAGCCAAAATGCAGTCGGCGCCCCTTCGGTTTGGCCAACCACGTGGGCCACTCTACCTGA	28	20	34	29	111	63	0.567568
CG43200-PA	loc=2R:complement(6239571..6239636)	dbxref=REFSEQ:NP_001246243,GB_protein:AFH07998,FlyBase:FBpp0297215,FlyBase_Annotation_IDs:CG43200-PA	66	parent=FBgn0262836,FBtr0306077	ATGGAATGGATTCTAATCTTTATTATTGGCTGCGTTGTGGGTTATCTTATATCGCAGAATACATAG	17	26	8	15	66	23	0.348485
CG43201-PA	loc=2R:complement(6240440..6240511)	dbxref=REFSEQ:NP_001246245,GB_protein:AFH08000,FlyBase:FBpp0297214,FlyBase_Annotation_IDs:CG43201-PA	72	parent=FBgn0262837,FBtr0306076	ATGGATAACTCGTGGTTCATCACTTTTATTGTAGGCTGTATTGTGGGGTATTTGATAGGCAAGCATAATTAG	18	27	8	19	72	27	0.375
CG43202-PA	loc=2R:complement(14269015..14269139,14269202..14269268)	dbxref=REFSEQ:NP_001246405,GB_protein:AFH08158,FlyBase:FBpp0297216,FlyBase_Annotation_IDs:CG43202-PA	192	parent=FBgn0262838,FBtr0306078	ATGAAGTGGTTTTCGATTTTGTTTGCGCTACTGGCGCTCATTTTCTTCGTCGAATTTGGATATGCTCGAACAATTCCCAGGATTACCATTCGCAATGGCGACATTATAGTTCATGGCAATTGCAATGACTGCACGGCACGCGCCACCAAAAACTCGGCTCACTTATCAATCAAATTTACTCGAAGATGGTAA	51	58	44	39	192	83	0.432292
CG43203-PA	loc=3R:join(15179838..15179955,15180009..15180076)	dbxref=REFSEQ:NP_001247194,GB_protein:AFH06512,FlyBase:FBpp0297219,FlyBase_Annotation_IDs:CG43203-PA	186	parent=FBgn0262839,FBtr0306081	ATGAGGATTACTTGGCAAACTTTTCCAAAATTACTAATTGTGTTGCCATTGCTGCATTTTTATCTTGCCCACTGCGTTAAGGCAGAATCAGAAGTCCTCAAGCGTCGCAAAGAATCGGAGCAACCTAATGCGCAGAATGTGAACATCGCCTGGCTGATGAAGCAGGGGAAGTTGGGGAAGACATAA	56	47	37	46	186	83	0.446237
CG43204-PA	loc=2R:join(8318118..8318194,8318256..8318364)	dbxref=REFSEQ:NP_001246279,GB_protein:AFH08033,FlyBase:FBpp0297220,FlyBase_Annotation_IDs:CG43204-PA	186	parent=FBgn0262840,FBtr0306082	ATGGCTCTGGTTTTTATATTGCTGATCCTCCTGCTAGGTTTTGTGGGATACGTCGCCTATGTGGTCCACAAGAAGGGCATAGATCCCAAAGACATCCGCATCCACAGCCTGCAGGACGCCAAGAAGCTGCTGAAGCCTCCACCAAGTGGAAATGGACCCCACAAATATTTGGAGAAAAGGGCATGA	51	42	46	47	186	93	0.5
CG43206-PA	loc=3L:join(16559953..16560032,16560152..16560290)	dbxref=REFSEQ:NP_001246794,GB_protein:AFH04465,FlyBase:FBpp0297221,FlyBase_Annotation_IDs:CG43206-PA	219	parent=FBgn0262842,FBtr0306084	ATGAGTTTAAAGAAAAAAGTATGTGGTCTATGGTGCAGGCACAAACCATCGAAAAATCAAAAAGCATTGGCCGTAGCCTTCGCACCATCCGCTGCCACCTTTGGGATGGCTGCAGCATTGGCTGTTGTTTACTATACCGATTGGAAAGTAATTGCCGGATGGATTCCCCTATATAATACCAAGTTCCCTAAGCCTGAAGACCCTAAGAAAAAAAAGTAA	72	53	47	47	219	94	0.429224
CG43207-PA	loc=2R:join(19040317..19040350,19040408..19040485,19040545..19040654)	dbxref=REFSEQ:NP_001246476,GB_protein:AFH08229,FlyBase:FBpp0297217,FlyBase_Annotation_IDs:CG43207-PA	222	parent=FBgn0262843,FBtr0306079	ATGACCGGCAGTGAGAACTTTACAGCGCCAGGAGCGACCCAGGAAGAACAAGCTCATAACAATCTGATGATGGTGGTGGCCACCTTGACTTGGGTGATGCTCAGCTGCTTAACGCTCCTCATTTACTGCTGCAATTACTGGCAAATCTTGAGGCCCCATTCCAGGCGAAACCCAGAGGCATCCGAGGCGCAGCAGAGCACGCTGCTATCGGTGGAAGATTAG	58	45	58	61	222	119	0.536036
CG43208-PA	loc=3R:join(9129187..9129214,9129280..9129473)	dbxref=REFSEQ:NP_001247085,GB_protein:AFH06403,FlyBase:FBpp0297257,FlyBase_Annotation_IDs:CG43208-PA	222	parent=FBgn0262844,FBtr0306120	ATGGGACACATGCAGGACAGGATTAAGGACTTGATCACCGCTGAGCGCGTGGCTATATTCTTTGGTCTATTATCGACCTGCTTGATCGTTGCCCTTGTCATTGTGGCCGTCCACAGGGATAATTTATTGCTGCAGTTGGACGAAGCCAAAAGGATGTTGGATGTTCTGGAGGAATACATTCAAAGCCACTTGTTGTCCACCATTTCGGAAAGAAATTCATAA	57	64	45	56	222	101	0.454955
CG43219-PA	loc=3L:join(21213868..21213953,21216008..21216218)	dbxref=REFSEQ:NP_001246861,GB_protein:AFH04532,FlyBase:FBpp0297291,FlyBase_Annotation_IDs:CG43219-PA	297	parent=FBgn0262855,FBtr0306161	ATGGAGTATTCAAACACCACGGGTTTGACTCACAGCATCAATGAGAACTCACAGAATCCGGAGCAGCAGCAACCCATTAAAACCAGACTGCCTGTGATTGGAAACTGCTACATCAAGATTGAATCACCTACCGGACCTCAGTCTTTAGCTTTGGGCAGCCAACGTTGCCTCAATACGCCCCCAACCACGCCCAGCAGCCCGCTGAGGGAAGCGCCCCAGAGTCCGTCGGACGGTCACGTCTCCTCGCTGAGCTCGCACTCCGGATCGGGATGCAGTGACATCCTGCTGGGTGAGTGA	76	56	92	73	297	165	0.555556
CG43220-PB	loc=2L:join(17486597..17486654,17486730..17486779)	dbxref=FlyBase:FBpp0301886,FlyBase_Annotation_IDs:CG43220-PB,REFSEQ:NP_001260533,GB_protein:AGB93068	108	parent=FBgn0262856,FBtr0310202	ATGTTTTGGGATCTGCTTGGTGGAATTTTCGAGTTTCTTTTCGGGCTCTTGTTTCCTAGTTCTGGTAGTGGGGATGAGCCAGACTCCGAGGAGGTCGAAACCACTTGA	18	38	19	33	108	52	0.481481
CG43221-PA	loc=2L:join(17485791..17485851,17485962..17486005)	dbxref=REFSEQ:NP_001246064,GB_protein:AFH03738,FlyBase:FBpp0297293,FlyBase_Annotation_IDs:CG43221-PA	105	parent=FBgn0262857,FBtr0306163	ATGGAGGATTGTGAAATAATTGGAATGATATTCGAAATCATTGGGGATATGCTGTTTGGCAGTGATACCTCATCAGATGATGATTACGATGAGTCGAGCACCTAG	32	31	13	29	105	42	0.4
CG43222-PA	loc=3R:complement(20460479..20460648,20460709..20460733)	dbxref=REFSEQ:NP_001247291,GB_protein:AFH06608,FlyBase:FBpp0297296,FlyBase_Annotation_IDs:CG43222-PA	195	parent=FBgn0262858,FBtr0306166	ATGCCGTGCGTTGGTTGTGGAAAAGATTGCAAGTGCACGCCGGAGAAGTGCTGCGAGAACTGCAAGTGCCAAAAACCCGGACAGTGTGGATGCAATCCGTCGAATGCCAGCTCCTCGGGCGGATGTTGCAAGAAGGATGGCGGCGACACAGCGGGCGGCGATGCCAAGTCAAGTTGCTGTGGCTCAAAGAAGTAA	51	34	43	67	195	110	0.564103
CG43229-PA	loc=X:18032706..18032912	dbxref=REFSEQ:NP_001245737,GB_protein:AFH07450,FlyBase:FBpp0297390,FlyBase_Annotation_IDs:CG43229-PA	207	parent=FBgn0262874,FBtr0306280	ATGGTGGCAGCCATACGGGCCGACCTGGGCGGATCCGGAAGTTGTGGGCCCTACGAGTGCCGTCTGAGCAACCCGATCTGCCGATGCGAGTCCTTCTGCCAGGAGTTCAGTCAGCGGTGCTGGAAAAACCCATCGGGATGCCATTGTGCGAGAGGATATGCCCGTAACGAACGAGGACACTGTGTGCCTCTTATTTTGTGCCCCTGA	41	44	56	66	207	122	0.589372
CG43229-PB	loc=X:18032664..18032912	dbxref=REFSEQ:NP_001245738,GB_protein:AFH07451,FlyBase:FBpp0297391,FlyBase_Annotation_IDs:CG43229-PB	249	parent=FBgn0262874,FBtr0306281	ATGCAAATTCGTTGGATGGCAGTTCGATTTCTTCTTCTTCTAATGGTGGCAGCCATACGGGCCGACCTGGGCGGATCCGGAAGTTGTGGGCCCTACGAGTGCCGTCTGAGCAACCCGATCTGCCGATGCGAGTCCTTCTGCCAGGAGTTCAGTCAGCGGTGCTGGAAAAACCCATCGGGATGCCATTGTGCGAGAGGATATGCCCGTAACGAACGAGGACACTGTGTGCCTCTTATTTTGTGCCCCTGA	49	62	64	74	249	138	0.554217
CG43230-PA	loc=2L:join(15215432..15215542,15215614..15215673)	dbxref=REFSEQ:NP_001246035,GB_protein:AFH03709,FlyBase:FBpp0297392,FlyBase_Annotation_IDs:CG43230-PA	171	parent=FBgn0262875,FBtr0306282	ATGCCTTTTAGTCTCTTCACTACCAGCATAGCTGTAGCTGGTCGGCCTCCAAAGTTCAAGAGCTTTTCGGCAATAACTTTAAATAGAAGAGACCCATCTTGTGCCCAAATGGAATTCGGTGCGGCGAAAACCACGACGACAGGGTGGAAAACAAGAAACGGGCATCATTAA	53	39	40	39	171	79	0.461988
CG43231-PA	loc=2L:join(17704842..17704910,17704973..17705071)	dbxref=REFSEQ:NP_001246069,GB_protein:AFH03743,FlyBase:FBpp0297393,FlyBase_Annotation_IDs:CG43231-PA	168	parent=FBgn0262876,FBtr0306283	ATGTTTTGTTTGTCTGGTGTTTTGGTTTCCCTGTTGGCGCATTTATTCCCCAGAAAGCCAAAGGATGTGATAACCAAACAGCAATGGGGGAAGAAAGAGCAAGAAAGCAACGGACAAAACAAGACATCGGTAACTGGGTACACAAGGAAAAAGCTTAAAAACAATTAA	62	38	28	40	168	68	0.404762
CG43232-PA	loc=2L:join(6932251..6932397,6932458..6932463)	dbxref=REFSEQ:NP_001245920,GB_protein:AFH03594,FlyBase:FBpp0297394,FlyBase_Annotation_IDs:CG43232-PA	153	parent=FBgn0262877,FBtr0306284	ATGTTGGAGCTCGTCGTGCTCTTTCTTCTCAGTTCCGTAACCTTTTTCTGTGCCCACCTGGAAAGCCCAACCACAAATTGGGCATATTTCTATGCATCTTGTCCAATCGTCATGGGGTTACTATCCGCTGGACTGGTTTACATAAATAAATAG	34	51	38	30	153	68	0.444444
CG43233-PA	loc=2L:complement(20472979..20473216,20473269..20473303)	dbxref=REFSEQ:NP_001246106,GB_protein:AFH03780,FlyBase:FBpp0297397,FlyBase_Annotation_IDs:CG43233-PA	273	parent=FBgn0262878,FBtr0306287	ATGTGTGTGCGTCTCGTTGGATCCGCTCTCTGTTGCTGTTGCAAATTGGGCCTCAAGTGCCTGTGCATCTTCGCCTGTTCCACGGTCGGTGTTCTCGCCATAGTTGCCTTGGTCGTTTACTTTTGTTTCTTCCACAACAAATCGGAGGACTCGACCACAAAGTCTCTCTCTGATTCTACTATCGATAAGTCCTTGAAGGATAGCATAACTACTGCAACGGAAGCCCCTTCACTCGTCAGAGGATATCTCCAACAAATGATAGAAAGAATCTAA	62	83	70	58	273	128	0.468864
CG43233-PB	loc=2L:complement(20473149..20473216,20473273..20473303)	dbxref=FlyBase:FBpp0309918,FlyBase_Annotation_IDs:CG43233-PB	99	parent=FBgn0262878,FBtr0343229	ATGTGTGTGCGTCTCGTTGGATCCGCTCTCTCTGTTGCAAATTGGGCCTCAAGTGCCTGTGCATCTTCGCCTGTTCCACGGTCGGTGTTCTCGCCATAG	11	33	28	27	99	55	0.555556
CG43236-PA	loc=2R:10526063..10526215	dbxref=REFSEQ:NP_001246322,GB_protein:AFH08076,FlyBase:FBpp0297399,FlyBase_Annotation_IDs:CG43236-PA	153	parent=FBgn0262881,FBtr0306289	ATGAAAAGTCTTCAGTTTTCTCTGTTTCTAGTCATATATATGACTTTATTGGGAGTTTTCCTGGGCGAGGCAAGAGTTTGGATGCCACCACCGCCACCCGGACGCAATCCTTTCGATATGAGGCCATCTCCATTTAATCCTAGTAAGGGTTAA	37	49	34	33	153	67	0.437908
CG43237-PA	loc=2R:13092840..13093082	dbxref=REFSEQ:NP_001246387,GB_protein:AFH08140,FlyBase:FBpp0297400,FlyBase_Annotation_IDs:CG43237-PA	243	parent=FBgn0262882,FBtr0306290	ATGGCTGATGGATTGAATTTCACGGTGGGTGCTTTTCCTCCGAGTGCCATAGAGTACTCAAGTACTGAGGCTGAACCATCGCATTCATCGGATGTTCCTATACCAAGTGTCTTGATGTCGGGCATTATGATCTTTGGTCAAATGATGTGGTGTAGATTGAGCTCAAATTGGGGAACTGTGAAAGGATCACTGTCTGAAGCAGAAATCGCGGAACATTCTGAAGAAGAAAACTTCTCTCGCTAG	64	70	45	64	243	109	0.44856
CG43245-PA	loc=3L:join(10765456..10765463,10765540..10765652,10765888..10765967)	dbxref=REFSEQ:NP_001246709,GB_protein:AFH04380,FlyBase:FBpp0297407,FlyBase_Annotation_IDs:CG43245-PA	201	parent=FBgn0262890,FBtr0306304	ATGTACGGCCCAGACGGACCAAACACAAAAATGCGTGGATGCTGTGGGAGAGAGTTGGACAGAACACATATTCTGGACGGAAACCTCGACGGAGGCAGCAACTCGTCATCGGTCATATCAGTGCAGAAAGAAAGAGCAGTGCGACTGAGTCCAGTGGCAGCCCACGCCCGCGTTATGATTTTGTGGCCATTTTATAACTAA	60	39	46	56	201	102	0.507463
CG43249-PA	loc=3L:join(16297400..16297420,16297478..16297690)	dbxref=REFSEQ:NP_001246791,GB_protein:AFH04462,FlyBase:FBpp0297413,FlyBase_Annotation_IDs:CG43249-PA	234	parent=FBgn0262894,FBtr0306310	ATGGATTACCTGTTGAAAGCGATATTTGTTCTAATCCTTCTGAGCATCCACTGCACCAATGGATATGTTAATGGCCGCCACGAGATAGTCAGAAGGGAGGTGAACGTGACAGAGGTGGATCGCGGATTGAGTGGAGCACTAACCATGTTTTTCCAGCCCCTTGCTGATTTTGCTGCCAAGTTAAAGATGGAGATACCCATGATTACACACTTCCGCACCAAACATTTTAACTAA	66	63	51	54	234	105	0.448718
CG43251-PA	loc=3L:join(20752016..20752046,20752107..20752195)	dbxref=REFSEQ:NP_001246850,GB_protein:AFH04521,FlyBase:FBpp0297415,FlyBase_Annotation_IDs:CG43251-PA	120	parent=FBgn0262896,FBtr0306312	ATGAAAGTCTTCGGAACTATTCTTATGTTGGCAATTTTAGCCCTAGATGTGTGCAATGCAGTAAAATGTGTTTTAACTTGTCGTACATCGGCTGGCGACTACGAAGTCATTGAGATATAA	34	40	19	27	120	46	0.383333
CG43265-PA	loc=2R:complement(12185445..12185599,12186082..12186085)	dbxref=REFSEQ:NP_001246365,GB_protein:AFH08118,FlyBase:FBpp0297508,FlyBase_Annotation_IDs:CG43265-PA	159	parent=FBgn0262946,FBtr0306553	ATGGTACTACATGCAACTGCAACTGCATCTCCAACGTCCATCGCACTGCGAGAGTCGGAGGATGCATCCAAAACGGGCAAGTGGCCGTCTAGCAGCTCGTACATTCGTGTAATGTTGGCCAATGCTCCCCCCCAAAATTGGCGTGCAGCGGAAAAATGA	43	32	44	40	159	84	0.528302
CG43267-PA	loc=2R:join(3291563..3291587,3291637..3291860)	dbxref=REFSEQ:NP_001246183,GB_protein:AFH07938,FlyBase:FBpp0297509,FlyBase_Annotation_IDs:CG43267-PA	249	parent=FBgn0262948,FBtr0306554	ATGCGAATCGGAGTTTTAATCGTTGTGCTTTGCCTGCAGGTATACAGTGCCTTGGTCATATTGCCACTTCTTTCGGAAGTCAAGAGTAGGCTTCTGAATTCTACTGCAGACAAAATCAAGCAGGCCTTTTCGTTGACCTATAACATAGGATCATTGATGGAGATTTTCGGGGACAGTAGACGGAGAAATGCATCCCTGGACAATCAAACTGGCCTATTCAAGGCTGGCTTAGACTTCCTGCCCAAATAA	67	71	53	58	249	111	0.445783
CG43271-PA	loc=2L:complement(17914552..17914671)	dbxref=REFSEQ:NP_001246070,GB_protein:AFH03744,FlyBase:FBpp0297648,FlyBase_Annotation_IDs:CG43271-PA	120	parent=FBgn0262960,FBtr0306711	ATGCAGACAGATGAGCCGGCAACAACCATCACCCACGACAGCAACAATGGCAATGCGATGATGGCAAACTGTTATTATGCAAACAAATTACATGGCGGATATTTCACTGAGGGAAAATAA	46	22	26	26	120	52	0.433333
CG43272-PA	loc=2R:13142984..13143157	dbxref=REFSEQ:NP_001246388,GB_protein:AFH08141,FlyBase:FBpp0297651,FlyBase_Annotation_IDs:CG43272-PA	174	parent=FBgn0262961,FBtr0306714	ATGCGCCGCAGATATGACAAGGAGCAGAAGCCAGGTGTTATAAGGCAGTGGATGAAGGCTACGACCAAGAAACCGACCACTGCAAGAGGACCTTGTTTTCAACGCGAACAAGCGTACACTGGCAACTGGTTTGGCTACAATGCAGGATATGGAAGGAATGAAACGCGTCGTTAG	56	31	36	51	174	87	0.5
CG43277-PA	loc=2R:15525222..15525374	dbxref=REFSEQ:NP_001246437,GB_protein:AFH08190,FlyBase:FBpp0297654,FlyBase_Annotation_IDs:CG43277-PA	153	parent=FBgn0262966,FBtr0306718	ATGTCACCTTGGTCACAGCTGAAACCGATGGAGTGGTGTAAGGCCGTTTACAGGGACTATCATTCCTGGTCATTCGTCAAGTGTTCCCTGGCATTCTGTGCCGGTGTCCTCCTGGTCCGAAGCCTCGATGGAAAGTTGCCGGCCAGCAGCTAG	29	40	40	44	153	84	0.54902
CG43285-PA	loc=3R:complement(19651399..19651629)	dbxref=REFSEQ:NP_001247270,GB_protein:AFH06588,FlyBase:FBpp0297662,FlyBase_Annotation_IDs:CG43285-PA	231	parent=FBgn0262974,FBtr0306736	ATGTGTAAATCCGGCGCGGAGATTAGAACATTTTGCGCGGCAGCATCGCAGTGGGTGGGTTGGGCGTTTGAGGCGGAGGGGCGAAGGGGCGTGGCAGCTTTACACCCGCAAGGACATCGTCGCATCTCGCTCTGTCTGCTCAATTCGGCTATGGTGGTGATTTCACATGGGAATCGCATACAGATCCCCCAAAGCTGTAAACTCCACTTCGAGCATTTTGTACCCACTTAA	50	56	56	69	231	125	0.541126
CG43288-PA	loc=X:4107161..4107343	dbxref=REFSEQ:NP_001245522,GB_protein:AFH07236,FlyBase:FBpp0297728,FlyBase_Annotation_IDs:CG43288-PA	183	parent=FBgn0262980,FBtr0306816	ATGCAGAGGAACGGAAAGGATATAATCCCGGAAAAATTCGATTTCGAGGAGGAGATCGCTCGTCTGATGGTCGAATACGACCTGATTGCTATAGCTGATCGGGATGAATCCGAATCTGAGGACAGTGAATTTGATGACGACTCCGATAGCCAAATCTTTTCTACTTATGAAGAGGACAGCTAG	57	44	33	49	183	82	0.448087
CG43293-PB	loc=3L:join(6178496..6178730,6178804..6178814)	dbxref=REFSEQ:NP_001246645,GB_protein:AFH04316,FlyBase:FBpp0297734,FlyBase_Annotation_IDs:CG43293-PB	246	parent=FBgn0262985,FBtr0306822	ATGGAGCAACAACCAGACAAGGATTCCGTAAAAGCTCTCGAAGCTGAAGTTAAGGTATTGGACACTGAACTGGCACTGCAACATGCCGGGAATAGAAGAAATAGGCTTAAACTGGAGATCGCAGAGTTGGAGGAGGTCCTGGAGAAGCAGAGTATAGCATTGAAGAAGGCCAACAAAAACAGGAAGGCAGCTAAGATAATTATCTCAAGTTTGATGGATTTGAATCAGACGGATGGAGTCAAATAA	92	47	39	68	246	107	0.434959
CG43307-PA	loc=2L:join(5811593..5811773,5811830..5811900)	dbxref=REFSEQ:NP_001245900,GB_protein:AFH03574,FlyBase:FBpp0297740,FlyBase_Annotation_IDs:CG43307-PA	252	parent=FBgn0262999,FBtr0306842	ATGCGCATCTTGGGATTGGCCTTAATCTACTTCTGGTTTGGTTTTGCTGAAAGTTGTGAGAAAGTGTGCGCTAAAAACTTTAAGCCCATGTGTGGTTACGATGGCCAGTGTTATACGGAAGCCGTAAATGCCTGCTATATGAGAAATATAAATTGTGTAAGAGCTGCCAAGGGAAAACCAGTTTTCAGAAAATTGCGGCTTGGAGCGTGTATAAAGTATTATACAATTTGTAAAATGTTACCCGAAGATTGA	75	77	37	63	252	100	0.396825
CG43319-PA	loc=3R:23520040..23520213	dbxref=FlyBase:FBpp0297776,FlyBase_Annotation_IDs:CG43319-PA,REFSEQ:NP_001247340,GB_protein:AFH06657	174	parent=FBgn0263024,FBtr0306923	ATGAGGCTGGTCATCATCTACGCGGCCATCCTGGCCATCTTTGCCATTGTGGCATCCGGTCAAAAAGGAAAGTGGAAAGGGTACAAGGACGAGGAGATGGGGAAAAGCAGCTACTGGAAGAAGGTCGGTAATGCTGAATCGATCGTTGGAAATGAAATAAACAGCATTGATTGA	55	36	30	53	174	83	0.477011
CG43321-PA	loc=2L:7012327..7012524	dbxref=FlyBase:FBpp0297778,FlyBase_Annotation_IDs:CG43321-PA,REFSEQ:NP_001245925,GB_protein:AFH03599	198	parent=FBgn0263026,FBtr0306925	ATGCCATTTCGTGGAGACAACTTCAAGGACTTTAAAGAAATAAATAAAATTCGAAAGGAGAACAATAAATACAAGTACATCGCTGTTTTCATCACAGTTATACCCGGCATTATATTGGGCGGATTTATGGGCAAGAAATTGGCCCAATTCCTCGAAGTATTTGATCTTTATGCGCCCGATGTCTCGGAAGATGATTAA	67	56	35	40	198	75	0.378788
CG43324-PA	loc=2R:13451290..13451490	dbxref=FlyBase:FBpp0297761,FlyBase_Annotation_IDs:CG43324-PA,REFSEQ:NP_001246399,GB_protein:AFH08152	201	parent=FBgn0263029,FBtr0306907	ATGGCTGCTAATTTGCAACAGCAGCGCTCCATCAACTTGCAGCTACGGCGGGAAGTGGAGATGGAGCGTATGCCCGTCTCGGTGGCATGCTCCTTGATGATGAAGTACATGTTGGAGCACGAGGAGGAAGACTGCCTGCTCAGCGGCTTCACACAGAAGGTGAATCCGTTTCGCGAGAAAAGCTCCTGCAGCATCCTGTAG	48	43	49	61	201	110	0.547264
CG43348-PA	loc=2L:1199450..1199578	dbxref=REFSEQ:NP_001245834,GB_protein:AFH03511,FlyBase:FBpp0297939,FlyBase_Annotation_IDs:CG43348-PA	129	parent=FBgn0263080,FBtr0307096	ATGCCACCACCACCGCACCAGCCCCACCAACCGCACCCACCGAAGGGTCCTGCGCATCCTGGGGATCACCAACCAGGACCGCATCCCCCTCACCACGGAGATCCGAAGCCCCATCACGGACATCACTAG	33	12	59	25	129	84	0.651163
CG43349-PA	loc=2L:1200240..1200452	dbxref=REFSEQ:NP_001245835,GB_protein:AFH03512,FlyBase:FBpp0297940,FlyBase_Annotation_IDs:CG43349-PA	213	parent=FBgn0263081,FBtr0307097	ATGCCACCTCCACCGCACCACGACCACCACCATCATCATGGGCCACCACACCATGGACCTCCCCACCATGGGCCACCGCACCATGGTCCTCCACACCACGGGCCACCGCATCACGGGCCACCACACCACGGACCGCCGCACCATGGACCTCCGCACCACGACCACCATCATCATGGACCACCACACCACGGTCCTCCAATGCATCCTCGATGA	52	23	102	36	213	138	0.647887
CG43350-PA	loc=2L:join(9349557..9349629,9349688..9349875)	dbxref=REFSEQ:NP_001245951,GB_protein:AFH03625,FlyBase:FBpp0297941,FlyBase_Annotation_IDs:CG43350-PA	261	parent=FBgn0263082,FBtr0307098	ATGAAGCTTCTGTCACTGTCAGTTGTTATCTTTTGTGCCTTACAATGTCAAAATGCCGTTGGATATAATCCTGCCAAGTGTAATGATCCGAAAAGTAATGGTGGGGCTTGCCGAAAACCTCCCGTGGACAAGTGGACCTTTGACAAGATTCACCGAAAATGTGTGGAAATAGATTTCTTTGGATGCCCAGATACGAAAAACATATTCGATTCAAAAAGCGAATGCAAAAATACCTGTTCATATGATGTATTAGTTTACTGA	82	77	47	55	261	102	0.390805
CG43351-PA	loc=2R:14917527..14917694	dbxref=REFSEQ:NP_001246416,GB_protein:AFH08169,FlyBase:FBpp0297942,FlyBase_Annotation_IDs:CG43351-PA	168	parent=FBgn0263083,FBtr0307099	ATGTTGACGCTTACACTTGGATTTGCGATGCAGTTGCTGCTGTTGATTTCGCTGCTACTGCTACTTCCACTGCCCGGATTTTCGAGAGAACTAAGGCAGCCCTATAGATACGACAGATACGACGGTAATCCTGGCCAAAACCAACCAAGGAATTTGGAGCGGAACTGA	44	43	40	41	168	81	0.482143
CG43354-PA	loc=2L:complement(18309253..18309320,18309377..18309407)	dbxref=REFSEQ:NP_001246078,GB_protein:AFH03752,FlyBase:FBpp0297944,FlyBase_Annotation_IDs:CG43354-PA	99	parent=FBgn0263086,FBtr0307101	ATGAGCCCTGCTAATTTCCTTTACTTTATTGCCATTATGGTATACGCATGTTGGCTTCCGGCTTGTTGGGGCTGGTCAAAATTAAATTCTGAAAATTAA	24	37	18	20	99	38	0.383838
CG43362-PA	loc=2L:complement(18291272..18291339,18291398..18291428)	dbxref=REFSEQ:NP_001246076,GB_protein:AFH03750,FlyBase:FBpp0297949,FlyBase_Annotation_IDs:CG43362-PA	99	parent=FBgn0263094,FBtr0307109	ATGACCCCTGCTATTTTCATTTACTTTGTTGCGATTATAGTTGAAGGATGTAGAGCTCCGTCTTGCTTTAGCAAAATTAAATTTGATCCAACCAAATAA	29	36	18	16	99	34	0.343434
CG43376-PA	loc=2L:join(13774033..13774104,13774161..13774310)	dbxref=REFSEQ:NP_001246024,GB_protein:AFH03698,FlyBase:FBpp0300228,FlyBase_Annotation_IDs:CG43376-PA	222	parent=FBgn0263206,FBtr0307577	ATGTTTCGCTTGCTTTTGGCATTAATTTGTGCATTTTCTTTGCCATATTTCCTAAGTACGGGAAGTCGAGAAGCTTGGAGAAAGACAGTGAAGGGTCGAGTGATGTCCAACGTCAGCATGACACTCTACTGGTGGATCCAGCAACACTTCCCGTATGAATTGGTAAAGAACGAGGACGAATGGGATGCAATTGGCGGCGATGTGTACGAGAGGCCAGAATAG	60	59	40	63	222	103	0.463964
CG43389-PA	loc=3L:3248664..3248810	dbxref=FlyBase:FBpp0300407,FlyBase_Annotation_IDs:CG43389-PA,REFSEQ:NP_001246594,GB_protein:AFH04265	147	parent=FBgn0263246,FBtr0308062	ATGCGAAACAACCAGGCAGACAACACCCAACGGCAAAAACTCGGCCTGGAGAGAAAGAGGCAGTGGCAGCGACGCGTCTGGGGGCTTACAATGGCGGTCGCAACACTAGTGGCGCTTGTAAATAGAGACATAACGAAAAGGTATTAA	51	20	33	43	147	76	0.517007
CG43390-PA	loc=3L:complement(11572877..11572999)	dbxref=FlyBase:FBpp0300404,FlyBase_Annotation_IDs:CG43390-PA,REFSEQ:NP_001246718,GB_protein:AFH04389	123	parent=FBgn0263247,FBtr0308059	ATGAAGTTCCTCTACGTGTTCCTCGTTATCGCCTTGGCCATCCAATTGGCGGCTTCAGCTACCAATTCAACACATGCCCACAAGACTAAAGTTATTGTCACCCGCAGGAAAACCGCAAATTGA	34	31	36	22	123	58	0.471545
CG43391-PA	loc=3L:complement(11573964..11574086)	dbxref=FlyBase:FBpp0300403,FlyBase_Annotation_IDs:CG43391-PA,REFSEQ:NP_001246719,GB_protein:AFH04390	123	parent=FBgn0263248,FBtr0308058	ATGAAGTTCCTCTACGTGTTCCTCGTTATCGCCTTGGCCATTCAATTGGCAGCTTCAGCTACGAATTCAACACATGCCCACAAGACTAAAGTTATTGTGACCCGAAGGAAAACAGCAAATTGA	37	32	31	23	123	54	0.439024
CG43392-PA	loc=3L:complement(22022604..22022828)	dbxref=FlyBase:FBpp0300405,FlyBase_Annotation_IDs:CG43392-PA,REFSEQ:NP_001246878,GB_protein:AFH04549	225	parent=FBgn0263249,FBtr0308060	ATGAAGATCTCCCTGGTTCACTTTTGCATCATCACGCTGGTGCTGCTGGTTTGCTGCTTCACTGTAGAAGTATCAATGTCGAAGACAAAAAAGTGTAAGCCCCCTCTTAAGTTGGCGCCTAAAAAAAATAAATGCCTTAAAGTAAAGCCGAAGAAGAAGCCAGATGGTGCCACAGGATCTACTCCAGCAGCAGGCGCGGAGGCGACAACTGCAGCTCCTACCTAA	68	50	55	52	225	107	0.475556
CG43397-PA	loc=2R:complement(6243055..6243177)	dbxref=FlyBase:FBpp0300745,FlyBase_Annotation_IDs:CG43397-PA,REFSEQ:NP_001246249,GB_protein:AFH08004	123	parent=FBgn0263271,FBtr0308493	ATGCATTTGATGTGCGAGCGATTGTCTGCGGTTTTTGCGGGCGTCCTAGTGGGTTTGTGGTACGGTAAGACCTTTTCCGAGGACGAAAAGCCCAAGGAGAAGGGCAAGGACAAGAAGAAGTAG	31	29	20	43	123	63	0.512195
CG43401-PB	loc=2L:1428668..1428847	dbxref=FlyBase:FBpp0310388,FlyBase_Annotation_IDs:CG43401-PB	180	parent=FBgn0263320,FBtr0343841	ATGTTCACCTTCTGCCATGTTTGCCAACCCTCCTTGGAAGTCGGGGGACTCCTCCTAATGACTCGGAATATGTTTTGCCGTATTCGTAGCATTAACATTCCTTCGCAGCCGAAAATGTCTTCAGAACATATAGTGGATGTTGCGCAAACAGGCTTAAGTAGAACTCATCCGAGTAAGTAG	46	52	43	39	180	82	0.455556
CG43403-PA	loc=2L:2620433..2620561	dbxref=FlyBase:FBpp0300927,FlyBase_Annotation_IDs:CG43403-PA,REFSEQ:NP_001245849,GB_protein:AFH03526	129	parent=FBgn0263322,FBtr0308746	ATGGCAAAGAAAACATGTCGCCGGCTGAGTCAAAGGGATCAAGAGTTGCTTTGCGAATTCGTGCGGAAATCTTCTACGTGTGCGGCATGCCAAGGCCCGGAATATATGCTCCATGGTGGAGAGGGGTAG	34	28	25	42	129	67	0.51938
CG43406-PA	loc=2L:join(18251419..18251598,18251653..18251766)	dbxref=FlyBase:FBpp0300932,FlyBase_Annotation_IDs:CG43406-PA,REFSEQ:NP_001246074,GB_protein:AFH03748	294	parent=FBgn0263325,FBtr0308756	ATGATAAATTCTGGCATTTCCCTGTCCACGACAAACGTATGCTACACGAACTGCACTTTTGCAACTAATTATGTCCGCTCATTATTAACCCCGCTGTCGAGTCAACAAGAGAAGTCATTCTTGACATCCCAGAAAAGGAAAAGGGAACGGAAAAGCGAGAGGGCAGTGGAAAAAACCAAGCAAACATGCTTTTGTCATTTGCGCAAATTAATGCACGACAGTTGGGAAAGAGTAGGGACGAGGAAAGCGAGGGGCTTACAAAAAGCAGATGCTGCTTATTTGGATAGCTCTTAG	99	66	59	70	294	129	0.438776
CG43407-PB	loc=3L:complement(19046266..19046397)	dbxref=FlyBase:FBpp0309615,FlyBase_Annotation_IDs:CG43407-PB	132	parent=FBgn0263326,FBtr0342757	ATGGGCGAATGTGTGAGGTGGCCGCCTGCGGACCGGGCTGAAATGAACATGCACACATGCTGGCGAAGGGGCGGAGAAAATTTCAGAGGAGGGGGAGTGCCCAGAGCAGGAGGATCGGGTCTGTCCAGCTAA	33	20	26	53	132	79	0.598485
CG43438-PA	loc=2L:11536546..11536713	dbxref=FlyBase:FBpp0301082,FlyBase_Annotation_IDs:CG43438-PA,REFSEQ:NP_001245990,GB_protein:AFH03664	168	parent=FBgn0263386,FBtr0309073	ATGGGCGGAGGAGACGGCAGATCCAGGGAGAGATGCAAATTTTGTGGTCCCGGGCTTTTGGGGGCTGAACAATTTAAGCCCCATAACTCAGACCGCAGCGTTGGAGAAATTAGTTCAGCCCGGGGACTGGCTGCTCCCGCTTATCGAACGTGGGAATCAAAGATTTGA	42	36	36	54	168	90	0.535714
CG43439-PA	loc=3L:complement(6977015..6977185)	dbxref=FlyBase:FBpp0301083,FlyBase_Annotation_IDs:CG43439-PA,REFSEQ:NP_001246650,GB_protein:AFH04321	171	parent=FBgn0263387,FBtr0309074	ATGTCCCGACTTTTGCTGCAGTGCCGCAGAACTTTGCTGATCCTTCGCCATCAAACGGCGGTGGAAAATGAGAAAGGACTCTTTGGCAAACTGCTGGGAAAGTGCCAGTCCTTTGGCAAGGATGAAAAGGATCTTGGCCAGCAGGAGGAGGAGGAATCAAAGAGATCTTAG	48	37	35	51	171	86	0.502924
CG43441-PA	loc=3R:complement(5478569..5478850)	dbxref=FlyBase:FBpp0301085,FlyBase_Annotation_IDs:CG43441-PA,REFSEQ:NP_001247009,GB_protein:AFH06327	282	parent=FBgn0263389,FBtr0309077	ATGTCTGAACACCATTACAATGTGAAGAAGGATACCGCCTTCAATGCGAATAGTGGATCGCAGCCAGATCTATTGGATCGCACGTACGGATTTTTTAAGGCGGCTCGAATAAACACTCCCATGCCGAAGTCCCGTGTATCCATGGATACGCATAAGCTTGTGCAGAAATTGCAGACCATTACCAAGCAGGATCAGCAAGAGGACGAGTACGAGTTAGATAATTTTTCTTCTCTTATGTCGGATTCTGAATGCGCCGGAATTTACCAGCCGAATTTACCATAA	84	72	63	63	282	126	0.446809
CG43445-PA	loc=3R:join(13737367..13737416,13737489..13737633)	dbxref=FlyBase:FBpp0301129,FlyBase_Annotation_IDs:CG43445-PA,REFSEQ:NP_001247174,GB_protein:AFH06492	195	parent=FBgn0263399,FBtr0309175	ATGCTGCCATCCACAGAGGTCCTCCGGCGATGGCGTGTATCTTGTATCTGCAGATGCAGTACGGCCTGCAACAACAGCGTCAACGTGGCATGCAAAATTGATGGTTTCGTTGGATGTTTGGGTTGGGTTGTGGGGATTAAGTGGCTGCTTTATGGGCGACCAAGGAGCAGGACATCCAGGGAGCTAAAAACGTAG	45	48	39	63	195	102	0.523077
CG43447-PA	loc=3R:23266129..23266326	dbxref=FlyBase:FBpp0301132,FlyBase_Annotation_IDs:CG43447-PA,REFSEQ:NP_001247336,GB_protein:AFH06653	198	parent=FBgn0263401,FBtr0309178	ATGGGGGCGTGCCCCGGACAGCCGTGCTTTGGCGCTCAATTAAAACGGAACCAAAGTCAAAAGTCACCGAGCGATATGGGAAGCCCACGGAGTCCTAGTTCTAGCTGCGATGGATTAACACATCTCCCGGGGCAACATCTCTCCCGGCGACAACCCTCATGGCAAGGTCTTTTGCTCGAAGGCTGGCCTGTCATATAA	49	40	56	53	198	109	0.550505
CG43448-PA	loc=3R:complement(26063046..26063192,26063250..26063309,26063365..26063442)	dbxref=FlyBase:FBpp0301135,FlyBase_Annotation_IDs:CG43448-PA,REFSEQ:NP_001247363,GB_protein:AFH06680	285	parent=FBgn0263402,FBtr0309181	ATGAAAAGCTATCTGCTGCTGGGCATATTATTACTATATTATCTGTGCATTGATGGACGGAGTGCTGAGATCAAAGAGGAAAGCGACAATCCGAGCACAAATATACTTAGCACAACGCTTTCGAAAATTTCTCTGCAGAACATAACCCGTCTCAATAGATCAAGTTTGGGTGGACGCGTACAAACTGATCACTTGGGAAGAAATCGGATTTACCATCGGAGAAGAGTTCAAACTAGACGTCGAAGAACGAACAAAAATAAGCCCAAACATAAACATTCTCTATAG	103	67	56	59	285	115	0.403509
CG43449-PA	loc=3R:6914160..6914396	dbxref=FlyBase:FBpp0301136,FlyBase_Annotation_IDs:CG43449-PA,REFSEQ:NP_001247038,GB_protein:AFH06356	237	parent=FBgn0263403,FBtr0309182	ATGAACAATCTGTGGCGCGAAATCGGCTTTATTACCAAGCGAAGGCCGAAGAAACATGTGAAAATCATTCGGATCAAGAAACGCGTTGCCAAATCGAAGAAAGTCTTCAAGCGAAGGCAATATGAACTGATACAACTTCATTTGAGAAATCGTATAAAGTATTTAATTATCGAAAATCTGGAGCAAGCCTTGGCAAAAATCCAAACTAAGAAAGGGATTCAGAAGAGCTTAAAGTAA	95	52	40	50	237	90	0.379747
CG43450-PA	loc=3R:8021063..8021209	dbxref=FlyBase:FBpp0301138,FlyBase_Annotation_IDs:CG43450-PA,REFSEQ:NP_001247073,GB_protein:AFH06391	147	parent=FBgn0263404,FBtr0309189	ATGAATCTTAGGAGGACGCCCTGCCCCCAATTAAACACCACCGCAACCACAATGAAGAAATGTGTAATTGCCTGTTCGTCTTTCGGTTCTCCGTCAACGTCGTGCTGCTCTCATTGGCCACGATTATTCTCATCCTCCGCATGGTGA	34	40	44	29	147	73	0.496599
CG43618-PA	loc=3R:join(3874898..3875005,3875071..3875133)	dbxref=FlyBase:FBpp0301628,FlyBase_Annotation_IDs:CG43618-PA,REFSEQ:NP_001246981,GB_protein:AFH06300	171	parent=FBgn0263596,FBtr0309894	ATGATAATCTCTATTCTGGGCTTTGTGGTTGGGCTGGAGTCCACTTCCAGTTCCACGACTACCACCAGTATGAGGTCTGCCCCTTATTGTCAGCCAAGTGGAGGATATTGTCGGATGCATGTGGATTGCTGCTCGCGAATGTGCATTCAAGTGTCAGCGGAGTGTCGCTAG	33	51	38	49	171	87	0.508772
CG43630-PA	loc=3R:complement(8501832..8501978)	dbxref=FlyBase:FBpp0301700,FlyBase_Annotation_IDs:CG43630-PA,REFSEQ:NP_001247079,GB_protein:AFH06397	147	parent=FBgn0263621,FBtr0309980	ATGACGTTGATACTACTGGCTGCCCTGTCGAACATCTACACCGGGATGTTCAACTACGTGAAGGCCAAATTCCCGTTCGTGATCGAGGCCGCCATGGTGACCCTGTGCTTTGGCTCCATCGTGGGTCGATTCTGCATAATGGTTTAG	29	41	38	39	147	77	0.52381
CG43645-PA	loc=2L:join(17486153..17486219,17486297..17486340)	dbxref=FlyBase:FBpp0301788,FlyBase_Annotation_IDs:CG43645-PA,REFSEQ:NP_001260532,GB_protein:AGB93067	111	parent=FBgn0263654,FBtr0310090	ATGGACTGTTGTGAGCTGCCGGAAATATTTTTGAGCTTCCTCAACGACCTTTTCTTCTCAGACATAACTGATGCGGAGTACTTGGGCGATTATTACGACAACTACAATTGA	29	35	23	24	111	47	0.423423
CG43659-PA	loc=2R:complement(18966952..18967212)	dbxref=FlyBase:FBpp0302028,FlyBase_Annotation_IDs:CG43659-PA,REFSEQ:NP_001261150,GB_protein:AGB93681	261	parent=FBgn0263707,FBtr0310345	ATGGAAGGTCCTCTGTCGTTTCTCCAAGTGAATCCTGCTTGCCTCGTTCTCCTTGTACTGGGAATTTCACTGGTGGATTTTATGGTCAACAATTGGTCCTGCCCAAAGGGAGATTCATCCTTGCATCCTTCGACTTCTACTGTTTCCGCCAAGAAAAACAAAAAGTGCGGAAATGAGACTCCTTTGGTCAGAAATTATGGATTGCGACATCGCGCTAAGCTTCTGGCTAGCGTAAAACGCCGGCTAGATCATCAGTTTTAA	64	78	61	58	261	119	0.455939
CG4440-PA	loc=2L:join(16330008..16330019,16330079..16330306)	dbxref=FlyBase:FBpp0080393,FlyBase_Annotation_IDs:CG4440-PA,REFSEQ:NP_652577,GB_protein:AAF53527,FlyMine:FBpp0080393,modMine:FBpp0080393	240	parent=FBgn0040984,FBtr0080835	ATGAAATTCTTGATTTTCTGTCTGATTGCTCTGTTTGCCATAGCCTCGGCGCGTCCCCAGTTCGGATTCGGCGGATTTGGTGGCGGGCTTGAGCAGCAGCAACAGCAGGGCGGTTTTGGACAAGGATTCGGTGGTTTCGGTTCCTTTGGACAGCAGCAACAGCAGGAAAGTTTTGGCGGAAATGGAAACTTTGGTCAGCAGCAACAAGAGTTTGGTGGTTTCGGCGGTTTTTACGGTTAA	48	70	46	76	240	122	0.508333
CG4537-PB	loc=2L:join(9890910..9891073,9891133..9891262)	dbxref=FlyBase:FBpp0111944,FlyBase_Annotation_IDs:CG4537-PB,REFSEQ:NP_001097135,GB_protein:AAF52819,FlyMine:FBpp0111944,modMine:FBpp0111944	294	parent=FBgn0032153,FBtr0113031	ATGGTTTGCGAGAAGTGCGAGGCCAAGCTCTCCAAAGTTTCAGCGCCCAATCCCTGGCGAACGAGCACAGCTCCTGCGGGAGGACGTAAAATCAACGAGAACAAGGCTTTATCCTCGGCCCGCGAGCGATACAATCCCATAGGGACTGCTTTACCACCTTGCCGAATCTGCCGACAGAAAGTGCACCAGATGGGTTCGCACTATTGCCAGGCGTGCGCCTACAAAAAGGCCATATGCGCCATGTGCGGCAAGAAGATCATGAACACCAAGAACTACAAGCAGAGCTCAACGTGA	85	50	83	76	294	159	0.540816
CG4783-PA	loc=3R:join(15774207..15774265,15774321..15774522)	dbxref=FlyBase:FBpp0083232,FlyBase_Annotation_IDs:CG4783-PA,REFSEQ:NP_650851,GB_protein:AAF55725,FlyMine:FBpp0083232,modMine:FBpp0083232	261	parent=FBgn0038756,FBtr0083823	ATGAACTGGGCTACCATAATAATTGCAATTATCCTCCTGCTGCCAGCCAGCCAGCAAAGCTTTATTAGATCCGAAAGTGTGGAGGTCAAAGTGCTGTCTTACAATCCCACATACGATTTCTGGTTTTTCATGCCAACTGGCAGACCCAAGGTGGTTACTCAGAATGTACAGAATGCATATTGGTCTGCTCGGACAAAAGGAGGTGTTTGCTTCACAGATCTGTGGTTCTACTGCGCAACTGGCATCGAAATAGAGGAGTAA	73	70	57	61	261	118	0.452107
CG4783-PB	loc=3R:join(15774207..15774265,15774330..15774522)	dbxref=FlyBase:FBpp0310690,FlyBase_Annotation_IDs:CG4783-PB	252	parent=FBgn0038756,FBtr0344285	ATGAACTGGGCTACCATAATAATTGCAATTATCCTCCTGCTGCCAGCCAGCCAGCAAAGATCCGAAAGTGTGGAGGTCAAAGTGCTGTCTTACAATCCCACATACGATTTCTGGTTTTTCATGCCAACTGGCAGACCCAAGGTGGTTACTCAGAATGTACAGAATGCATATTGGTCTGCTCGGACAAAAGGAGGTGTTTGCTTCACAGATCTGTGGTTCTACTGCGCAACTGGCATCGAAATAGAGGAGTAA	71	65	56	60	252	116	0.460317
CG5011-PA	loc=2L:1200860..1201102	dbxref=FlyBase:FBpp0077638,FlyBase_Annotation_IDs:CG5011-PA,REFSEQ:NP_652358,GB_protein:AAF51393,FlyMine:FBpp0077638,modMine:FBpp0077638	243	parent=FBgn0040723,FBtr0077973	ATGCCTCCTCCACCACCGCACCACCACCACAACCCGCCGCCTCATGGGCCACCGCCCCACGGACCACCGCACCATGGACCTCCGCACCATGAACCACAGCCCCCGTTCCACACGCCAGTGCATCCGATTTACCACGAACCTCCTCACGGAAACAGCTCCGGCTACAATCCTCCGCCGCCGCATGGTCCGTATCCATATGGTCCAGGATACGTGGCCCCAGGACCTCCAATGCATCCGCGATAA	55	34	109	45	243	154	0.633745
CG5446-PA	loc=2L:complement(12427226..12427387,12427469..12427567)	dbxref=FlyBase:FBpp0079969,FlyBase_Annotation_IDs:CG5446-PA,REFSEQ:NP_609565,GB_protein:AAF53188,FlyMine:FBpp0079969,modMine:FBpp0079969	261	parent=FBgn0032429,FBtr0080388	ATGACCGATCTGCGCAACGAGATGGACAGCGATCTGGACCAGAACTACTCCCTGAACAGCAATGCGGACCCCAAAAACATGCAGGAGCTGACCATATACGTACAAAATCTGTTGCAGAACGTTCAGGACAAGTTCCAGACGATGTCGGACCAGATAATAACGCGCATCGATGACATGGGCAACCGCATCGACGATCTGGAGAAGAGCATTGCGGATCTGATGAACCAGGCCGGGATCGAGGGTCAGGGACCGGAGAAATGA	83	41	64	73	261	137	0.524904
CG5446-PB	loc=2L:complement(12427226..12427369,12427469..12427567)	dbxref=REFSEQ:NP_001260413,GB_protein:AGB92948,FlyBase:FBpp0305306,FlyBase_Annotation_IDs:CG5446-PB	243	parent=FBgn0032429,FBtr0333093	ATGACCGATCTGCGCAACGAGATGGACAGCGATCTGGACCAGAACTACTCCCTGAACAGCAATGCGGACCCCAAAAACATGCAGGAGCTGACCATATACAACGTTCAGGACAAGTTCCAGACGATGTCGGACCAGATAATAACGCGCATCGATGACATGGGCAACCGCATCGACGATCTGGAGAAGAGCATTGCGGATCTGATGAACCAGGCCGGGATCGAGGGTCAGGGACCGGAGAAATGA	77	36	61	69	243	130	0.534979
CG5693-PA	loc=2L:18006783..18007001	dbxref=FlyBase:FBpp0080579,FlyBase_Annotation_IDs:CG5693-PA,REFSEQ:NP_652582,GB_protein:AAF53640,FlyMine:FBpp0080579,modMine:FBpp0080579	219	parent=FBgn0040989,FBtr0081026	ATGCCTTGCATATTTAATCCGGGCTACATTGGACCCGATCCGCCCTGCTGTGACCCCGATTGCTTGGAGGAGGGCCACTGCACGGTTCCGGAGTGCGGAGTTTGCCCGGAGTCCCAACTACCCCGATGCAATCCCGCCCCACAATCCAACAAGGACGCGGCGAAGCAACCACTGGACCAGAAAGCCCAAAAAGAACCGAAGCTCCGGGAACAGAAGTAG	57	34	70	58	219	128	0.584475
CG5791-PA	loc=3R:join(17912925..17912982,17913040..17913081,17913151..17913347)	dbxref=FlyBase:FBpp0083578,FlyBase_Annotation_IDs:CG5791-PA,REFSEQ:NP_652235,GB_protein:AAF55955,FlyMine:FBpp0083578,modMine:FBpp0083578	297	parent=FBgn0040582,FBtr0084180	ATGAAGTACCTGACGTGTGTGCTGCTCCCGTTGGCTTTAATTCCGACTCTGATCGGCGCTCATCCCAGCACAGTGGTGGTGAATGGCGTCTGTCTGACTTGTCCCAATCCGAATGGTGAACCCGTCTACCTGGATGGCCAGCAGTACCGCAGCTTCTCCTCATCCCCTGGCGATGGTAATGTGGTCATTTCCCGTGGAAATGACGGTAGTGGCGGTGGAGGTGGCACCATTTACCGGAGGGGTGGTAATACCATCGTCAATGGCAGATGTCAGCACTGCAACGTGGATCCCTATTAA	59	76	77	85	297	162	0.545455
CG5804-PA	loc=3L:complement(8781301..8781540,8781606..8781614)	dbxref=FlyBase:FBpp0076318,FlyBase_Annotation_IDs:CG5804-PA,REFSEQ:NP_648255,GB_protein:AAF50367,FlyMine:FBpp0076318,modMine:FBpp0076318	249	parent=FBgn0035926,FBtr0076591	ATGGCCGATTTCAACGCTATCCTCGAGAAGACCAAGGCCTTCAGCAAGAAGCCCCCAACGGAGGTGTACCTGGAGTTCTATGGCCTGTACAAGCAGTTCCAGGAGGGCGACATTAACATCGAGAAGCCCGCTGATGCCGAGGGTGCCGCTAAGTACGATGCCTGGCTGAGCCGCAAGGGACTGTCCGTCGATGACGCCAAGGCCGCCTACGTCGCCCTGTACGAGAAGTACAACCCCATCTACGGATAA	63	43	73	70	249	143	0.574297
CG5928-PB	loc=X:5962124..5962360	dbxref=FlyBase_Annotation_IDs:CG5928-PB,FlyBase:FBpp0099690,REFSEQ:NP_001033834,GB_protein:ABC67175,FlyMine:FBpp0099690,modMine:FBpp0099690	237	parent=FBgn0029836,FBtr0100295	ATGCTGCAACTTCAAAAGATGAATACTCTGCTGCTGCTCTTGGCCATGATGCGCTGCATCTGTGCCACGCCCATAGCTCCTGCCACGCCCGATGGCGCCACGCCCATCGACGCCCGCGTCTCGGCCGCCGACTTCGGAGCCCAGGATGCTTTCGATGCCGCCGACAGCTCCGCGGAATCCACCCACGCGCAGGCCAGCGACGCCGGGTTCAAGGTGAGTAACCGAGGTATACTTTAA	46	44	84	63	237	147	0.620253
CG6115-PA	loc=2L:complement(16887462..16887677,16887793..16887834)	dbxref=FlyBase:FBpp0080512,FlyBase_Annotation_IDs:CG6115-PA,REFSEQ:NP_652578,GB_protein:AAF53585,FlyMine:FBpp0080512,modMine:FBpp0080512	258	parent=FBgn0040985,FBtr0080959	ATGTCACAGCTGCGCTCGAAAGTCATTAGCCTCTACAAGCACTTGCAGTATTTGGGCCGCGAATATCCCGGCCTGAACGGGCCGCAGAAGTTCAGGAAGCAGATCCACGATGCCTTCATGAACCACAAGGACGAGCAGGATCCCAAGAAGATCGTCGCCCTGCTAGCCCAAGGACGTTACTTGGCCAAGGAGGTGGAGGCCCTGTACTCGCTGAAGAAGTACCGAAGTGTCAAGCAGCGCTATAGTTACAATGACTAA	72	48	69	69	258	138	0.534884
CG6244-PA	loc=3L:join(15801518..15801633,15801687..15801819)	dbxref=FlyBase:FBpp0075257,FlyBase_Annotation_IDs:CG6244-PA,REFSEQ:NP_996099,GB_protein:AAS64990,FlyMine:FBpp0075257,modMine:FBpp0075257	249	parent=FBgn0036531,FBtr0075502	ATGGGTCGTCGCAAGTCCAAACGCAAAGGAGCCCCAAGAAAGAAAAATATTCAGCCGCTGCCCATTCTTTTCGATTGTCCATTCTGCAATCACAAGCAGTCATGTGAAGCGAAACTAGATAAGGCGAAAAAAATAGGAAGAATTACCTGTACCGTGTGCCAAGAATTTTTTCAAACACATATAAACTATCTCACGGAGGCAATTGATGTGTTCAACGATTGGATTGATGCTTGCGAGGAGGAGAACTAA	86	58	50	55	249	105	0.421687
CG6340-PE	loc=X:join(15376508..15376570,15377215..15377307)	dbxref=REFSEQ:NP_001259574,GB_protein:AGB95416,FlyBase:FBpp0301761,FlyBase_Annotation_IDs:CG6340-PE	156	parent=FBgn0030648,FBtr0310060	ATGGAGGCCCTAGTGAATTATAGTAGTGAGGACGACCAGGAGGATGCTGGCTTTCAGATACGGTTGCAAAATTCCCCTAGGCACCACAACAACAACAACAACTGCGGCATTTGCCGCATGCTAAATCCCCGAAAACAACAACTGATAGCTTATTAA	52	32	38	34	156	72	0.461538
CG6503-PA	loc=3R:complement(22250530..22250718)	dbxref=FlyBase:FBpp0084397,FlyBase_Annotation_IDs:CG6503-PA,REFSEQ:NP_652258,GB_protein:AAF56589,FlyMine:FBpp0084397,modMine:FBpp0084397	189	parent=FBgn0040606,FBtr0085025	ATGCTTTTGAAATGCACTTGGCTATTGGTTTTGCTGCTGTCCGTAATGGCAGGTGCCTTTGCCAGCAGCGGATGTCCTGCGGGATATAGTGCCGAGAACAATCGGTGCACCATTGAGCGTCCTGTTCACGGCTCCTGTCCACCCGGATCCTCCTACAGCCTGAACATCAACAAGTGCGTCCACTCCTAA	38	50	54	47	189	101	0.534392
CG6555-PA	loc=2L:complement(11591525..11591668)	dbxref=FlyBase:FBpp0079854,FlyBase_Annotation_IDs:CG6555-PA,REFSEQ:NP_523550,GB_protein:AAF53108,FlyMine:FBpp0079854,modMine:FBpp0079854	144	parent=FBgn0032367,FBtr0080270	ATGCTACCTTCCAAGCGAGTTCCATTTCTTTTCACCATTATCCTGTTTCTGGCTGGACTGGGTCAGCACACAACTGAAAGTGTACTTCCAGACTGCGTTCTTTATCCAAGATGTTTGATCACAAAGGATCCGTGTTGCATGTAA	34	47	35	28	144	63	0.4375
CG6610-PA	loc=3L:join(6068740..6068788,6068861..6069057,6069123..6069152)	dbxref=FlyBase:FBpp0076756,FlyBase_Annotation_IDs:CG6610-PA,REFSEQ:NP_648022,GB_protein:AAF50703,FlyMine:FBpp0076756,modMine:FBpp0076756	276	parent=FBgn0035675,FBtr0077048	ATGACTGCCGTTCCACCCCCCTCCAACATCTCTACCCTAATGCCATTGGAATTGGTGGACAAATGCATCGGTTCCCGCATCCACATTATCATGAAGAACGACAAGGAGATGGTGGGAACTCTCTTAGGATTCGATGACTTTGTGAATATGCTCTTGGACGACGTAACGGAGTATGAAAATACCCCCGACGGCCGCCGCATCACCAAACTGGATCAGATTCTGCTCAACGGGAACAATATCACAATGTTGGTGCCTGGCGGAGAGCTGGCGGAGTAG	74	62	72	68	276	140	0.507246
CG6770-PA	loc=2L:complement(12045766..12045975)	dbxref=FlyBase:FBpp0079890,FlyBase_Annotation_IDs:CG6770-PA,REFSEQ:NP_609539,GB_protein:AAF53151,FlyMine:FBpp0079890,modMine:FBpp0079890	210	parent=FBgn0032400,FBtr0080306	ATGTCCGAGGCCCACTTCGATGAGTACGAGCACTACAACTTCGACCATGACAAGCACATCTTCTCTGGACACAGCGGCAAGCAGCGCAACAAGAGGGAGGCCAATGAGCACACCAACCACTTCGATCCCTCCGGTCATTCCCGCAAGATTCTGACCAAGCTGATGAACACCAACAACAACAACAAGAAAGCCGCCGCCTGCAAGAACTGA	68	30	68	44	210	112	0.533333
CG6878-PA	loc=3L:join(15155103..15155233,15155357..15155465)	dbxref=FlyBase:FBpp0075396,FlyBase_Annotation_IDs:CG6878-PA,REFSEQ:NP_648757,GB_protein:AAF49654,FlyMine:FBpp0075396,modMine:FBpp0075396	240	parent=FBgn0036488,FBtr0075643	ATGCCTCTGCCTACGAGCTCATTTTCCCAGCAGGGACCAACGTGCTTCGATAAGATGAAGACGGGCTTCATCATCGGATTCTGCGTGGGCATGGCCAGCGGTGCGGTCTTTGGCGGGTTCTCGGCGCTCAGATACGGACTACGCGGGCGGGAGCTGATCAACAACGTGGGCAAGACCATGGTCCAGGGCGGCGGAACCTTTGGCACCTTTATGGCCATCGGCACGGGGATTCGCTGCTGA	45	51	65	79	240	144	0.6
CG7370-PA	loc=3L:21763298..21763522	dbxref=FlyBase:FBpp0078090,FlyBase_Annotation_IDs:CG7370-PA,REFSEQ:NP_649363,GB_protein:AAF51782,FlyMine:FBpp0078090,modMine:FBpp0078090	225	parent=FBgn0037133,FBtr0078436	ATGCGACGTTGGCCCAAGTCAACACTTAACATTAACAAATGCCTTACTACAATACTGGTCGGCCAATTTGTTCTTTGCTTTTTGTCTGGCGCTTTTCATTATTATTGTTTGTTTGGCGGCGACGGCGGCGCCCGTAAAAAGCCGTTAGAAAAGCGGGAAGCTGAATTCGTTGGCGTTGGTAAGTCGCGAAGCAAAAAAACGTACGAAAACGCACTTTTATTTTAA	60	67	46	52	225	98	0.435556
CG7377-PA	loc=3L:11582795..11583079	dbxref=FlyBase:FBpp0075831,FlyBase_Annotation_IDs:CG7377-PA,REFSEQ:NP_996052,GB_protein:AAS65027,FlyMine:FBpp0075831,modMine:FBpp0075831	285	parent=FBgn0036176,FBtr0076100	ATGAAGTACTCCTGTGTTTTGCTCCTTTTGGCCACTGTCGCCTGTTTCCTGGTGAGCCTGTCCAGTGGCAGTACCACGACCACAAGCACAGATGCCACCACCACAACGACCACCGCCTCGTCCTCGGACACCACCACCACCACAGCATCGTCCTCGGACACCACGACCACCACCACGGCATCGCCCTCCTCCTCCAAGAAGAAGCACGTGATCCACTACAAGCGCAAGGTGCACCGCCCCAAGAAGGTCAAGACGATCCGCAGGAAGAAGAACCGCAGCGGTTAA	73	45	106	61	285	167	0.585965
CG7580-PA	loc=3L:join(17468520..17468694,17468751..17468845)	dbxref=FlyBase:FBpp0074984,FlyBase_Annotation_IDs:CG7580-PA,REFSEQ:NP_648985,GB_protein:AAF49336,FlyMine:FBpp0074984,modMine:FBpp0074984	270	parent=FBgn0036728,FBtr0075222	ATGCGTCTATCCTCGATCCTGAATGGCCAGCATTTTGGCAACTTGGCCAAGGTGCACGGCATCGTCACCTACAAGCTGTCGCCCTTCGAGCAGCGCGCCTTCGCTGGAGCGATCAGCAAGGGACTGCCCAACATGGTGCGTCGCTTCCGCTCCAACGTCTTCATCGTTACTCCCCCCTTCATCGTGGGATACCTGATCTACGATCTGACCGAACGCAAGCACACCGCCCTGCTGCGCAAGAACCCCGCTGACTACGCGAACGACGAATAA	58	55	93	64	270	157	0.581481
CG7606-PB	loc=3R:13422285..13422485	dbxref=REFSEQ:NP_001163637,GB_protein:ACZ94933,FlyBase:FBpp0289855,FlyBase_Annotation_IDs:CG7606-PB,FlyMine:FBpp0289855,modMine:FBpp0289855	201	parent=FBgn0040565,FBtr0300628	ATGTTCAATATAAAGTTAATCATCCTGGTTGCCCTGACCATCTCCATGGTCCAGAGCTGTTCCGTTGAGGAGCCGGAACAGGTCGAGTGCGGGTGTGGGTGTGGCAAGCCGCAGTGCCTCTCTTGCGGATCCAGATCCTGCGGATGTGGCTGCAACCCCTGTCGATGTCCTTCCTCTTCCGGGTGTGGCTGCAAGGATTAA	36	53	52	60	201	112	0.557214
CG7630-PA	loc=3L:join(17418695..17418740,17419010..17419179,17419239..17419295)	dbxref=FlyBase:FBpp0074979,FlyBase_Annotation_IDs:CG7630-PA,REFSEQ:NP_652413,GB_protein:AAF49346,FlyMine:FBpp0074979,modMine:FBpp0074979	273	parent=FBgn0040793,FBtr0075217	ATGTTGGTTAAGCACATTGTCAAGCAGGGGCTTCTGCTCAAGAACGCTGGCGCTTTGTCGCGTGCCGCTTACCACGGTGGACATGGTCCCCACTCCACCATGAACGATCTGCCCGTGCCCGCTGGAGACTGGAAGGAGCAGCACAGCCAGAAGAACGCCAAGTACAATGCCGCGCTCATCACTGGCATTCTCGTCCTGGCCGGCACTATTGGATTCGTGAAATCTTCTGGTATCATCCACTTCAACTACTACGCGCCCAAGAGCCTGGACTAA	62	59	83	69	273	152	0.556777
CG7637-PA	loc=2R:complement(6698122..6698262,6698328..6698381)	dbxref=FlyBase:FBpp0087347,FlyBase_Annotation_IDs:CG7637-PA,REFSEQ:NP_610610,GB_protein:AAF58753,FlyMine:FBpp0087347,modMine:FBpp0087347	195	parent=FBgn0033548,FBtr0088252	ATGTATCTGATGTACACAATTAACGAAAACGGCGATCGCGTTTACACCCTGAAGAAACGCACCGAGGATGGTCGTCCCACACTATCTGCTCATCCAGCACGTTTTTCACCGGAGGATAAGTACTCCCGCCAGAGGCTGACCATCAAGAAGCGCTTTGGACTGCTGCTCACCCAGAAGCCGGAGCCCATTTACTAA	54	41	57	43	195	100	0.512821
CG7646-PB	loc=3L:join(19988543..19988602,19988729..19988905)	dbxref=FlyBase:FBpp0074670,FlyBase_Annotation_IDs:CG7646-PB,REFSEQ:NP_788542,GB_protein:AAO41220,FlyMine:FBpp0074670,modMine:FBpp0074670	237	parent=FBgn0036926,FBtr0074901	ATGTACGATGTCGATGGCAATGGTGTTATAGACATACAAGAAATGACCAAAATTGTTCAGGCAATTTATGACATGCTAGGAGCGTGCTCATCTAATCGTCCAGCTGATTCAGCAGAAGAAAGAGCAAAAAATATTTTTGCAAAAATGGACGAAAATAACGATGGTCAATTAACCCAAGATGAGTTCTTGAAAGGATGCTTGCAAGATGAGGAGTTGTCAAAAATGTTGGCACCATAA	88	59	36	54	237	90	0.379747
CG7990-PC	loc=X:complement(19093895..19093918,19095497..19095637)	dbxref=FlyBase:FBpp0300425,FlyBase_Annotation_IDs:CG7990-PC,REFSEQ:NP_001245744,GB_protein:AFH07457	165	parent=FBgn0030997,FBtr0308082	ATGCAGCAGAGCACCGGAGCGGCGACGTCATCCGCAGCAGATAGCGGGATGGGGGCGACGGACCTGGTGTCCAGGTGCGTTGGCGACGGCGGGGGAGGTGGCGGGAACAGCTGCTCCGGCGGATCCAGCGACCCAGCAGCGCGCTTTATCGTTGTTGTGCATTAA	30	26	43	66	165	109	0.660606
CG8012-PA	loc=3L:join(8208602..8208631,8208700..8208918)	dbxref=FlyBase:FBpp0076422,FlyBase_Annotation_IDs:CG8012-PA,REFSEQ:NP_652448,GB_protein:AAF50463,FlyMine:FBpp0076422,modMine:FBpp0076422	249	parent=FBgn0040832,FBtr0076699	ATGGGAGTCATGTTGGTCAAGGTCTTGATGTTCGCATTGTGGCTCGTGGCCCTGAGCCAGGCGAAGCCCCAGCTGTTGGTCACGACGCCAGTGAGTTATGCCACCGGAGCGGGTGCCTCTTGGCTGGCTCCCTCCTCCGCCGCTTACTATCCGGCGTATGCCAGCTATCCGGCCTACGCGGCGTATGCGTATGCACCGGTTTATGGCGCATACGCCACGTATCCATACTACTCGTATCTAGGGCGGTGA	39	61	74	75	249	149	0.598394
CG8021-PA	loc=3R:4476839..4477114	dbxref=FlyBase:FBpp0081367,FlyBase_Annotation_IDs:CG8021-PA,REFSEQ:NP_649808,GB_protein:AAF54259,FlyMine:FBpp0081367,modMine:FBpp0081367	276	parent=FBgn0037602,FBtr0081878	ATGTCCAGCGGATTTGTTCGCAGCAGCTACAAATTGTTCGTCGGCAACCTGCCATGGACGATAGGTAGCAAGGAACTGCGGACCTACTTCTCAAAGTACGGGCACGTGGCCAACGCGGAGGTGGTCTTTGACCGGCAACTGGGCCTGTCCAAGCACTATGGCTTTGTGGTTTTCAGCCAACGGGATGCCTTCAACAGCGCCAGCAACCAGAACACCCATTTCCTCGATGGACGAGTGCTCACAGTCCAGCGGGCGAATGAAAGTCCTCAGAGTTAA	67	58	75	76	276	151	0.547101
CG8369-PA	loc=3R:join(4647820..4647847,4648191..4648388,4648446..4648504)	dbxref=FlyBase:FBpp0081403,FlyBase_Annotation_IDs:CG8369-PA,REFSEQ:NP_652187,GB_protein:AAF54297,FlyMine:FBpp0081403,modMine:FBpp0081403	285	parent=FBgn0040532,FBtr0081920	ATGCGTTTCGCTCTGTTTGCTTTTCTAGCACTGTGCTTGCTGGCATTCGTCCTGGCTACTCCGGCCAAGGACACCAAGAAGCCGGCCACCAACAGTTGCCAGCACAACTGCGGTGAAGTCTACGAGCCCGTTTGTGCCAAGGCCAAAAACAGCAGCAAGGAGCGCCTCCTCACCTTTGGCAGCCCGTGCGTCATGGCCAACTACAACTGCCAGCATGCCGACGATCCATTCGAGCAGAAGTCCAAGGGCGAGTGCGGCGGTGGAGTGAGCGTTCGCCTGTCCTAG	60	58	88	79	285	167	0.585965
CG8369-PB	loc=3R:join(4648355..4648388,4648446..4648504)	dbxref=REFSEQ:NP_001246996,GB_protein:AFH06314,FlyBase:FBpp0293717,FlyBase_Annotation_IDs:CG8369-PB,modMine:FBpp0293717	93	parent=FBgn0040532,FBtr0305187	ATGGCCAACTACAACTGCCAGCATGCCGACGATCCATTCGAGCAGAAGTCCAAGGGCGAGTGCGGCGGTGGAGTGAGCGTTCGCCTGTCCTAG	21	16	26	30	93	56	0.602151
CG8498-PA	loc=2L:complement(8161921..8162063,8162123..8162237,8162311..8162325)	dbxref=FlyBase:FBpp0079256,FlyBase_Annotation_IDs:CG8498-PA,REFSEQ:NP_609187,GB_protein:AAF52610,FlyMine:FBpp0079256,modMine:FBpp0079256	273	parent=FBgn0031992,FBtr0079640	ATGTCCGAATTGCAGGAATTCAACCAGGCGGCCGAAGATGTTAAGAACCTAAACACCACACCCGGGGACAATGACCTTTTGGAGCTCTACAGCTTGTACAAACAGGCCACTGTGGGGGATTGCAATACAGATAAGCCCGGCTTTCTGGACTTCAAGGGCAAGGCCAAGTGGGAGGCGTGGAACAACCGCAAGGGAATGAGCAATACCGACGCCCAGGCCGCCTACATTACCAAGGTCAAGGCACTGATCGCTGCCGTTGGCCTGAAGTCATAG	78	48	71	76	273	147	0.538462
CG8620-PA	loc=3L:join(7151347..7151614,7151679..7151710)	dbxref=FlyBase_Annotation_IDs:CG8620-PA,FlyBase:FBpp0076627,GB_protein:AAF50604,REFSEQ:NP_652453,FlyMine:FBpp0076627,modMine:FBpp0076627	300	parent=FBgn0040837,FBtr0076918	ATGTCGCAATCCGATAACGTGGCACGTGAGCAAACTGCGGCAAATGCAGGGCCGGATGCATGTCAAGGATGCCGCGGCCAATTGCCAAATGCCACGCCCGTGGAAGTCGAGGACATGGCCTTGCCGTCGATGGAGCGTCTCATTCGAAAGGCCAACATGGCCCAGAAAATGCTGAACGATGTGATGAAACAGATCCAGAAGCAGCAGCAGCAGGAATCTCAACTCTCCATCAAGGAGACCAAGTCCAAGCACCGCAGCTCCGATGGAGTTCCAGTTCCGACCACAGTGACTGCGAGCTGA	85	48	83	84	300	167	0.556667
CG8628-PB	loc=3L:join(7124102..7124110,7124244..7124489)	dbxref=REFSEQ:NP_001163366,GB_protein:ACZ94637,FlyBase:FBpp0290436,FlyBase_Annotation_IDs:CG8628-PB	255	parent=FBgn0250836,FBtr0301218	ATGGTGTCGTTCGAGGAAGCCACTGAACTCGCCAACAAGTTCACCAAGAAGCCCACGGATGCCGAGTTCTTGGAATTCTACGGTCTCTTCAAGCAGGCCACCGTTGGCGATGTGAACATCGAGAAGCCCGGCGCTCTGGCTCTCAAGGACAAGGCCAAGTACGAGGCCTGGAGCTCCAACAAGGGTCTCTCCAAGGAGGCTGCCAAGGAGGCCTACGTAAAGGTGTACGAGAAGTACGCCCCCAAGTACGCCTAA	67	44	72	72	255	144	0.564706
CG8629-PA	loc=3L:complement(7121075..7121329)	dbxref=FlyBase:FBpp0076634,FlyBase_Annotation_IDs:CG8629-PA,REFSEQ:NP_648081,GB_protein:AAF50610,FlyMine:FBpp0076634,modMine:FBpp0076634	255	parent=FBgn0035742,FBtr0076925	ATGGTCAGTTTTGAGGAAGCCGCCGAACTCGCCAAGAACTTCTCCAAGAAGCCCACCGACTCCGAGTTCCTGGAGTTCTACGGTCTCTTCAAGCAGGCTACCGTTGGTGATGTGAACATCGACAAGCCCGGCATTCTGGATCTCAAGAAGAAGGCCATGTACGAGGCCTGGAACGCCCACAAGGGTCTCTCCAAGGATGCCGCCAAGGAGGCCTACGTGAAGGTGTACGAGAAGTATGCCCCCAAGTACGCCTAA	66	48	72	69	255	141	0.552941
CG8750-PA	loc=3L:complement(13835760..13835990)	dbxref=FlyBase:FBpp0075544,FlyBase_Annotation_IDs:CG8750-PA,REFSEQ:NP_652429,GB_protein:AAF49796,FlyMine:FBpp0075544,modMine:FBpp0075544	231	parent=FBgn0040812,FBtr0075802	ATGCTTAAGATTCCAAATCGGCGCAAGATGCCTGTGTCAGAGCAACAGCCTCGAGTCATCAAGATAGAGCGACCAACGACTGGAAGGATACTAGGTCCTTTGAACGTGGCCAGCATGCAGCAGCAGAACTTCTTGGCCAAGAACAACCCAAAAATATCCGAAGATCTGGGCAGTCGCTTGCAGACTCTGCAGAGACGTGTCCAAGAGTGGAAGTCTTCAGGCCAAGTCTGA	70	44	57	60	231	117	0.506494
CG8788-PA	loc=2R:join(5027574..5027803,5028943..5028955)	dbxref=FlyBase:FBpp0087662,FlyBase_Annotation_IDs:CG8788-PA,REFSEQ:NP_610461,GB_protein:AAF58978,FlyMine:FBpp0087662,modMine:FBpp0087662	243	parent=FBgn0028955,FBtr0088581	ATGGATAGCGTCAAGTCGTTCTTCGCCGGCTCCACCAAGGATGGCAGCCTGTCCAGCAACAGGCAGGCCAATGTGCCCGGCTCCTCAGTCGCCGGCCGCTGGGGTCGCAGCTGGAGCACCAGCTCCCAGCACACGGATCCCGAGCCAGGAGCCACCAGCTCGGTCTCTAGCAAGAGCGCCAATCCGTGCGATGCGAAGCGCAAGGACAGTGACAACTACTTCTACATCATGTGGCGCGCTTGA	52	39	81	71	243	152	0.625514
CG8860-PA	loc=2R:complement(8067092..8067298)	dbxref=FlyBase:FBpp0087119,FlyBase_Annotation_IDs:CG8860-PA,REFSEQ:NP_610738,GB_protein:AAF58563,FlyMine:FBpp0087119,modMine:FBpp0087119	207	parent=FBgn0033691,FBtr0088011	ATGGACAAGGTTGTCAAATTCGCCGAACCCGGACGCGCCTTCGCCAAGGACTCAATCCGCCTGGTGAAGCGCTGCACAAAACCCGACCGCAAGGAGTTCCAGAAAATCGCCATCGCCACCGCCGTGGGCTTCGCCATCATGGGCTTCATCGGCTTCTTCGTCAAGCTGATTCACATTCCCATTAACAACATCATCGTGGGATCCTAG	50	42	67	48	207	115	0.555556
CG8960-PB	loc=3L:2197597..2197884	dbxref=FlyBase:FBpp0072751,FlyBase_Annotation_IDs:CG8960-PB,REFSEQ:NP_728719,GB_protein:AAN12215,FlyMine:FBpp0072751,modMine:FBpp0072751	288	parent=FBgn0035315,FBtr0072872	ATGATCTACTTGATGCGCAAGTGCCTGCAGCTCTTCTGCATCATCGAGAACCGCGCCGTTCATCCGGCCGAGGAAGAGGAGAAGGAGGTCAAGTTGCCGGAAAGGGAGATCCTCCAGAAGCGCCGCGGCGGCTTCACCATCATCCCAGCTGCCATGCACCAGAGCATGCACGGCTTCGGCTACGGCGAGGGTCACTACCAGATCTTTGTGGAGAAGAAGGAGCGTAACCTCCCAACCAAATCGCGCCTTAACGCGGCCACTGCTGAAGTCAAGCTGAATCCCAATTAG	72	51	85	80	288	165	0.572917
CG9016-PA	loc=2L:complement(5923214..5923471)	dbxref=FlyBase:FBpp0078782,FlyBase_Annotation_IDs:CG9016-PA,REFSEQ:NP_608970,GB_protein:AAG22416	258	parent=FBgn0031751,FBtr0079151	ATGGACGGCTTCTACAGCAACAGCAACAGTTGCAGCAACAACGGCGGCTACTGCTCGCAGGGTTCGCGAAGTGGCAACTGCGGATCGTGTGGCAACTGCCCCGGTGGCCACTGCCCCCGAATGGAGGCGGGTGGTAGTAGCTACGGCGCTCGAGGAATGAGCCAGCCGGGTTGTCCTGGCGGCAACTGTTGTCCCGGCGGAAGGTGTTCGGCCGGAAAGTCGCGCTTCAATCCAGACTGGCAGTATGGTGGACGCTAG	51	46	70	91	258	161	0.624031
CG9034-PA	loc=X:complement(9053639..9053872)	dbxref=FlyBase:FBpp0071278,FlyBase_Annotation_IDs:CG9034-PA,REFSEQ:NP_652538,GB_protein:AAF46455,FlyMine:FBpp0071278,modMine:FBpp0071278	234	parent=FBgn0040931,FBtr0071343	ATGTCCGCATCCGCTGCCCGAGGCTCCACATCGCTGCTGAAGCGCGCCTGGAACGAGATTCCGGACATCGTCGGCGGATCCGCTTTGGCCCTCGCCGGAATCGTTATGGCCACCATCGGAGTGGCCAACTACTATGCCAAGGACGGCGATAACCGACGCTACAAGCTCGGCTACGTTGTCTACCGCCACGACGATCCGCGCGCCCTGAAGGTGCGCAACGACGAGGATGACTAG	48	40	78	68	234	146	0.623932
CG9065-PA	loc=X:complement(14978214..14978298,14978386..14978567)	dbxref=FlyBase:FBpp0073783,FlyBase_Annotation_IDs:CG9065-PA,REFSEQ:NP_572998,GB_protein:AAF48421,FlyMine:FBpp0073783,modMine:FBpp0073783	267	parent=FBgn0030610,FBtr0073966	ATGGGCAACAGTGCATCTCAAGGAGTTGCAGCTCCAAGTGTTTCGGCGGCCCACCCGTTGACCACCGCATCCGCAGCCACCGCATCCACAACCACCGCATCCGCAGCCACCGCATCCGGCGAGAAGCCCAAGTGCAAGGCCTGTTGCGCCTGCCCGGAGACCAAGAGGGCACGTGACGCCTGCATTGTGGAGAACGGCGAGGAGAATTGCTTGGCGCTGATAGAGGCGCACAAGAAGTGCATGCGCGATGCCGGCTTCAATATCTAG	62	41	85	79	267	164	0.614232
CG9344-PA	loc=2R:join(16864660..16864750,16864822..16864970)	dbxref=FlyBase:FBpp0071449,FlyBase_Annotation_IDs:CG9344-PA,REFSEQ:NP_611528,GB_protein:AAF46645,FlyMine:FBpp0071449,modMine:FBpp0071449	240	parent=FBgn0034564,FBtr0071520	ATGTCCCGCAAAGAGGCCCTGTCGCAGTTCATCAATCAGATACACGGACGCCCCGTCGCCGTAAAGCTGAACAACGGCGTTGACTATCGAGGTGTGCTGGCCTGTCTGGATGGCTACATGAACATCTGCCTGGAGCAGACGGAGGAGTACGTGAATGGGCAGCTGAAGAACAAGTACGGCGACGCCTTCATCCGCGGCAACAATGTCCTCTACATTTCCACGCAGAAGCGGAGGGTCTGA	60	45	65	70	240	135	0.5625
CG9445-PA	loc=2R:complement(2726095..2726307)	dbxref=FlyBase:FBpp0085528,FlyBase_Annotation_IDs:CG9445-PA,REFSEQ:NP_652314,GB_protein:AAF57402,FlyMine:FBpp0085528,modMine:FBpp0085528	213	parent=FBgn0040674,FBtr0086210	ATGGACGGAGGAGGGGACAACCAGCTCGCGGTGCGGTCCTTGGGCAGGCAGCGCGAAGCCTTCTCCCACTACGCGGGTCCACCGACGGCCATGCTGCAAGGACCCGATCCTGGCGAAGGAGACGTCCTTGCCCTGCAGATGGCCATAGAAGCCTTCATTCTAGCCGAACTCGAAGAGGATTCAGGCTTCGAGTCCGGCAGCGAAGACGACTAG	47	33	64	69	213	133	0.624413
CG9603-PA	loc=3R:complement(4166242..4166493,4166635..4166652)	dbxref=FlyBase:FBpp0081344,FlyBase_Annotation_IDs:CG9603-PA,REFSEQ:NP_652184,GB_protein:AAF54227,FlyMine:FBpp0081344,modMine:FBpp0081344	270	parent=FBgn0040529,FBtr0081855	ATGATGAACCTGTCGAGAGCTGTTGTCCGTAGCTTCGCTACCACCGCTGGCCGCCGGTCCGCCGCCGTGCCCAAGGACCAGATCGAGAAGGGATACTTCGAGATCCGCAAGGTGCAGGAGCACTTTCAGAAGAAGGACGGCAAGCCCGTCTTCCTCAAGGGATCCGTCGTGGACAACGTGCTCTACCGCGTCACCGTCGCTCTCGCCCTCGTCGGCATCGGTGGCATGGGCAAGCTTTTCTACGAGCTGAGTGTTCCCAAGAAGGAGTGA	55	53	81	81	270	162	0.6
CG9603-PB	loc=3R:complement(4166242..4166493,4166546..4166590)	dbxref=REFSEQ:NP_001246986,GB_protein:AFH06305,FlyBase:FBpp0296960,FlyBase_Annotation_IDs:CG9603-PB	297	parent=FBgn0040529,FBtr0305680	ATGAGTTCCGAAACACTGGAGATCCCATTACCTACATCCAATTACGCTGTTGTCCGTAGCTTCGCTACCACCGCTGGCCGCCGGTCCGCCGCCGTGCCCAAGGACCAGATCGAGAAGGGATACTTCGAGATCCGCAAGGTGCAGGAGCACTTTCAGAAGAAGGACGGCAAGCCCGTCTTCCTCAAGGGATCCGTCGTGGACAACGTGCTCTACCGCGTCACCGTCGCTCTCGCCCTCGTCGGCATCGGTGGCATGGGCAAGCTTTTCTACGAGCTGAGTGTTCCCAAGAAGGAGTGA	64	60	91	82	297	173	0.582492
CG9669-PA	loc=3L:complement(16837725..16837961)	dbxref=FlyBase:FBpp0075098,FlyBase_Annotation_IDs:CG9669-PA,REFSEQ:NP_648925,GB_protein:AAF49405,FlyMine:FBpp0075098,modMine:FBpp0075098	237	parent=FBgn0036667,FBtr0075339	ATGGACGTAATGCAGCGCTACGTATCGCCCGTGAACCCGGCCGTTTTTCCCCACCTCGCCACCGTGCTTTTGGTCATCGGAACCTTCTTCACCGCCTGGTTCTTCATCTTTGTGGTGTCTCGAAAGAGCTCTAAGGAAAGCACCTTGATAAAGGAACTGCTGATTAGCCTGTGCGCCTCCATTTTCCTGGGATTCGGCATTGTTTTCCTGCTTCTAACCGTCGGTATTTACGTATGA	43	73	67	54	237	121	0.510549
CG9877-PA	loc=2R:complement(18973474..18973740)	dbxref=FlyBase:FBpp0071890,FlyBase_Annotation_IDs:CG9877-PA,REFSEQ:NP_611754,GB_protein:AAF46954,FlyMine:FBpp0071890,modMine:FBpp0071890	267	parent=FBgn0034819,FBtr0071980	ATGCGAGCTGCTATCGTGTTTGTCGTTGTGATTTTCGCACTCCTCAGTGTCCTGGAGGCCGTGCCCGCTCCCCAGTTCGGATATGGTGGCTTCGGAGGCGGATACCCCGGATACGGCGGATTCGGAGGCGGATATCCTGGCTACGGCGGCTTCGGTGGCGGATATCCTGGCTACGGTGGCTTTAGGCGCGGCGGATTCGGCGGAGCCAGTGCCTCGGCCTCGTCCTCGGCCTCCGCTGGCGGATTCGGCGGTGGCTTCTACGGATAG	31	65	75	96	267	171	0.640449
cib-PC	loc=X:join(4003722..4003857,4003930..4004043,4004196..4004239)	dbxref=FlyBase:FBpp0070608,FlyBase_Annotation_IDs:CG4944-PC,REFSEQ:NP_726909,GB_protein:AAN09116,FlyMine:FBpp0070608,modMine:FBpp0070608	294	parent=FBgn0026084,FBtr0070640	ATGGCCGCCCCAGCACCAGCACTCAAGGATCTGCCCAAGGTGGCCGAGAACCTGAAAAGCCAGTTGGAGGGATTCAACCAGGACAAACTGAAGAACGCTAGCACCCAGGAGAAGATCATTCTTCCCACCGCCGAAGATGTGGCTGCCGAGAAGACCCAACAGTCGATCTTCGAGGGCATCACCGCTTTCAATCAGAACAACTTGAAGCACACGGAGACCAACGAGAAGAACCCGTTGCCCGATAAGGAAGGAGAAGGAGAAGAATCAGTTCATCGCCGGCATCGAGAACTTTGA	94	42	81	77	294	158	0.537415
Cks30A-PA	loc=2L:join(9331055..9331110,9331183..9331351)	dbxref=FlyBase:FBpp0079399,FlyBase_Annotation_IDs:CG3738-PA,REFSEQ:NP_476947,GB_protein:AAF52763,FlyMine:FBpp0079399,modMine:FBpp0079399	225	parent=FBgn0010314,FBtr0079799	ATGAGCAAGGACATTTACTACTCCGACAAGTACTACGATGAGCAGTTCGAGTACAGACATGTGGTTTTGCCAAAAGAGCTGGTAAAAATGGTGCCCAAGACTCATCTGATGACGGAGGCCGAGTGGCGATCAATTGGCGTACAGCAGTCGCGCGGATGGATCCACTACATGATCCATAAGCCGGAGCCCCACATCCTCCTGTTTCGGCGACCCAAAACGGATTAG	64	46	56	59	225	115	0.511111
Cks85A-PA	loc=3R:complement(4541159..4541390,4541461..4541519)	dbxref=FlyBase:FBpp0081430,FlyBase_Annotation_IDs:CG9790-PA,REFSEQ:NP_649817,GB_protein:AAF54272,FlyMine:FBpp0081430,modMine:FBpp0081430	291	parent=FBgn0037613,FBtr0081949	ATGCCGGCCGATCAAATTCAATACTCAGAGAAGTACTTCGACGACAACTTTGAATACAGGCATGTTATCTTGCCACCGGATTTGGCCAAACATGTGCCGAAGGCTCATCTGATGACCGAGACGGAGTGGCGCAACCTGGGCGTGCAGCAGAGCCCCGGCTGGGTGCACTACATGGTCCACGCGCCGGAGCCGCATGTGATTCTATTCCGACGCAAACGCATTCCGGCAGAGGACGCTCCACAGGTGGCAGCCGCTAATGCGGCTCAGGCCATCGCGAATCTCTGCGGTTAG	68	56	84	83	291	167	0.573883
Cpr60D-PA	loc=2R:complement(20550486..20550755,20550814..20550825)	dbxref=FlyBase:FBpp0072241,FlyBase_Annotation_IDs:CG30163-PA,REFSEQ:NP_726468,GB_protein:AAM68323,FlyMine:FBpp0072241,modMine:FBpp0072241	282	parent=FBgn0050163,FBtr0072334	ATGCTGAAATATAGCCTTATCTTTGCCCTTTTCGTCGTTTTGGCCAGCTGCAGTGAGGAGGATCTGCAGGCGCAACTTCTGAAGTCGGAGAACCGCCAGAACCTGGATGGAGCTGGGCAGTTCCAGCATGAGATCACGGTCAGCAATGGGATCCAAGTGAAAGCTCAAGGCAATGTGAACGGCATCCAGGGCGAATACTTCCTTCCCGGCGAAGATGGCAAGCAAATTCGCGTGACTTACACCGCAGATGCAACCGGCTTCCATCCGAAGGTTGAAGAGTGA	73	60	69	80	282	149	0.528369
Cpr65Aw-PB	loc=3L:complement(6135065..6135287,6135349..6135386)	dbxref=REFSEQ:NP_001246643,GB_protein:AFH04314,FlyBase:FBpp0297891,FlyBase_Annotation_IDs:CG32404-PB	261	parent=FBgn0052404,FBtr0307048	ATGAAAACATGGATAGCGATGGCTATGCCTTCTCGTAAATTCGAGACAAGCGATGGTATCTCGCGTGAGGAGAGGGCCACTCTGAAAAATCCTGGCACTCCCGAGGAGGCAATCGCCATCCAGGGCAGCGTCCATTGGGTGGGACCTGATGGTATTCACTATAAGCTGAACTATCTGGCCGATGAGAACGGTTTTCAGGCTCAGGGCGAACATCTTCCCCAGGTAGAGCACTCATCACGTGATAGGTTTGGACTTTGTTGA	66	61	60	74	261	134	0.51341
cpx-PJ	loc=3R:join(120964..121008,121290..121422,123210..123283)	dbxref=FlyBase_Annotation_IDs:CG32490-PJ,FlyBase:FBpp0099936,REFSEQ:NP_001014603,GB_protein:AAX52938	252	parent=FBgn0041605,FBtr0100499	ATGGAGGAGGAGCGCGAGAAGATGAGGCAAGACATTCGCGATAAGTACAACATCAAGAAGAAGGAGGAGATCGTGGAGGCGGCCCCCCAAGAAGAGCCCAATCCCCTGATGCGGAAAAAGAAGACGCCCGAGGAACTCGCCGCCGAAGCGGAGCAGGAAGAGCTCGACGATTTTACAAAACTGAAAAATCAAATAGAAACGCAAGTAAATGAGCTAAAAACTCAAATAGAGGGAAAATGTGTCATGCAGTGA	98	31	50	73	252	123	0.488095
cpx-PZ	loc=3R:join(120964..121008,121290..121541)	dbxref=FlyBase:FBpp0302644,FlyBase_Annotation_IDs:CG32490-PZ,REFSEQ:NP_001262247,GB_protein:AGB95630	297	parent=FBgn0041605,FBtr0310506	ATGGAGGAGGAGCGCGAGAAGATGAGGCAAGACATTCGCGATAAGTACAACATCAAGAAGAAGGAGGAGATCGTGGAGGCGGCCCCCCAAGAAGAGCCCAATCCCCTGATGCGGAAAAAGAAGACGCCCGAGGAACTCGCCGCCGAAGCGGAGCAGGAAGAGCTCGACGATTTTACAAGTAAGTCTTTGCTGCCACTGTCAAGTGCCGTTGAACCTGGCTCAGCTAGTGGCATCTATATACTGCAATTGCAACCCACTAATTTCTCCGCTCCGATTGCTCCTGCTCCTATTCTATAA	86	56	76	79	297	155	0.521886
ctp-PB	loc=X:join(4585770..4585877,4592330..4592491)	dbxref=FlyBase:FBpp0070672,FlyBase_Annotation_IDs:CG6998-PB,REFSEQ:NP_726942,GB_protein:AAN09126	270	parent=FBgn0011760,FBtr0070704	ATGTCTGATCGCAAGGCCGTGATTAAAAATGCCGACATGAGCGAGGAGATGCAGCAGGATGCCGTCGATTGTGCGACACAGGCCCTCGAGAAGTACAACATTGAAAAGGACATTGCGGCCTACATCAAGAAGGAGTTCGACAAAAAATACAATCCCACATGGCATTGCATTGTCGGTCGCAACTTTGGATCGTATGTCACACACGAGACGCGCCACTTTATTTACTTCTATTTGGGCCAGGTGGCTATTTTACTGTTTAAGAGCGGTTAA	78	65	59	68	270	127	0.47037
cype-PA	loc=2L:join(5327507..5327676,5327744..5327807)	dbxref=FlyBase:FBpp0078707,FlyBase_Annotation_IDs:CG14028-PA,REFSEQ:NP_536787,GB_protein:AAF52241,FlyMine:FBpp0078707,modMine:FBpp0078707	234	parent=FBgn0015031,FBtr0079072	ATGGCCAACACTCCAGCCACCTCCTCTGCCGGACCCGTGCTCCGTGGCCTCCACAATGCCACCATCAAGCGCAACCTGGCCGTTTCCCTGGGCCTGACCGCCGTGGTGACCATCGCCTACAAAATTCTGGTCAACGATCCCAAGAAGGCCGCCTACGCCGACTTCTACTCGAAGTACGATGCCAACAAGTCCTTCGAGCGCATGAAGGCCGCCGGTCGTTTCCAGTCCTGCTAG	48	44	88	54	234	142	0.606838
Dbi-PB	loc=3L:join(7125766..7125777,7126219..7126467)	dbxref=FlyBase:FBpp0076625,FlyBase_Annotation_IDs:CG8627-PB,REFSEQ:NP_523952,GB_protein:AAN12074,FlyMine:FBpp0076625,modMine:FBpp0076625	261	parent=FBgn0010387,FBtr0076916	ATGGTTTCCGAGCAATTCAACGCCGCCGCCGAGAAGGTGAAGAGCCTGACCAAGCGTCCCAGTGATGACGAGTTCCTGCAGCTGTACGCCCTGTTCAAGCAGGCCAGCGTTGGTGACAACGACACCGCCAAGCCGGGTCTCCTGGACCTGAAGGGCAAGGCCAAGTGGGAGGCCTGGAACAAGCAGAAGGGCAAGAGCAGCGAGGCCGCCCAGCAGGAGTACATCACCTTTGTGGAGGGCCTGGTGGCCAAGTATGCCTAA	64	39	73	85	261	158	0.605364
Def-PA	loc=2R:complement(5941794..5942072)	dbxref=FlyBase:FBpp0087518,FlyBase_Annotation_IDs:CG1385-PA,REFSEQ:NP_523672,GB_protein:AAF58855,FlyMine:FBpp0087518,modMine:FBpp0087518	279	parent=FBgn0010385,FBtr0088432	ATGAAGTTCTTCGTTCTCGTGGCTATCGCTTTTGCTCTGCTTGCTTGCGTGGCGCAGGCTCAGCCAGTTTCCGATGTGGATCCAATTCCAGAGGATCATGTCCTGGTGCATGAGGATGCCCACCAGGAGGTGCTGCAGCATAGCCGCCAGAAGCGAGCCACATGCGACCTACTCTCCAAGTGGAACTGGAACCACACCGCCTGCGCCGGCCACTGCATTGCCAAGGGGTTCAAAGGCGGCTACTGCAACGACAAGGCCGTCTGCGTTTGCCGCAATTGA	56	62	82	79	279	161	0.577061
Dpy-30L2-PA	loc=3L:complement(4047153..4047449)	dbxref=FlyBase:FBpp0073137,FlyBase_Annotation_IDs:CG11591-PA,REFSEQ:NP_647854,GB_protein:AAF47830,FlyMine:FBpp0073137,modMine:FBpp0073137	297	parent=FBgn0035491,FBtr0073281	ATGCCGGTTTCCCCTGGAGAGGGGGAAGTCAATGGCGGCGGAGATGTGGCCAAGAACGACTCCAACTCGCAGCAATCGGTGGATGGAATCGATGCGTTCGCCGCCTGCCAGAAGCCGCGTCCGGACACCAGTTCCATGCCGGTTCGCCAGTACCTCGACCAGACGGTGGCCCCCATTTTGCTGCACGGACTGCAGGCTTTGGCCCGGGATCGCCCCAGTGATCCGATCAGCTACCTGGCCACCTATCTGCTGAAGAACAAGAACCGCTGCGATGAGGTCAAGACAGAAGAAAACTAG	68	51	89	89	297	178	0.599327
drm-PB	loc=2L:join(3545587..3545807,3546731..3546755)	dbxref=FlyBase:FBpp0077219,FlyBase_Annotation_IDs:CG10016-PB,REFSEQ:NP_536788,GB_protein:AAN10375,FlyMine:FBpp0077219,modMine:FBpp0077219	246	parent=FBgn0024244,FBtr0077530	ATGTTTGCTGTAATGCGAATCGACAACGATGACTGCCGGTCCGATTTCCGCCGCAAGATGCGTCCGAAGTGCGAGTTCATTTGCAAGTACTGCCAGCGGCGATTCACCAAGCCGTACAACCTGATGATCCACGAGCGCACCCACAAGTCCCCTGAGATCACCTATTCGTGCGAGGTGTGCGGCAAGTACTTTAAGCAGCGGGACAATCTGCGCCAGCACAGATGTAGTCAGTGTGTTTGGCGATAA	60	54	66	66	246	132	0.536585
Dro-PA	loc=2R:10633495..10633689	dbxref=FlyBase:FBpp0086566,FlyBase_Annotation_IDs:CG10816-PA,REFSEQ:NP_523744,GB_protein:AAF58216,FlyMine:FBpp0086566,modMine:FBpp0086566	195	parent=FBgn0010388,FBtr0087436	ATGAAGTTCACCATCGTTTTCCTGCTGCTTGCTTGCGTTTTTGCCATGGGTGTGGCCACTCCCGGCAAGCCACGCCCCTACAGCCCACGCCCCACCTCCCATCCCCGCCCCATTCGAGTGAGGCGCGAGGCACTGGCCATCGAGGATCACCTGACTCAAGCTGCCATCAGGCCACCACCCATTCTGCCCGCCTAA	34	40	78	43	195	121	0.620513
Drs-PA	loc=3L:3369619..3369831	dbxref=FlyBase:FBpp0072935,FlyBase_Annotation_IDs:CG10810-PA,REFSEQ:NP_523901,GB_protein:AAF47767,FlyMine:FBpp0072935,modMine:FBpp0072935	213	parent=FBgn0010381,FBtr0073073	ATGATGCAGATCAAGTACTTGTTCGCCCTCTTCGCTGTCCTGATGCTGGTGGTCCTGGGAGCCAACGAGGCCGATGCCGACTGCCTGTCCGGAAGATACAAGGGTCCCTGTGCCGTCTGGGACAACGAGACCTGTCGTCGTGTGTGCAAGGAGGAGGGACGCTCCAGTGGCCACTGCAGCCCCAGTCTGAAGTGCTGGTGCGAAGGATGCTAA	41	45	57	70	213	127	0.596244
Dup99B-PA	loc=3R:complement(25540854..25540912,25540966..25541071)	dbxref=FlyBase:FBpp0088975,FlyBase_Annotation_IDs:CG33495-PA,REFSEQ:NP_996305,GB_protein:AAS65225,FlyMine:FBpp0088975,modMine:FBpp0088975	165	parent=FBgn0250832,FBtr0089608	ATGAAGACTCCGCTATTTCTCCTCTTGGTCGTATTGGCTTCCCTCCTGGGATTGGCCTTATCCCAGGATCGAAATGATACGGAGTGGATCCAAAGTCAGAAGGATCGTGAGAAGTGGTGCCGGCTAAACTTAGGACCCTACCTCGGTGGCAGATGCCGAAAATAA	41	41	39	44	165	83	0.50303
Dup99B-PB	loc=3R:complement(25540958..25541071)	dbxref=REFSEQ:NP_001247359,GB_protein:AFH06676,FlyBase:FBpp0293590,FlyBase_Annotation_IDs:CG33495-PB,modMine:FBpp0293590	114	parent=FBgn0250832,FBtr0305053	ATGAAGACTCCGCTATTTCTCCTCTTGGTCGTATTGGCTTCCCTCCTGGGATTGGCCTTATCCCAGGATCGAAATGATACGGAGTGGATCCAAAGTCAGAAGGATCGTGAGTAG	26	32	26	30	114	56	0.491228
e(y)2b-PA	loc=3R:join(2919846..2919922,2919985..2920123,2920193..2920264)	dbxref=FlyBase:FBpp0081083,FlyBase_Annotation_IDs:CG14612-PA,REFSEQ:NP_652310,GB_protein:AAF54066,FlyMine:FBpp0081083,modMine:FBpp0081083	288	parent=FBgn0040670,FBtr0081562	ATGACAATAAACAAGGAAACGGGAACCGATCCCGATCCTGGATATAAGCCTACGTTACGCAGTCAAGATAAGGCCGCCCTGAAGGAACTGCTGCACACGCGTCTTGTGGAGTGCGGATGGCACAAGGACATTAAGGAAATGATACGAAACATCATCATGGAGCGCGGAGTGGACAATATAAACCGCGACCAACTGGCTGCCCAAATAGTCCCGCAAGCTCGCGCTTTGGTGCCTGAAGTCGTCAAAAATGAGATGATGCTGCGCGTGCACGCCGCCCTCGATAAGTAG	87	51	72	78	288	150	0.520833
Eh-PA	loc=3R:complement(13272611..13272766,13272968..13272996,13273073..13273181)	dbxref=FlyBase:FBpp0082885,FlyBase_Annotation_IDs:CG5400-PA,REFSEQ:NP_524386,GB_protein:AAF55423,FlyMine:FBpp0082885,modMine:FBpp0082885	294	parent=FBgn0000564,FBtr0083444	ATGAACTGCAAGCCCTTGATTTTGTGCACCTTTGTGGCAGTTGCAATGTGCCTGGTGCATTTTGGAAATGCATTGCCCGCCATAAGTCATTATACGCACAAGAGATTTGACTCCATGGGTGGCATTGATTTTGTTCAGGTGTGCCTTAACAACTGCGTCCAGTGCAAGACCATGCTGGGAGATTACTTCCAGGGGCAGACCTGTGCCCTTTCCTGCCTCAAGTTCAAGGGCAAAGCCATCCCGGACTGCGAGGATATAGCCTCCATAGCCCCGTTTCTGAATGCGCTCGAGTGA	65	80	74	75	294	149	0.506803
Eig71Eb-PA	loc=3L:join(15643084..15643108,15643183..15643383,15643444..15643505)	dbxref=FlyBase:FBpp0075324,FlyBase_Annotation_IDs:CG7355-PA,REFSEQ:NP_524089,GB_protein:AAF49601,FlyMine:FBpp0075324,modMine:FBpp0075324	288	parent=FBgn0004589,FBtr0075571	ATGTCCAAGATTACTCTGTTTATTGCTTTTATTTGCCTTTTCGTTATCGTTCAGGCCCAAAGTGATAGAGATATTTGTAGACGGATTGTCGCCAGATGTGAGTCAAGGGTCGTGAGAAATGGCAGAAACAACGATATTTCGAATATTTTCAATGAGAACTGTCGGCGAACACAAAGAAATTGGCGTGAAATCTCCCGATGCGAACTCGCAAAAGCTAATTGTATATTGACCCTTGAGCGATGTAACACGTTGTCCTGCGAGAATGTCCGGCGAGCCCTTGCACAATAA	83	82	56	67	288	123	0.427083
Eig71Ed-PA	loc=3L:join(15645698..15645731,15645801..15646001,15646078..15646142)	dbxref=FlyBase:FBpp0075325,FlyBase_Annotation_IDs:CG7350-PA,REFSEQ:NP_524091,GB_protein:AAF49598,FlyMine:FBpp0075325,modMine:FBpp0075325	300	parent=FBgn0004591,FBtr0075572	ATGCATACTACAGCAGTTGTGACCCTATTTTCTGTCCTGCTTGTGGTCTTGGTGGCTGGACAAAATCGGAACTGCGACGAGTTGACCCGGAGATGTGAACGCTGTGTGGAAACATTGAATAATGCAGCTGATCGTAACCTGCCCGTCCTCAATCAAGAGTGCAGAACTAAGACTCGGAACAATTGGCGTTGGAGGAATGTAGGACGTTGTGAGCTGACCAGGCTGAACTGCTTGGGTTCTAATCGACGCATGAACTGTAATGATATTGCTGAACTCGCTGGCATGGATCGTATTAATTAA	78	80	60	82	300	142	0.473333
Eig71Ef-PA	loc=3L:complement(15649845..15649909,15650226..15650457)	dbxref=FlyBase:FBpp0075337,FlyBase_Annotation_IDs:CG7599-PA,REFSEQ:NP_524093,GB_protein:AAF49595,FlyMine:FBpp0075337,modMine:FBpp0075337	297	parent=FBgn0004593,FBtr0075584	ATGCAATTGACAAGTATTATCTGCGTCATCTTGTTCCTTGGCTGTGTACTTATTAATGGACAAAGTCCCGACTGCCGAAAGTTAAGGGACACTTGCAATCCTTGCATCCGAAGACTCAATAATCCCATCAATAATGTGGAGTTCATGAACGAGGGATGCCGTGAGAAAGTCCGTGGCAGATACATCTGGAAGAATCAGACTCGCTGCGATCTTCAAGTGATCGCTTGCAGTGCTCACAAGAGGAAACTGGATTGCTTGGTAATAGCCGAGCTTGCTGGGATGCCAAGGCGAACTTAG	83	76	63	75	297	138	0.464646
Eig71Eg-PA	loc=3L:join(15650765..15650789,15650843..15651052,15651109..15651170)	dbxref=FlyBase:FBpp0075326,FlyBase_Annotation_IDs:CG7336-PA,REFSEQ:NP_524094,GB_protein:AAF49594,FlyMine:FBpp0075326,modMine:FBpp0075326	297	parent=FBgn0004594,FBtr0075573	ATGTCAAAACTTCTGGTATTTTTGGCTTTCTGCTGCATATTGATGTGCCAGGTCCTAACTCAGGAAGCTTCGGGTCGCCAATTTTGCGATCGTTTATTCGCCAACTGTCTTCGTGAACAGCCAACCGTGGGAACAAGAGATGATACGGTGGATCTATTCAATTCATATTGCGGACGAAATAACCGAAACTGGAGGAAATTAACCCGTTGTGAGCTGGTCAAAGCCTCGTGCATAGTAACTATGGTTCGCTGCGAAAATGGGTCCTGCAAAAATGTTGCCGATAGCCTGCGGTCTTAA	77	84	63	73	297	136	0.457912
Eig71Ej-PA	loc=3L:complement(15653743..15653807,15653872..15654103)	dbxref=FlyBase:FBpp0075335,FlyBase_Annotation_IDs:CG7588-PA,REFSEQ:NP_648796,GB_protein:AAF49591,FlyMine:FBpp0075335,modMine:FBpp0075335	297	parent=FBgn0014850,FBtr0075582	ATGCGGTATCTGTGCGTTTTTTCCTTAACACTTATCCTTTGCTGCCTTTCAATAAAGGCTCAGAGCTTAAATTGCACCAGGCTTCGAGAAAATTGTCGTCCTTGCACCCGCCGCTTGGTGGATCCTATTAACGACCTGGAATTCATTAATAGCGATTGTAGGGAGAAACTTAGAGGACGTTGGATTTGGCGGGATGTAAGGCGTTGTGATATGCAAATTGTTGCGTGCGAAAATCATGAAACCCGACTGGATTGCGAGAATGTGGCTAGACTAACAGGCATGAGACGGATTCGTTGA	76	86	57	78	297	135	0.454545
Eig71Ek-PA	loc=3L:join(15654372..15654396,15654458..15654664,15654721..15654782)	dbxref=FlyBase:FBpp0075328,FlyBase_Annotation_IDs:CG7325-PA,REFSEQ:NP_648797,GB_protein:AAF49590,FlyMine:FBpp0075328,modMine:FBpp0075328	294	parent=FBgn0014851,FBtr0075575	ATGTGGAAAATATTCTTGCTGTTGGTTCTTTGTATCCTGCAATTGTGCCACATTGATGCTCAATGGAGTCGAGTGTACTGTGAGAATATCTATAACGATTGTCAACGATTTACATCCAGAATAGGACGATTTGATGAGACTATAGATTCCTTTAATCGTCATTGTCGTCGGGAGCGCAGAGGAAGGTGGAACAGTGTGTCTCGATGTGAAATGGAAAAAGCCACCTGTCTTCTGATTTTTCGACGCTGTGATGATATGTCCTGTAACAACATTGCAGATGTCTTGGAATTGTAA	79	95	48	72	294	120	0.408163
Eip71CD-PC	loc=3L:join(15504219..15504269,15505272..15505469)	dbxref=FlyBase:FBpp0075307,FlyBase_Annotation_IDs:CG7266-PC,REFSEQ:NP_730048,GB_protein:AAF49632,FlyMine:FBpp0075307,modMine:FBpp0075307	249	parent=FBgn0000565,FBtr0075552	ATGTCTCTGACTATTACTTCCAGTGTCACTCATCCTGAGCTCAAGGATCTGAGCACCGTTCGCAATGAACAAAAGGAACTGAACATTTCGCCGGTTCACGATGTGAATGTCACCAAAGCCACGGCCACTTTCGGCATGGGTTGCTTTTGGGGCGCAGAATCCCTGTATGGAGCCACCCGTGGAGTTTTGAGAACCACCGTGGGCTACGCCGGAGGCAGCTCGGATTTGCCAACGTACCGTAAAATGTAA	61	59	65	64	249	129	0.518072
Fis1-PA	loc=2R:complement(1491245..1491266,1491405..1491517,1491749..1491910)	dbxref=FlyBase_Annotation_IDs:CG17510-PA,FlyBase:FBpp0085409,GB_protein:AAM68367,REFSEQ:NP_652100,FlyMine:FBpp0085409,modMine:FBpp0085409	297	parent=FBgn0039969,FBtr0086073	ATGATTTTGGAGGAACTGGCTCGTACGCATCCAGATGGAAGGCGTGACTATATATATTATCTTGCGTTTGGTAATGCTCGTATCAAGGAGTATACGTCTGGCTTAAAATACTGCCGAGCTTTTCTTGACATCGAGTCAAATGATCAAGTTCGCTCCCTAGAGGAATATATTAAAAAAGAAATCGATAAGGAAGTGGCAAAGGGTATGGTGGTTGCAGGCGGAGCAGCTTTAGTACTTGGCGGAATATTAGGACTTGGCATTGCTATGGCTAGAAATAAACAAAAACGGGAGAAATAG	93	80	45	79	297	124	0.417508
Fis1-PD	loc=2R:complement(1491401..1491517,1491749..1491910)	dbxref=FlyBase_Annotation_IDs:CG17510-PD,FlyBase:FBpp0271717,REFSEQ:NP_724420,GB_protein:AAM68368,FlyMine:FBpp0271717,modMine:FBpp0271717	279	parent=FBgn0039969,FBtr0273209	ATGATTTTGGAGGAACTGGCTCGTACGCATCCAGATGGAAGGCGTGACTATATATATTATCTTGCGTTTGGTAATGCTCGTATCAAGGAGTATACGTCTGGCTTAAAATACTGCCGAGCTTTTCTTGACATCGAGTCAAATGATCAAGTTCGCTCCCTAGAGGAATATATTAAAAAAGAAATCGATAAGGAAGTGGCAAAGGGTATGGTGGTTGCAGGCGGAGCAGCTTTAGTACTTGGCGGAATATTAGGACTTGGCATTGCTATGGCTAGAAAGTAA	82	79	43	75	279	118	0.422939
gdl-ORF39-PA	loc=3L:15502649..15502768	dbxref=FlyBase:FBpp0075306,FlyBase_Annotation_IDs:CG33755-PA,REFSEQ:NP_001027126,GB_protein:AAO41249,FlyMine:FBpp0075306,modMine:FBpp0075306	120	parent=FBgn0028377,FBtr0091756	ATGTGGGCAGCCAAACTGATTGTGGTCACACTGCTGCTGCTGCAGTTTGCAGCCCTGGCGCTCAGCTGTTCGTGCGGCGAAGAGGCGAAATTGGAGTGCGGTTGCACAAAACATCACTAA	27	27	29	37	120	66	0.55
Ggamma1-PA	loc=2R:4789853..4790065	dbxref=FlyBase:FBpp0087726,FlyBase_Annotation_IDs:CG8261-PA,REFSEQ:NP_724718,GB_protein:AAF59030	213	parent=FBgn0004921,FBtr0088645	ATGGACGTAATGTCATCATCCCTGCAGCAGCAGCGCGTCGTGGTGGAGCAGCTGCGTCGCGAGGCTGCCATCGACCGCCAGACGATCTCGGAGTCATGCGCTAAGATGATGAAGTACATCACGGAGCACGAGCAGGAGGACTACCTGCTCACCGGGTTCACCAGCCAGAAGGTGAATCCCTTCCGCGAGAAGTCGTCCTGCACCGTTCTCTAA	49	39	63	62	213	125	0.586854
Ggamma30A-PA	loc=2L:join(9272495..9272607,9291056..9291161)	dbxref=FlyBase:FBpp0079395,FlyBase_Annotation_IDs:CG3694-PA,REFSEQ:NP_524807,GB_protein:AAF52759,FlyMine:FBpp0079395,modMine:FBpp0079395	219	parent=FBgn0028433,FBtr0079795	ATGGATCCCAGTGCTCTACAAAACATGGATCGGGACGCATTAAAGAAGCAAATCGAGAATATGAAATATCAGGCCTCCATGGAGCGCTGGCCGTTATCTAAATCCATAGCAGAAATGCGCTCGTTCATCGAGGAGAACGAGAAAAATGATCCGTTGATCAATGCGCCGGATAAGAAGAACAATCCATGGGCCGAAAAGGGCAAATGCGTTATTATGTAA	77	44	44	54	219	98	0.447489
Ggamma30A-PI	loc=2L:join(9272519..9272607,9291056..9291161)	dbxref=FlyBase:FBpp0307603,FlyBase_Annotation_IDs:CG3694-PI,REFSEQ:NP_001162917,GB_protein:ACZ94207	195	parent=FBgn0028433,FBtr0336620	ATGGATCGGGACGCATTAAAGAAGCAAATCGAGAATATGAAATATCAGGCCTCCATGGAGCGCTGGCCGTTATCTAAATCCATAGCAGAAATGCGCTCGTTCATCGAGGAGAACGAGAAAAATGATCCGTTGATCAATGCGCCGGATAAGAAGAACAATCCATGGGCCGAAAAGGGCAAATGCGTTATTATGTAA	69	39	37	50	195	87	0.446154
glob1-PE	loc=3R:complement(11723452..11723655)	dbxref=FlyBase_Annotation_IDs:CG9734-PE,REFSEQ:NP_001163625,GB_protein:ACZ94921,FlyBase:FBpp0290117,FlyMine:FBpp0290117,modMine:FBpp0290117	204	parent=FBgn0027657,FBtr0300895	ATGAACAGCGATGAGGTGCAACTGATCAAGAAGACCTGGGAAATCCCCGTGGCAACACCAACAGATTCTGGAGCGGCGATACTGACGCAGTTTTTCAACCGCTTTCCGTCCAACTTGGAGAAGTTCCCCTTCCGCGATGTTCCTTTGGAGGAGCTAAGTGTGAGTTGTACCTTACACATAGGTCTTCAATTAACTCAAGATTAA	56	51	49	48	204	97	0.47549
GXIVsPLA2-PC	loc=3L:join(15948320..15948414,15948488..15948491)	dbxref=FlyBase_Annotation_IDs:CG17035-PC,FlyBase:FBpp0271697,REFSEQ:NP_001137957,GB_protein:ACL83312,FlyMine:FBpp0271697,modMine:FBpp0271697	99	parent=FBgn0036545,FBtr0273189	ATGCAGTTCTCTTGGATGAAGGTGGCCATATACCTTCTTACGTTCCTAACCTACGCCTATTCAGGCTATGGATCCAGCACCATAGTCCACGTAAGCTAA	25	28	27	19	99	46	0.464646
HSPC300-PA	loc=2R:complement(19915538..19915647,19916137..19916257)	dbxref=FlyBase:FBpp0072103,FlyBase_Annotation_IDs:CG30173-PA,REFSEQ:NP_726400,GB_protein:AAM68291,FlyMine:FBpp0072103,modMine:FBpp0072103	231	parent=FBgn0061198,FBtr0072194	ATGAGTGGGGCTCACAGAGAGGCGATCCAAAAGCAGATCCACCAGGACTGGGCGAACAGGGAGTATATCGAAGTGATAACTGCCAGCATAAAGAGAATCACCGACTTTCTGAACTCTTTCGATATGTCCTGTCGCTCCCGTCTGGCGGTGCTGAACGAAAAACTAACGATCCTGGAGCGGCGCATAGACTATCTGGAGGCGTGCGTCGCCCAGGGTGAAACATTAACGTAA	66	45	55	65	231	120	0.519481
Ilk-PB	loc=3L:21210164..21210256	dbxref=REFSEQ:NP_001246860,GB_protein:AFH04531,FlyBase:FBpp0297989,FlyBase_Annotation_IDs:CG10504-PB	93	parent=FBgn0028427,FBtr0307160	ATGGAGGACATATTCCACTGGTGCCGCGAGGGCAACTCGATTCAAGTGCGCCTCTGGTTGGATGAAACGGAGCACGACAACAATTTGGGGTAA	25	19	20	29	93	49	0.526882
IM14-PA	loc=2R:join(16757930..16757996,16758061..16758134)	dbxref=FlyBase_Annotation_IDs:CG33990-PA,FlyBase:FBpp0099553,REFSEQ:NP_001033962,GB_protein:ABC66114,FlyMine:FBpp0099553,modMine:FBpp0099553	141	parent=FBgn0067905,FBtr0100038	ATGAACTGTCTGAAGATCTGCGGCTTTTTCTTCGCTCTGATTGCGGCTTTGGCGACGGCGGAGGCTGGCACCCAAGTCATTCATGCTGGCGGACACACGTTGATTCAAACTGATCGCTCGCAGTATATACGCAAAAACTAA	33	37	35	36	141	71	0.503546
IM18-PA	loc=2R:complement(19488477..19488692)	dbxref=FlyBase_Annotation_IDs:CG33706-PA,FlyBase:FBpp0100134,REFSEQ:NP_001027447,GB_protein:AAX52679,FlyMine:FBpp0100134,modMine:FBpp0100134	216	parent=FBgn0067903,FBtr0091694	ATGAAGCTGATCGCATTGTGCTGCCTGCTCCTTTTGGGCCTCCTGGGCTTCCTAGCTGCTCCCGGCGTCGCCTCGCCATCTCGCCACACTGGACCAGGAAACGGATCGGGATCTGGAGCTGGGTCCGGAAATCCGTTCAGGTCTCCAAGCTCACAGCAACGACCACTGTACTACGACGCTCCGATTGGGAAACCATCGAAGACTATGTACGCCTGA	43	47	69	57	216	126	0.583333
IM1-PA	loc=2R:join(14271528..14271585,14271655..14271734)	dbxref=FlyBase:FBpp0085843,FlyBase_Annotation_IDs:CG18108-PA,REFSEQ:NP_611319,GB_protein:AAF57711,FlyMine:FBpp0085843,modMine:FBpp0085843	138	parent=FBgn0034329,FBtr0086662	ATGAAATTCTTCTCAGTCGTCACCGTTTTTGTGCTCGGTCTGCTGGCTGTGGCCAATGCTGTTCCACTGTCGCCCGATCCAGGAAATGTGATCATCAATGGCGATTGCAGGGTGTGCAATGTCCACGGTGGCAAGTAG	26	40	33	39	138	72	0.521739
IM2-PA	loc=2R:join(14274178..14274235,14274298..14274377)	dbxref=FlyBase:FBpp0085845,FlyBase_Annotation_IDs:CG18106-PA,REFSEQ:NP_725776,GB_protein:AAF57708,FlyMine:FBpp0085845,modMine:FBpp0085845	138	parent=FBgn0025583,FBtr0086664	ATGAAGTTCTTCTCAGTCGTCACCGTCTTTGTGTTCGGTCTGCTGGCTCTGGCCAACGCTGTTCCCCTGTCGCCCGATCCAGGAAATGTGGTAATCAACGGGGACTGCAAATACTGCAATGTGCACGGTGGAAAGTAG	28	37	35	38	138	73	0.528986
IM3-PA	loc=2R:join(14275690..14275741,14275813..14275880)	dbxref=FlyBase:FBpp0085846,FlyBase_Annotation_IDs:CG16844-PA,REFSEQ:NP_652368,GB_protein:AAF57707,FlyMine:FBpp0085846,modMine:FBpp0085846	120	parent=FBgn0040736,FBtr0086665	ATGAAATTCCTATCACTCGCCTTCGTTTTGGGTCTGCTGGCTCTGGCCAACGCCACTCCCCTGAATCCTGGCAATGTCATCATCAATGGCGATTGCCGCGTCTGCAATGTGAGGGCCTAA	23	33	36	28	120	64	0.533333
IM4-PA	loc=2R:complement(16756575..16756627,16756687..16756762)	dbxref=FlyBase:FBpp0071487,FlyBase_Annotation_IDs:CG15231-PA,REFSEQ:NP_652295,GB_protein:AAF46631,FlyMine:FBpp0071487,modMine:FBpp0071487	129	parent=FBgn0040653,FBtr0071559	ATGAAGTTCTTCCAAGCCGCCGCCCTTCTCTTGGCCATGTTCGCTGCCCTCGCCAACGCCGAGCCCGTTCCCCAACCTGGAACCGTGCTCATCCAGACCGACAACACCCAGTACATTCGTACTGGTTAG	25	28	50	26	129	76	0.589147
inaF-A-PA	loc=X:complement(11627658..11627927)	dbxref=FlyBase:FBpp0111436,FlyBase_Annotation_IDs:CG34322-PA,REFSEQ:NP_001096960,GB_protein:ABW09398,FlyMine:FBpp0111436,modMine:FBpp0111436	270	parent=FBgn0085351,FBtr0112524	ATGGCCTCGTCCACTTTGGATTTGGGTGAAAAGCCGGAGGAAAATGATGACGTGCGCCTGCCCAAGGAGCAGCAACCACCAGCCTTCTTCGAATCGAAGACCTTCCGGATAATTTCGATCTTTCTGTATCTGGGCGGGATCAGTGGCCTGGGAATGGTGCTGGCCCTCTACTATCTCATGTTCTTCGACTCCAGCATGCCGGACATTCATCTCAAGTTTCCCGTCTCCATTGGCGGCCATCCAGTGCAGAAGGTGCACGAGTACCAGTGA	58	67	74	71	270	145	0.537037
inaF-B-PA	loc=X:complement(11626450..11626695)	dbxref=REFSEQ:NP_001162726,GB_protein:ACZ95261,FlyBase:FBpp0289437,FlyBase_Annotation_IDs:CG42447-PA,FlyMine:FBpp0289437,modMine:FBpp0289437	246	parent=FBgn0259918,FBtr0300200	ATGAGCGGACCGTCGGCACTGATGGCCAATCTGGCCGATGTAGTCAAGGAGGCCAAGGATGAGGAGATCCCGATGCCCAAATCGAATGACTTCTTCGAGTCTAAGACCTTCCGCCTGCTCACCCTGTTGCTCTACATGGGCGGCGTTAGCGGCATGGGCTTGACTCTGGCTGTCTACTACCTGTTCATCTGGGATTCACGCATGCCGCCGCTGCCCGTGTTCAAGCACACGCATCCGATTGGCTAG	48	57	72	69	246	141	0.573171
Kaz1-ORFB-PC	loc=3L:join(217520..217775,217855..217892)	dbxref=FlyBase_Annotation_IDs:CG1220-PC,FlyBase:FBpp0099596,REFSEQ:NP_728493,GB_protein:AAN11429,FlyMine:FBpp0099596,modMine:FBpp0099596	294	parent=FBgn0063923,FBtr0072490	ATGGCGCAGTGCTACCCGCAGTTCGATAGCGAAAACCCCTGGTTGAGGCCTCGGCAACCCACTGAACCTACGATATCTCCGAATGCGGGGGGCAGTACCCCGGCCAACGCTGCTCCACCAACCACCCAGTCACCGCGCTATTTCGCCTGTTTCCATTCATGCCCGGCCACCAGCGAGTACAATCCAATCTGCGGCAGTGATAACGTGAACTACTACAATGAAAACAAGTTCAACTGCGCCTTGAACTGCGGCCTAAACATCCGGAAGGTGCACAAGGGAATTTGTCAGACTTAG	76	56	93	69	294	162	0.55102
ksh-PB	loc=X:complement(19388579..19388684,19388760..19388869,19388933..19388935)	dbxref=REFSEQ:NP_652499,GB_protein:AAF48961,FlyBase:FBpp0289451,FlyBase_Annotation_IDs:CG14199-PB,FlyMine:FBpp0289451,modMine:FBpp0289451	219	parent=FBgn0040890,FBtr0300214	ATGAGCGCCCTGTTCAACTTCCACAGCCTGCTGTCGGTCATCCTGCTGCTGATCTGCACCTGTGCCTACCTGCGCTCGCTCTTCCCCAGCTTGATAGACCGCAACAAGACCGGATTCATGGGCACCTTCTGGAAGCTGGCAAGGATTGGGGAGCGCAAGTCGCCGTGGGTAGGAGCCGCCTGCCTGATCATGGCCTTCACCGTTCTCTTTTGGAGCTGA	37	53	69	60	219	129	0.589041
l(2)06225-PA	loc=2L:complement(10975902..10976161,10976251..10976290)	dbxref=FlyBase:FBpp0079756,FlyBase_Annotation_IDs:CG6105-PA,REFSEQ:NP_652035,GB_protein:AAF53041,FlyMine:FBpp0079756,modMine:FBpp0079756	300	parent=FBgn0010612,FBtr0080167	ATGGCGAGTTTGGCTACCAAGGGATCAGGACTTGTGAACAGGCTCCTCACACAGGCGAGGCCCCAACTGGACGTGTTCCTGAAGTACGCCAAGGTGGAACTGACGCCCCCGACGCCCGCCGATATTCCGGCCATTCGCCAAGGACTGGGCAACATCATCAAGGGAGCCAAGACCGGCGCCTACAAGAACCTCACGGTTCGCGAGGCCTGGCTTAACACCCTGGTGACCGCCGAGGTCATCTTCTGGTTCTACATCGGCGAGTGCATCGGCAAGCGTCACATTGTAGGCTACAATGTCTAA	70	55	91	84	300	175	0.583333
l(3)neo43-PB	loc=3R:complement(11103965..11104163,11104225..11104271)	dbxref=REFSEQ:NP_650443,GB_protein:AAF55162,FlyBase:FBpp0290311,FlyBase_Annotation_IDs:CG14865-PB,FlyMine:FBpp0290311,modMine:FBpp0290311	246	parent=FBgn0011476,FBtr0301089	ATGATGGTGGCTGGCTCCTTTGGACTGCAGCAGTTCTCCAACCTCAGGTATCAGTACGCCAAGAAGCAGCCGGTAACGCCGGAGGAGATGAAAAAGTACGGCGTAAGCATGAAAAACCGCAAGGATGTGACGTTGGAGTCGGAGTACGACAAAGTCAAGTCCGTGGACATAGAGAACTGGGAGAACAAACGCGGTCCACGTCCCTGGGAGGAGCAGGAAGATCAGCCGACGACAGCGAAGCACTAG	75	37	56	78	246	134	0.544715
lawc-PC	loc=X:complement(8303786..8304007)	dbxref=REFSEQ:NP_001245579,GB_protein:AFH07293,FlyBase:FBpp0298287,FlyBase_Annotation_IDs:CG32711-PC	222	parent=FBgn0262976,FBtr0307286	ATGCTCTCCGCCACACACACGCGGTCAACGTTTTCTCCGCTTTGTGGCGCCGCGCAAGTTTTGTCGCAGCAGCAAACACGCAATAAAAGTTCAAAAACAGTTGAAGTATACCGCGACGCGAGTAAAAATCTTTCCTTCGACGTCGTCTCTGTTCGTTGTAGTAGTTGTTGTTGCTGCTGTTGTTCTTGTTGCTGCTACTGCCGCTGCTTAACGTTTCTATAG	46	69	57	50	222	107	0.481982
Lcp65Ae-PA	loc=3L:complement(6130819..6131011,6131072..6131178)	dbxref=FlyBase:FBpp0076764,FlyBase_Annotation_IDs:CG10529-PA,REFSEQ:NP_788468,GB_protein:AAF50690,FlyMine:FBpp0076764,modMine:FBpp0076764	300	parent=FBgn0020640,FBtr0077056	ATGAAATTCCTGATCGTCTTTGTAGCAATCTTCGCTTTTGCTTTGGCTAACGAAGCGCAAATTATTAACTTGGAATCCGATGTTGGACCCGAAAACTTTCAGTGGTCCTTCGAGACCAGCGATGGCCAGGCGGCTAACGCTAAGGGACAGTTGAAGTACCCTAACACCGACCACGAGTCCCTTGCTGTCCAGGGATCCTTCCGCTTCGTTGCCGATGATGGCCAGACCTACGAAGTCAACTACATCGCCGATGAGAACGGATTCCAGCCCCAGGGTGCCCATCTTCCCGTTGCCTCCTAA	70	74	86	70	300	156	0.52
Lcp9-PA	loc=2R:complement(20667558..20667824,20667881..20667892)	dbxref=FlyBase:FBpp0072335,FlyBase_Annotation_IDs:CG16914-PA,REFSEQ:NP_523854,GB_protein:AAF47269,FlyMine:FBpp0072335,modMine:FBpp0072335	279	parent=FBgn0025578,FBtr0072430	ATGAAGTTTGTGATCGTTCTTGCCTGCCTTTTGGCCGTGGTCTTCGCCAACGAGGAGGCTGATGTTGTAAAGAGCGACTCCGAGGTTAACTTGCTGGACTTTAACTACGCTTATGAGCTATCCAACCATATTCGCGCCGTGCAAACTGGAGCCTTGAAGGAGCACGACAACTGGGTGGTTTCCGGGGAGTACGAGTACGTGGCCCCCAACGGCAAGACCGTCAAAGTGGTCTACACCGCCGATGAAACCGGCTACCACCCAAAGGTCGTCGAGGCCTAA	65	63	73	78	279	151	0.541219
MED18-PC	loc=X:join(1760047..1760171,1760219..1760246)	dbxref=FlyBase:FBpp0112946,FlyBase_Annotation_IDs:CG14802-PC,REFSEQ:NP_001138145,GB_protein:ACL82878,FlyMine:FBpp0112946,modMine:FBpp0112946	153	parent=FBgn0026873,FBtr0114454	ATGGCGATTGTGTCGTCGGCCCGTGAGTCGCTCTCCCATGCGATGAACAACCGCTTCTTGCCCAACCTGGAGTACTTGCTGCAGGGATCTATCCTGGATTCCGCCGTGGAACACTTGATGCACAGTCTAACCGCCTACCCACTATCAGACTAA	32	37	48	36	153	84	0.54902
Met75Ca-PA	loc=3L:complement(18465309..18465464)	dbxref=FlyBase:FBpp0074881,FlyBase_Annotation_IDs:CG32197-PA,REFSEQ:NP_730336,GB_protein:AAN11676	156	parent=FBgn0028416,FBtr0075115	ATGAACGTATTCAATGGTTTCTTGCTAGTCTTCCTGGGCCTGGCCCTCAGCTCTGTGGATGCACAGATAGCAACACGCCAGGAAACCTCGGAGGACAAGGCTTGTGGTCCCCACGCCTACTACAATTACGCCCGGCACACTTGCCTGCCATTCTAG	34	37	48	37	156	85	0.544872
mex1-PA	loc=3L:complement(15510930..15511128,15511408..15511460)	dbxref=FlyBase:FBpp0075355,FlyBase_Annotation_IDs:CG7936-PA,REFSEQ:NP_524086,GB_protein:AAF49628,FlyMine:FBpp0075355,modMine:FBpp0075355	252	parent=FBgn0004228,FBtr0075602	ATGTGCAACGCTCTCTGTGAATGCCTCAAATGTCCCGGCAAAGTGGTTTGCTGCTGCTGTTCCTGCGCCTGCAAGATGCTCCTGAGCATCGTGTTTTCTGCGCTCCTGATGGTCGTGGTGATCGGCTTGATTGTCTACTTCACGGTCTTCTATCACAAGGATAAGAACACGGATGAGGTGCAGAAGCAGGTCGCCCAACTGACGCCCATTGTGAAGCGCAGCATACGCGACTACTTCAACAAGGAGTACTGA	55	65	65	67	252	132	0.52381
mex1-PB	loc=3L:complement(15510930..15511128,15512557..15512609)	dbxref=FlyBase:FBpp0292798,FlyBase_Annotation_IDs:CG7936-PB,REFSEQ:NP_001189110,GB_protein:ADV37546,FlyMine:FBpp0292798,modMine:FBpp0292798	252	parent=FBgn0004228,FBtr0303786	ATGTGCAACGCCATTTGTGAATGCCTTAAATGTCCTGGCAAAGTTATTTGCTGCTGCTGTTCCTGCGCCTGCAAGATGCTCCTGAGCATCGTGTTTTCTGCGCTCCTGATGGTCGTGGTGATCGGCTTGATTGTCTACTTCACGGTCTTCTATCACAAGGATAAGAACACGGATGAGGTGCAGAAGCAGGTCGCCCAACTGACGCCCATTGTGAAGCGCAGCATACGCGACTACTTCAACAAGGAGTACTGA	57	68	62	65	252	127	0.503968
Mlp60A-PE	loc=2R:join(19962746..19962860,19962972..19963135)	dbxref=FlyBase:FBpp0288974,FlyBase_Annotation_IDs:CG42309-PE,REFSEQ:NP_788435,GB_protein:AAF47158,FlyMine:FBpp0288974,modMine:FBpp0288974	279	parent=FBgn0259209,FBtr0299696	ATGCCTTTCGTTCCCGTTGAAACCCCCAAGTGCCCCGCGTGCGGCAAGTCGGTCTACGCTGCCGAGGAGCGCGTTGCCGGAGGCTACAAATTCCACAAGACCTGCTTCAAGTGCAGCATGTGCAACAAGGCCCTGGACTCGACCAACTGCACGGAGCACGAGAAGGAGCTTTTCTGCAAAAACTGCCATGGTCGCAAATACGGTCCCAAGGGATACGGTTTCGGTGGTGGTGCCGGCTGCCTGTCCACGGACACTGGCGCCCACTTAAACAGAGAGTAA	65	52	83	79	279	162	0.580645
mRpL33-PA	loc=X:complement(4215851..4215900,4215964..4216067,4216124..4216164)	dbxref=FlyBase:FBpp0070623,FlyBase_Annotation_IDs:CG3712-PA,REFSEQ:NP_524981,GB_protein:AAF45940,FlyMine:FBpp0070623,modMine:FBpp0070623	195	parent=FBgn0040907,FBtr0070655	ATGCGTCTAACTAACGTTTTGTTCAAAAAGGTGAAGAGCAAGCGCATCATGGTCGTACTGGAAAGTGTGGTCAGTGGACATCAGTTTAATGCTTTTCGCGATCGCTTGGCCGACAAATTGGAGATAATACGCTTCGATCCGTACATTCAACAGGAAAGCCTTTATCGTGAACGCAAGAAAATCCGCAGCGCCTAA	58	49	41	47	195	88	0.451282
mRpL34-PA	loc=2R:join(11986498..11986520,11986584..11986806)	dbxref=FlyBase:FBpp0110310,FlyBase_Annotation_IDs:CG34147-PA,REFSEQ:NP_001036552,GB_protein:ABI31099,FlyMine:FBpp0110310,modMine:FBpp0110310	246	parent=FBgn0083983,FBtr0111011	ATGCTGCAAGGAATGCTCCAAAGGACCTGCCTGGCGGTTGTCAGCACCGCACAAACTCTAATCGTGCGGGATAAGCACGCTTTCAACCGGGCGGTGCTGAAACCGAAAGTACGCTGCCATTTTCCGAAACCCATGGAGGTGAAGAGAATTAATGTCCACGGCTGGAATGCTAGGATGTCGACGCCTGAGGGACGACGAGTGCTGATGAACCGGATCCTCAAAGGACGTCACAATTTGTCACACTAG	67	48	62	69	246	131	0.53252
mRpS21-PA	loc=3R:complement(9207109..9207225,9207285..9207431)	dbxref=FlyBase:FBpp0082232,FlyBase_Annotation_IDs:CG32854-PA,REFSEQ:NP_731803,GB_protein:AAN13563,FlyMine:FBpp0082232,modMine:FBpp0082232	264	parent=FBgn0044511,FBtr0082764	ATGAGACACGTGCAGTTTCTGGCCCGCACCGTTCTGGTGCAAAACAATAATGTGGAGGAGGCGTGTCGTCTGTTAAATCGCGTCTTGGGAAAAGAAGAACTGCTCGACCAATTTCGCCGCACGCGATTCTACGAAAAGCCGTATCAGGTTCGTCGTCGCATCAACTTCGAGAAATGCAAGGCCATTTACAACGAGGACATGAACCGAAAAATTCAGTTCGTACTGCGCAAAAATCGCGCCGAACCTTTTCCTGGATGCAGTTAA	75	60	64	65	264	129	0.488636
mRpS5-PD	loc=3L:join(24530574..24530715,24531010..24531011)	dbxref=FlyBase_Annotation_IDs:CG40049-PD,FlyBase:FBpp0110436,REFSEQ:NP_001036651,GB_protein:ABI31279,FlyMine:FBpp0110436,modMine:FBpp0110436	144	parent=FBgn0044510,FBtr0111144	ATGAGTCAAACATTGATCCGTCGTCTCTTCAATCAAGCTTGTAGCAGAAATATTTTTATTTTGAACCAAAGCTTGTTATCTTCACATGAACCCATTTTACCAGGTTACATTGGTTTACGTAATACCAGCTTCTTTAACAAATGA	44	51	29	20	144	49	0.340278
msopa-PA	loc=3L:22075933..22076184	dbxref=FlyBase:FBpp0078135,FlyBase_Annotation_IDs:CG14560-PA,REFSEQ:NP_524859,GB_protein:AAF51808,FlyMine:FBpp0078135,modMine:FBpp0078135	252	parent=FBgn0004414,FBtr0078482	ATGAACTTCATACAGATCGCCGTGCTGTTCGTCCTGGTCGCAGTGGCCTTGGCCAGACCACAGGAAGATCCGGCAAATCTGCCAGCTCCAGAGGCAGCAGCAGCACCACCAGCAGCAGCAGCAGCACCACCAGCAGCAGCAGCAGCACCACCAGCACCACCAGCACCACCAGCTGCAGCACCTCAAGCCGCTCCAGCGGGTGGTTCCGGTAGAAAGAAAAATGTCAATCACAACGTCATAACCATTGGATAA	73	34	85	60	252	145	0.575397
Mst57Da-PA	loc=3R:complement(21657371..21657598)	dbxref=FlyBase:FBpp0084288,FlyBase_Annotation_IDs:CG9074-PA,REFSEQ:NP_524906,GB_protein:AAF56515,FlyMine:FBpp0084288,modMine:FBpp0084288	228	parent=FBgn0011668,FBtr0084914	ATGAAGTTCCTAGCTCTTTTCGTCACTTTGCTGGTTGTTCTGGCTTTGGTTAGCGCCCAAAAGAGCCAGAATACAAATCACAACGTCATCGTCATCGGTGCCAAGAAGCCAGGAGCTGCACCTGCCGCAGCAGCTGCTGCTGCTCCTGCCGCACCTCCTGCCGCAGCTCCTGCCGCAGCTCCAGCTGCTCCTGAAGCAGGACTCGCAGATGCTCCAGCCGAAAGTTAA	48	51	74	55	228	129	0.565789
Mst57Db-PA	loc=3R:complement(21656504..21656626)	dbxref=FlyBase:FBpp0084289,FlyBase_Annotation_IDs:CG5016-PA,REFSEQ:NP_524499,GB_protein:AAF56514,FlyMine:FBpp0084289,modMine:FBpp0084289	123	parent=FBgn0011669,FBtr0084915	ATGAAGATCACCTCTGCACTTGTTCTGCTCTTTGCCGGTGTGGCTTTCGCCCAATCTGCGGATCCGAACACCAACGAAAACAAGAATGTGATCCACATCAATAGTCCCAGCGCCGCAAAGTAA	34	28	36	25	123	61	0.495935
Mst84Da-PA	loc=3R:join(3191655..3191693,3191749..3191901)	dbxref=FlyBase:FBpp0081103,FlyBase_Annotation_IDs:CG17946-PA,REFSEQ:NP_524256,GB_protein:AAF54022,FlyMine:FBpp0081103,modMine:FBpp0081103	192	parent=FBgn0004172,FBtr0081584	ATGTACATGTACGTCAACCCGAATTACGTTTTGGTTGGGGGCCCCTGCTGTGGCCCCTGCGGCGGATGCGGACCCTGTGGTGGATGTGGCCCCTGCTGTGGTGGGTGTGGCCCCTGCTGTGGTCCTTGCGGAGGATGTGGACCTTGCTGCGGCGGCACCAGCAGTTTTTGCGGTTGCGGTCCTTGCTGCTAA	20	52	50	70	192	120	0.625
Mst84Db-PA	loc=3R:complement(3191003..3191227)	dbxref=FlyBase:FBpp0081105,FlyBase_Annotation_IDs:CG17934-PA,REFSEQ:NP_524255,GB_protein:AAF54024,FlyMine:FBpp0081105,modMine:FBpp0081105	225	parent=FBgn0004173,FBtr0081586	ATGTGTTGCGGACCCCTTGGATTCTGCGGACCCTGTAGCCCGTGCGGCGGTCCTTGCGGACCTTGCGGACCCTGTGGTCCTTGCGGTTCCTGCTGTAGTCCTTGTGGATCTTGCTGTGCGCCTTGCGGCCCTTGCGGTCCTTGCGGTCCTTGCTGCGGGGGCTGTGGTCCATGCGGGCCTTGTGGACCTTGCTGTGGACCTTGTAGGCCATATTGCGGGTGCTGA	16	66	64	79	225	143	0.635556
Mst84Dc-PA	loc=3R:complement(3190084..3190251)	dbxref=FlyBase:FBpp0081106,FlyBase_Annotation_IDs:CG17945-PA,REFSEQ:NP_524254,GB_protein:AAF54025,FlyMine:FBpp0081106,modMine:FBpp0081106	168	parent=FBgn0004174,FBtr0081587	ATGTGCTGTGGACCTTGTGGATCGTGCTGCGGATATTACTGCTGTGGTCCCTGCTGTGGACCTTGTGGACCCCGATGTGGGCCGTGCGGATCCTGCTGTGGACCCTGTGGACCCTGTGGACCTTGTTGCGGACCATTTGGCAGTTGTTGCGGTGGCTGTTGGTGCTAA	18	51	39	60	168	99	0.589286
Mst84Dd-PA	loc=3R:complement(3189120..3189338)	dbxref=FlyBase:FBpp0081107,FlyBase_Annotation_IDs:CG17935-PA,REFSEQ:NP_524253,GB_protein:AAF54026,FlyMine:FBpp0081107,modMine:FBpp0081107	219	parent=FBgn0004175,FBtr0081588	ATGGGCTGTGCACCGGGCGGACCTTGCTGCGGACCCTGTGGACCGTGTTGCGGACCCTGTTGTGGACCCTGTTGTGGACCCTGTTGTGGACCCTGTTGTGGACCTTGCGGGCCCTGCTGTGGCCCCTGTGGACCTCGTTGTGGCCCTTGCGGACCCTGTGGACCGTGCTGTGGCACTATGGAAAAACGAAATGGCCTTCAGCGGTGCTGTCCTTTTTAG	25	58	61	75	219	136	0.621005
Mst87F-PA	loc=3R:complement(9653022..9653192)	dbxref=FlyBase:FBpp0082347,FlyBase_Annotation_IDs:CG17956-PA,REFSEQ:NP_524346,GB_protein:AAF54994,FlyMine:FBpp0082347,modMine:FBpp0082347	171	parent=FBgn0002862,FBtr0082884	ATGTGCTGCGGACCCTGTGGACCCTGCTGCGGACCTTGCTGCGGACCCTGCTGTGGTCCATGCGGACCATGCGGAGGAGGATGTGGACCCTGCTATGGACCGAATGTCTGCGGACCATGCTATGCCTGTGGACCCTGTGGCGGCTGCTATTGTGGATACCCTTGCTGCTAG	24	41	48	58	171	106	0.619883
mt:ATPase8-PA	loc=dmel_mitochondrion_genome:3907..4071	dbxref=GB_protein:NP_008280,FlyBase:FBpp0100178,FlyBase_Annotation_IDs:CG34072-PA,FlyMine:FBpp0100178,modMine:FBpp0100178	165	parent=FBgn0013673,FBtr0100866	ATTCCACAAATAGCACCTATTAGATGATTATTATTATTTATTATTTTTTCTATTACATTTATTTTATTTTGTTCTATTAACTATTATTCTTATATACCAAATTCACCTAAATCTAATGAATTAAAAAATATCAACTTAAATTCAATAAATTGAAAATGATAACAA	66	71	21	7	165	28	0.169697
mt:ND4L-PA	loc=dmel_mitochondrion_genome:complement(9544..9834)	dbxref=FlyBase_Annotation_IDs:CG34086-PA,GB_protein:NP_008286,FlyBase:FBpp0100184,FlyMine:FBpp0100184,modMine:FBpp0100184	291	parent=FBgn0013683,FBtr0100880	ATGATTATAATTTTATATTGAAGTTTACCTATAATTTTATTTATTTTAGGGCTATTTTGTTTTGTTTCTAATCGGAAACATTTACTTTCAATACTTTTAAGTTTAGAATTTATTGTTTTAATATTATTTTTTATATTATTTATTTATTTAAATATATTAAATTATGAAAGTTATTTTAGAATAATATTTTTGACATTTAGAGTATGTGAAGGGGCCTTAGGTTTATCAATTTTAGTTTCTATAATTCGTACTCATGGTAATGATTATTTTCAATCTTTTAGAATTATATAA	91	148	19	33	291	52	0.178694
Mtk-PA	loc=2R:11296381..11296539	dbxref=FlyBase:FBpp0086518,FlyBase_Annotation_IDs:CG8175-PA,REFSEQ:NP_523752,GB_protein:AAF58139,FlyMine:FBpp0086518,modMine:FBpp0086518	159	parent=FBgn0014865,FBtr0087386	ATGCAACTTAATCTTGGAGCGATTTTTCTGGCCCTGCTGGGTGTGATGGCCACGGCTACATCAGTGCTGGCAGAGCCTCATCGTCACCAGGGACCCATTTTCGATACGAGGCCGTCGCCCTTCAATCCTAACCAACCAAGACCGGGTCCAATTTATTAA	36	40	46	37	159	83	0.522013
MtnA-PA	loc=3R:complement(5609581..5609681,5609946..5609967)	dbxref=FlyBase:FBpp0081636,FlyBase_Annotation_IDs:CG9470-PA,REFSEQ:NP_524299,GB_protein:AAF54452,FlyMine:FBpp0081636,modMine:FBpp0081636	123	parent=FBgn0002868,FBtr0082158	ATGCCTTGCCCATGCGGAAGCGGATGCAAATGCGCCAGCCAGGCCACCAAGGGATCCTGCAACTGCGGATCTGACTGCAAGTGCGGCGGCGACAAGAAATCCGCCTGCGGCTGCTCCGAGTGA	28	18	38	39	123	77	0.626016
MtnB-PA	loc=3R:complement(16329060..16329166,16329228..16329252)	dbxref=FlyBase:FBpp0083298,FlyBase_Annotation_IDs:CG4312-PA,REFSEQ:NP_524413,GB_protein:AAF55768,FlyMine:FBpp0083298,modMine:FBpp0083298	132	parent=FBgn0002869,FBtr0083890	ATGGTTTGCAAGGGTTGTGGAACAAACTGCCAGTGCTCGGCCCAAAAGTGCGGGGACAACTGCGCCTGCAACAAGGATTGCCAGTGCGTTTGCAAGAATGGGCCCAAGGACCAGTGCTGCAGCAACAAATAA	38	23	31	40	132	71	0.537879
MtnC-PA	loc=3R:join(16186068..16186092,16186152..16186258)	dbxref=FlyBase:FBpp0083292,FlyBase_Annotation_IDs:CG5097-PA,REFSEQ:NP_650882,GB_protein:AAF55758,FlyMine:FBpp0083292,modMine:FBpp0083292	132	parent=FBgn0038790,FBtr0083884	ATGGTTTGCAAAGGCTGCGGAACAAACTGCAAGTGCCAGGACACCAAGTGCGGCGACAATTGCGCCTGTAATCAGGACTGCAAGTGCGTGTGCAAGAATGGCCCCAAAGATCAGTGTTGCAAGAGCAAGTAG	40	23	29	40	132	69	0.522727
MtnD-PB	loc=3R:join(16360739..16360763,16360830..16360939)	dbxref=FlyBase:FBpp0300409,FlyBase_Annotation_IDs:CG33192-PB,REFSEQ:NP_788695,GB_protein:AAO41579	135	parent=FBgn0053192,FBtr0308064	ATGGGTTGCAAGGCTTGTGGAACAAACTGCCAGTGCTCCGCCACCAAGTGCGGTGACAACTGCGCCTGCAGCCAGCAGTGCCAGTGCTCCTGCTAGAACGGACCCAAGGACAAGTGCTGCTCCACCAAAAACTAG	35	22	41	37	135	78	0.577778
MtnE-PA	loc=3R:complement(16360151..16360251,16360332..16360356)	dbxref=FlyBase:FBpp0293071,FlyBase_Annotation_IDs:CG42872-PA,REFSEQ:NP_001189254,GB_protein:ADV37345,FlyMine:FBpp0293071,modMine:FBpp0293071	126	parent=FBgn0262146,FBtr0304129	ATGCCTTGCAAGGGATGTGGAAACAACTGCCAGTGCTCAGCCGGAAAGTGCGGAGGTAACTGCGCCGGAAACAGCCAATGCCAATGCGCCGCCAAGACGGGAGCCAAGTGCTGCCAGGCCAAGTGA	35	16	34	41	126	75	0.595238
Neb-cGP-PA	loc=X:join(10354955..10355029,10355115..10355186)	dbxref=FlyBase:FBpp0071384,FlyBase_Annotation_IDs:CG15304-PA,REFSEQ:NP_652548,GB_protein:AAF46590,FlyMine:FBpp0071384,modMine:FBpp0071384	147	parent=FBgn0083167,FBtr0071449	ATGGCTGGCGAAGGCGAGAAACTGACCGGCCTGTCGAAAATCTTCAATGGCACCACCATGAGCGGCCGTGCAAATGTGGCCAAGGCCACGTACGCCGTGATGGGCCTGCTGATCGCCTACCAGGTGCTGAAGCCCAAGAAGAAGTAG	38	23	40	46	147	86	0.585034
Nedd8-PA	loc=2L:complement(18951241..18951346,18951407..18951537,18951698..18951715)	dbxref=FlyBase:FBpp0080733,FlyBase_Annotation_IDs:CG10679-PA,REFSEQ:NP_609919,GB_protein:AAF53724,FlyMine:FBpp0080733,modMine:FBpp0080733	255	parent=FBgn0032725,FBtr0081192	ATGTTGATCAAAGTGAAGACCCTGACCGGCAAGGAAATCGAGATCGACATTGAGCCCACGGACAAGGTAGATCGCATCAAGGAGCGCGTGGAGGAAAAGGAAGGCATTCCGCCCCAGCAACAGCGTCTTATTTTCTCCGGCAAGCAAATGAATGACGATAAAACCGCGGCGGACTACAAAGTGCAAGGTGGATCCGTTCTTCACTTGGTATTGGCTCTGCGAGGAGGTGATTCAATCCTAACACCTTGTGTGTAA	75	52	58	70	255	128	0.501961
ng4-PA	loc=X:complement(3138048..3138221)	dbxref=FlyBase:FBpp0070513,FlyBase_Annotation_IDs:CG10789-PA,REFSEQ:NP_476944,GB_protein:AAF45857,FlyMine:FBpp0070513,modMine:FBpp0070513	174	parent=FBgn0010296,FBtr0070538	ATGGAATGGAAACTGCTGCTAATAGTCCTGCCCTGGCTGCTCGTATGTAAAATTTTTTATAAGGTCGAGGACTTTACGGAGCCTGATGTCGCTTACCAAAGCATTGACTATCATCCCGAGGACTACATCGATTCCTTCACCGACTTTCAGAAGCATGACTACTTTCAGTATTGA	46	52	40	36	174	76	0.436782
noe-PB	loc=3L:complement(17394066..17394290)	dbxref=FlyBase:FBpp0110141,FlyBase_Annotation_IDs:CG32172-PB,REFSEQ:NP_001036611,GB_protein:ABI31258,FlyMine:FBpp0110141,modMine:FBpp0110141	225	parent=FBgn0026197,FBtr0110844	ATGGTGCCAACCCCCCTGGCCCCCCCAAAAGGGGGGTGGTGCTGGTGCAATTGCAAAGGCACAGGAGCACAGGAGCAGCTAAATAAACAAGAAAGCAAAATCAACAACCGCAAAAGTCTAAGACATGTATCACGAATTGAAAATGATAATGACAAAATGAGAAAAAACAAATATCAGACCAAAGTTATATCAATGCAAACAAAAAAATCTAAAAAATACACATAA	103	34	46	42	225	88	0.391111
Nplp2-PA	loc=3L:join(13349699..13349743,13349827..13349952,13350108..13350197)	dbxref=FlyBase:FBpp0075575,FlyBase_Annotation_IDs:CG11051-PA,REFSEQ:NP_652430,GB_protein:AAF49832,FlyMine:FBpp0075575,modMine:FBpp0075575	261	parent=FBgn0040813,FBtr0075839	ATGGCCAAGCTCGCAATTTGCATCCTCGTGTTCGCCCTGTTCGCCTTGGCTCTGTCCGCCCGCGTCCCCCGTGAGGAATCCAATCCTGCCCAAGAATTTCTTACCAAGGCCCAGGGTGATTTCAACGAATTCATTGAAAAGTTGAAGGCGTTGGACGCGAAGAAGGTTGAGGGTCTCTTCAAGGATGGATTAAATACCGTGCAGGAGGGTCTGCAAAAACTTAACGAAACATTTCTTCAGGCACCAGCCGCATCCACCTAA	65	62	71	63	261	134	0.51341
Nplp3-PA	loc=3L:join(16311158..16311169,16311299..16311559)	dbxref=FlyBase:FBpp0075128,FlyBase_Annotation_IDs:CG13061-PA,REFSEQ:NP_652710,GB_protein:AAF49494,FlyMine:FBpp0075128,modMine:FBpp0075128	273	parent=FBgn0042201,FBtr0075369	ATGTTCAAGCTGTGCGTCTTCGTTGCTCTCCTTAGCCTGGCTGCTGCTGCCCCAGCTCCCGCTCCTGCTCCTGCTCCTGCTCCTGGTCTCATTGGCCCTGGCATTGTGGCACCTGGAATCTGGGGACCCACCGTTGTCGGATCTCCTCTGCTTGCTCCTCAGGTGGTGAGCGTGGTGCCCGGTGCCATTTCTCATGCTGCCATCACCCAGGTGCATCCTTCTCCTCTGCTGATCAAGAGCGTCCATGGCCTGGGACCAGTTGTGATCGGTTAA	31	79	91	72	273	163	0.59707
Nplp4-PA	loc=2L:join(2008530..2008541,2008673..2008855)	dbxref=FlyBase:FBpp0077493,FlyBase_Annotation_IDs:CG15361-PA,REFSEQ:NP_652352,GB_protein:AAF51315,FlyMine:FBpp0077493,modMine:FBpp0077493	195	parent=FBgn0040717,FBtr0077817	ATGTTCAAGCTGCTGGTTGTCGTTTTCGCTGCCCTCTTCGCCGCTGCTCTGGCTGTTCCCGCTCCAGTTGCCCGTGCCAATCCCGCCCCAATCCCGATTGCCAGCCCCGAGCCCGCCCCCCAGTACTACTACGGAGCTAGCCCATACGCCTACTCCGGAGGATACTACGATTCGCCCTACTCCTACTACGGCTAA	30	46	78	41	195	119	0.610256
ox-PA	loc=2R:complement(8644701..8644736,8644803..8644934)	dbxref=FlyBase:FBpp0086974,FlyBase_Annotation_IDs:CG8764-PA,REFSEQ:NP_476985,GB_protein:AAF58459,FlyMine:FBpp0086974,modMine:FBpp0086974	168	parent=FBgn0011227,FBtr0087861	ATGAAGGTTATCTACAACACCCTGTTCAAGCGCACCTCCACCTACGCCGTGGCCATCATCGCGTCGGCCTTTTTCTTCGAGCGCGCTCTCGATGTCACGTCGGTTGCGATTTTCGAGGGCATCAACAAAGGCAAACTCTGGAAGGACATCAAGGGCAAATACGAATAA	43	38	48	39	168	87	0.517857
PebII-PA	loc=2R:complement(21061450..21061635,21061691..21061705)	dbxref=FlyBase:FBpp0072357,FlyBase_Annotation_IDs:CG2665-PA,REFSEQ:NP_523866,GB_protein:AAF47318,FlyMine:FBpp0072357,modMine:FBpp0072357	201	parent=FBgn0011694,FBtr0072455	ATGATTCGAATTTTGGTTTTAATGATTACATTCACTCTAATGACTGGTAGCGCTCTTTGTTCTATCGAGCAACTTATGCGGGTCTTTGGCGGTGGATCTGTTGGAGGAGGTTCTAGGCTGGACATCAACAGAAGGGTAACTATAGTACCACCCGAAGGCGAACTCTCGTTTGGATATGGCTTTCGTCCTGGATTCTATTGA	45	67	37	52	201	89	0.442786
Peritrophin-15a-PA	loc=2L:complement(8395713..8395981,8396053..8396062)	dbxref=FlyBase:FBpp0079318,FlyBase_Annotation_IDs:CG17814-PA,REFSEQ:NP_524983,GB_protein:AAF52668,FlyMine:FBpp0079318,modMine:FBpp0079318	279	parent=FBgn0040959,FBtr0079713	ATGAAGTCCGCACTACTTTTGATCTGCCTTGCCTTCTTCGTGGCGCTCCTAAGCACCGGAAATGCGTGCGATCCCAATTCTGACAACCAGCCCGACTGCAGCGACGCATCCAACGTGCAAACGAACATCCGCAACTTCTGGGATCCCACTCGCTACTGGTGGTGTGAGTCCTCCACCTCCACGGCCACGGCTGTGTTGTGCCCGTTGTCCACTGGATTCGACCCCACAAAGAAGGAGTGCGTTTCATGGAGCGAATGGTCTTGGACTGCTTACTGTTGA	57	67	86	69	279	155	0.555556
Peritrophin-15b-PA	loc=2L:complement(8394533..8394804,8394872..8394881)	dbxref=FlyBase:FBpp0079319,FlyBase_Annotation_IDs:CG31893-PA,REFSEQ:NP_524982,GB_protein:AAF52667,FlyMine:FBpp0079319,modMine:FBpp0079319	282	parent=FBgn0040958,FBtr0079714	ATGAAAGCAGCTTTAGTCCTTCTCTTCCTGACCCTCTGCGTTGCCATCTACGCCGACCTTGACTGCAATCCCGATGGCAATGGTGAGCCCGATTGCGTGGGACGCTCCGGAGAGATTTCCCGTGACTTCTGGGATCCAACCCACTACTGGCAGTGCTCTAGCACCGGACAGGCCGAGCTAGTTGCCTGCGAGCAGAACACTGGATTCGATCCGAAAACTGGAAGCTGCGTCGATTGGAGCGTTTGGCAGTGGTATCCTCCATGTTCCGAAGCATCCACTTAA	59	67	82	74	282	156	0.553191
Peritrophin-15b-PB	loc=2L:complement(8394533..8394798,8394872..8394881)	dbxref=FlyBase:FBpp0304315,FlyBase_Annotation_IDs:CG31893-PB,REFSEQ:NP_001260248,GB_protein:AGB92784	276	parent=FBgn0040958,FBtr0331993	ATGAAAGCAGTCCTTCTCTTCCTGACCCTCTGCGTTGCCATCTACGCCGACCTTGACTGCAATCCCGATGGCAATGGTGAGCCCGATTGCGTGGGACGCTCCGGAGAGATTTCCCGTGACTTCTGGGATCCAACCCACTACTGGCAGTGCTCTAGCACCGGACAGGCCGAGCTAGTTGCCTGCGAGCAGAACACTGGATTCGATCCGAAAACTGGAAGCTGCGTCGATTGGAGCGTTTGGCAGTGGTATCCTCCATGTTCCGAAGCATCCACTTAA	58	64	81	73	276	154	0.557971
pgc-PC	loc=2R:18219702..18219917	dbxref=FlyBase:FBpp0111431,FlyBase_Annotation_IDs:CG32885-PC,REFSEQ:NP_001097411,GB_protein:ABV53879,FlyMine:FBpp0111431,modMine:FBpp0111431	216	parent=FBgn0016053,FBtr0112519	ATGTGCGACTACCAGATGGAGTACTCCTTTATTTTTGAAGACAGCTCCTGCGAGGGCGATGCCTCGATGGCATCCTACGACAATGGATTCGAGTCCATGTGGCATCAAGTGCGCGAGGAGTTGCAAAGGGAGCGGGAGATGAATGAGCTCTGCCAGGTTTTCCAGCAAAACTTGAGCCTGAGTCCGCCGGTCATCGCGGATAGATGGAGATTCTGA	52	50	48	66	216	114	0.527778
Pis-PB	loc=X:complement(15597062..15597120,15597217..15597351,15597603..15597654)	dbxref=FlyBase:FBpp0073875,FlyBase_Annotation_IDs:CG9245-PB,REFSEQ:NP_727878,GB_protein:AAN09359,FlyMine:FBpp0073875,modMine:FBpp0073875	246	parent=FBgn0030670,FBtr0074059	ATGACAATTGCCGAGCACGATAACGTCTTCATCTTTGTGCCAAATCTGATCGGCTACGCCCGCATCGTTCTGGCCCTGATCGCCTTCTGGTTCATGTCCACCAACTATGTGATCTCCGGCTGGTGTTATGTAACCTCCGCCCTCCTGGACGCCGTCGATGGACAAGCAGCCCGAGCCTTTAACCAAACGCATTGCAAACACCTGTCTCCTCCGTACTGGTTATCTGCCGATATTGTGGAATTGTAG	50	67	75	54	246	129	0.52439
pre-mod(mdg4)-AE-PA	loc=3R:17192698..17192928	dbxref=FlyBase_Annotation_IDs:CG42774-PA,FlyBase:FBpp0292467,REFSEQ:NP_001189260,GB_protein:ADV37351,FlyMine:FBpp0292467,modMine:FBpp0292467	231	parent=FBgn0261842,FBtr0303406	TTTCGCCACAGTTGTGTTTGCCGACGGAACGGAGTTACGATAATCGATGGCTACCGCTTCGTGATCGGTACTACAAATCTGCGTCGCACCTATCTGAAGTGCGCCAACTTTCGCAGCAACTGCCGGGCCCGGGCCATTCTTAATACGGATACGAACAAAGTGCGGATGAGGCACGACCGCCATAATCACTCCCGTACGGATGCTGTGAGCGGACGTATCTCTAAGAAGTAG	56	52	62	61	231	123	0.532468
pre-mod(mdg4)-U-PA	loc=3R:17195186..17195437	dbxref=FlyBase_Annotation_IDs:CG42777-PA,FlyBase:FBpp0292471,REFSEQ:NP_001189263,GB_protein:ADV37354,FlyMine:FBpp0292471,modMine:FBpp0292471	252	parent=FBgn0261845,FBtr0303410	GACGCCACCCAGTTCTTCTTCACCAAGGGTCAGCGCGAATCGGTCAAACTCAACTACTGCGGTCATAGCTACGTCAAGTTCATGGAGAATGGACGCGGCACCAAGTGGATTTGTGCCACGCGCTCCACCACCAAGTGCCGTGCTCGCATCCGTACCACCAAAAACAACTACCTGGAGGTACTGTATGCGTCCCACAATCACGGTTTTCCGCCGCAGAAGAAGGATCGGGGTCGAGCCAGCCAAAGGATGTGA	65	47	76	64	252	140	0.555556
pre-mod(mdg4)-X-PA	loc=3R:17192174..17192437	dbxref=FlyBase_Annotation_IDs:CG42772-PA,FlyBase:FBpp0292465,REFSEQ:NP_001189257,GB_protein:ADV37348,FlyMine:FBpp0292465,modMine:FBpp0292465	264	parent=FBgn0261840,FBtr0303404	TGCTACCAACTGGTGCCCAATCGCCGCGGTGGGAAGAACCTCATCTTCCAGGGGCACATGTACTCCGTGGAGCGCAAGTACCGAAACAGCATCAACTGGGTATGTTCCAAGAACAGCAACAGCGTGCTTCGCTGCCCGGCGAGGTGCGTCACAAATCCGGAGAGTGGCAATGGCATCAAGCTGAGCCACCGACGCCACAATCATCCGGCGGATGCCTTTAAGCCCCACAAGCGCTGTCGAAAGCGTCCCGGCGATCGAAAGTAA	68	43	80	73	264	153	0.579545
pre-mod(mdg4)-Y-PA	loc=3R:17191728..17192021	dbxref=FlyBase_Annotation_IDs:CG42771-PA,FlyBase:FBpp0292466,REFSEQ:NP_001189258,GB_protein:ADV37349,FlyMine:FBpp0292466,modMine:FBpp0292466	294	parent=FBgn0261839,FBtr0303405	CAGGAGGATGACTTCAAGTTGCACCTGCCTCTCCTCGTGACAAGAAGAAAGAAGACGCCCGGTGGCTCCCGCAAGCAGAGTTTTGACCACCTGGAGGTGAGCTTCACCAGAAGCAATAGGGGTAACAACTTGCTGACCATCGATGGGAAGCCCTTCACCCTCAATCGTCGGATCAAGGATGTGTGCTACTGGGAGTGCGTCAAGCTGCGCTGCAAGTACATCAAGTGCTCCGCCCGTGTGGTGACCAAATCCAATCGGATCTCGGCACTGAGCGGGCTCCACAACCATCCCTAA	74	57	84	79	294	163	0.554422
Rdh-PA	loc=3L:3825524..3825667	dbxref=FlyBase:FBpp0073012,FlyBase_Annotation_IDs:CG14975-PA,REFSEQ:NP_995993,GB_protein:AAS64962,FlyMine:FBpp0073012,modMine:FBpp0073012	144	parent=FBgn0064227,FBtr0073154	ATGTCCGCCAGCGGTCGTCGCTTCTGTCGCAGCCGTTGCCAAAGTTGTCATTGTCATCCGTACCAGCAAACGCAGCAGCAAAAGCAGCAGCAGCAGCAGCAGCAGCAACATCAGGCAGCAGCAGCAGCAGCAACTAGCAACTAG	41	21	45	37	144	82	0.569444
robl22E-PA	loc=2L:complement(2290329..2290622)	dbxref=FlyBase:FBpp0077477,FlyBase_Annotation_IDs:CG10838-PA,REFSEQ:NP_608667,GB_protein:AAF51271,FlyMine:FBpp0077477,modMine:FBpp0077477	294	parent=FBgn0028570,FBtr0077800	ATGTCCGCCGAAGTGGAGGAACTATTGAAGCGCTTTCAGTCCATGAAGAACGTCACCGGCATAGTTGTGGTGGACAACGACGGCATTCCGATCAAAACGACCCTGGACTACACTCTGACACTCCACTACGCGGCACTGATGCAAACGGTGCGGGAGAAGGCTCGCCAGGTGGTCCTGGATCTGGACGCCACCAACGAATTCACCTTCCTGCGGCTGCGGACTGAGCAGAATGAGGTGATGCTGTGCCCGCAGGAAGATTACTTCATCATGGTGATCCAGAGCCCGTGCGACTAG	72	57	80	85	294	165	0.561224
robl-PA	loc=2R:join(13344076..13344078,13344142..13344220,13344289..13344500)	dbxref=FlyBase:FBpp0086076,FlyBase_Annotation_IDs:CG10751-PA,REFSEQ:NP_523771,GB_protein:AAF57861,FlyMine:FBpp0086076,modMine:FBpp0086076	294	parent=FBgn0024196,FBtr0086920	ATGTCGCAGGAGGTTGAGGAAACACTCAAGAGAATCCAGAGCCACAAAGGTGTTGTGGGTACAATTGTGGTCAACAATGAAGGTATTCCGGTCAAATCCACGCTGGACAACACTACCACCGTTCAGTACGCTGGCCTAATGAGTCAGCTGGCGGACAAGGCACGAAGTGTGGTGAGGGACTTGGATCCTTCCAACGACATGACATTCCTGCGGGTGCGATCCAAGAAGCACGAGATCATGGTGGCACCCGACAAGGACTTCATCCTGATTGTCATCCAAAACCCAACCGACTAA	86	57	73	78	294	151	0.513605
Rpb10-PA	loc=3R:join(20543340..20543434,20543518..20543626)	dbxref=FlyBase:FBpp0084067,FlyBase_Annotation_IDs:CG13628-PA,REFSEQ:NP_651280,GB_protein:AAF56326,FlyMine:FBpp0084067,modMine:FBpp0084067	204	parent=FBgn0039218,FBtr0084688	ATGATTATTCCAATCCGTTGTTTCACCTGCGGCAAGGTCATTGGCAACAAGTGGGAGTCGTATTTGGGTCTCCTGCAAGCGGAATACACCGAAGGAGATGCCCTGGATGCTTTGGGTCTAAAGAGGTACTGCTGCCGTCGCATGCTCCTGGGCCACGTGGATCTTATCGAAAAACTGCTCAACTATGCTCCTCTGGAGAAGTGA	47	53	48	56	204	104	0.509804
Rpb12-PA	loc=2R:complement(11032573..11032595,11032684..11032776,11032888..11032945)	dbxref=FlyBase:FBpp0111294,FlyBase_Annotation_IDs:CG34186-PA,REFSEQ:NP_001097319,GB_protein:ABV53802,FlyMine:FBpp0111294,modMine:FBpp0111294	174	parent=FBgn0262954,FBtr0112379	ATGTCGGAAACTAGCTCCAAGGATAATGTCAAAACGGCAATGACCTATATTTGTGGAGAATGCCATCATGAAAACGAAATGCGCCCCAGGGATCCGATTCGTTGTCGCGAGTGTGGATATCGTATCATGTACAAAAAGCGCACCAAGCGTCTTGTTGTCTTTGATGCCCGTTAA	51	44	37	42	174	79	0.454023
RpL29-PA	loc=2R:join(17181565..17181666,17181736..17181864)	dbxref=FlyBase:FBpp0071518,FlyBase_Annotation_IDs:CG10071-PA,REFSEQ:NP_477203,GB_protein:AAM70863,FlyMine:FBpp0071518,modMine:FBpp0071518	231	parent=FBgn0016726,FBtr0071592	ATGGCCAAGTCCAAGAACCACACAAATCACAACCAGAACAAGAAGGCCCATCGTAATGGCATCAAGCGCCCGCTGCGCAAACGCCACGAGTCCACTCTGGGTATGGATGTGAAATTTCTGATCAACCAGCGCTACGCACGCAAGGGAAACCTTTCCCGCGAGGAGTCCGTGAAGCGCTACAACGAGCGCATCGCTTCCCAGAAGGGCAAGCCAAAGCCTGTTACTCTGTAG	69	36	70	56	231	126	0.545455
RpL37a-PA	loc=X:complement(15032804..15032946,15033012..15033147,15033285..15033287)	dbxref=FlyBase:FBpp0073844,FlyBase_Annotation_IDs:CG9091-PA,REFSEQ:NP_573005,GB_protein:AAF48428,FlyMine:FBpp0073844,modMine:FBpp0073844	282	parent=FBgn0030616,FBtr0074027	ATGACGAAGGGTACCTCCAGCTTTGGTAAGCGCCACAATAAGACGCACACCCTGTGCCGTCGCTGTGGCCGCTCCTCCTACCACATCCAGAAGTCCACTTGCGCCCAGTGCGGCTACCCCGCCGCCAAGTTGCGTTCCTACAACTGGTCCGTGAAGGCCAAGAGGAGGAAGACCACCGGCACCGGTCGCATGCAGCACCTGAAGGTTGTGCGCCGCCGTTTCCGCAACGGATTCCGCGAGGGCACCCAGGCCAAGCCCAAGAAGGCCGTGGCCAGCAAGTAG	62	43	97	80	282	177	0.62766
RpL37A-PC	loc=2L:join(5071155..5071157,5071227..5071355,5071609..5071755)	dbxref=FlyBase:FBpp0291726,FlyBase_Annotation_IDs:CG5827-PC,REFSEQ:NP_001188691,GB_protein:ADV36941	279	parent=FBgn0261608,FBtr0302570	ATGGCCAAGCGCACCAAGAAGGTTGGAATCGTTGGTAAATATGGTACCCGTTATGGTGCCTCCCTGCGTAAGATGGTCAAGAAGATGGAAATCACCCAGCACAGCAAGTACACTTGCTCCTTCTGCGGCAAGGACTCCATGAAGCGCGCCGTTGTGGGCATCTGGTCCTGCAAGCGCTGCAAAAGGACCGTCGCCGGTGGCGCCTGGGTGTACTCCACCACCGCCGCCGCCTCCGTGCGATCCGCCGTCCGTCGTCTGCGTGAAACCAAGGAACAGTAA	63	53	83	80	279	163	0.584229
RpL37b-PA	loc=2R:complement(18987627..18987896)	dbxref=FlyBase:FBpp0071888,FlyBase_Annotation_IDs:CG9873-PA,REFSEQ:NP_611757,GB_protein:AAF46957,FlyMine:FBpp0071888,modMine:FBpp0071888	270	parent=FBgn0034822,FBtr0071978	ATGACCAAGGGAACCACTAGTTTTGGAAAGCGCCACAACAAGACGCACACCATCTGTCGCCGGTGCGGCAACTCGTCGTACCATCTGCAGAAATCGAAGTGCTCCCAGTGCGGCTATCCTGCGGCCAAGACCCGAAGCTTCAACTGGTCCCGAAAGGCCAAGGGTCGCAAGGCGCAGGGAACGGGAAGGATGCGGTACCTCAAGAATCTGCGCCGTCGTTTTCGCAACGGATTGCGTGAAGGAGGTGCCGCTAAGAAAAAAACCAACTAA	76	43	75	76	270	151	0.559259
RpL38-PB	loc=2R:complement(403612..403824)	dbxref=FlyBase:FBpp0306998,FlyBase_Annotation_IDs:CG18001-PB,REFSEQ:NP_001260700,GB_protein:AGB93235	213	parent=FBgn0040007,FBtr0334985	ATGCCACGGGAAATTAAAGAAGTTAAAGATTTTCTTAATAAGGCACGCCGTTCTGATGCGCGTGCTGTAAAAATCAAGAAAAATCCCACTAACACCAAATTTAAGATCCGTTGTTCGAGGTTCCTTTACACCCTTGTCGTACAGGATAAAGAAAAGGCTGACAAAATTAAGCAGTCTTTACCGCCTGGACTACAAGTAAAGGAGGTGAAATAA	77	52	41	43	213	84	0.394366
RpL39-PA	loc=2R:complement(19949467..19949515,19949721..19949824,19949911..19949913)	dbxref=FlyBase:FBpp0072094,FlyBase_Annotation_IDs:CG3997-PA,REFSEQ:NP_477314,GB_protein:AAF47154,FlyMine:FBpp0072094,modMine:FBpp0072094	156	parent=FBgn0023170,FBtr0072185	ATGGCTGCACACAAGTCGTTCAGAATAAAGCAGAAGCTGGCTAAGAAGCTGAAGCAGAACAGATCCGTTCCCCAATGGGTTCGCCTACGTACTGGCAACACTATTCGTTACAACGCTAAGCGCCGTCACTGGAGGCGTACCAAGTTGAAGCTGTAA	47	31	39	39	156	78	0.5
RpL41-PA	loc=2R:complement(20791246..20791311,20791404..20791415)	dbxref=FlyBase_Annotation_IDs:CG30425-PA,FlyBase:FBpp0099610,REFSEQ:NP_001014551,GB_protein:AAX52686,FlyMine:FBpp0099610,modMine:FBpp0099610	78	parent=FBgn0066084,FBtr0100231	ATGAGAGCTAAGTGGCGTAAGAAGCGTATGCGTAGGTTGAAGCGTAAGCGCAGAAAGATGCGTGCAAGGTCCAAGTAA	26	14	11	27	78	38	0.487179
rpr-PA	loc=3L:complement(18391138..18391335)	dbxref=FlyBase:FBpp0074886,FlyBase_Annotation_IDs:CG4319-PA,REFSEQ:NP_524138,GB_protein:AAF49264,FlyMine:FBpp0074886,modMine:FBpp0074886	198	parent=FBgn0011706,FBtr0075120	ATGGCAGTGGCATTCTACATACCCGATCAGGCGACTCTGTTGCGGGAGGCGGAGCAGAAGGAGCAGCAGATCCTTCGCTTGCGGGAGTCACAGTGGAGATTCCTGGCCACCGTCGTCCTGGAAACCCTGCGCCAGTACACTTCATGTCATCCGAAGACCGGAAGAAAGTCCGGCAAATATCGCAAGCCATCGCAATGA	50	36	55	57	198	112	0.565657
RpS21-PE	loc=2L:join(2856256..2856305,2856377..2856572)	dbxref=FlyBase_Annotation_IDs:CG2986-PE,FlyBase:FBpp0271801,REFSEQ:NP_523462,GB_protein:AAN10393,FlyMine:FBpp0271801,modMine:FBpp0271801	246	parent=FBgn0015521,FBtr0273293	ATGGAGAACGACGCCGGTGAGAATGTTGATCTGTACGTGCCCCGCAAATGCTCGGCGTCCAACAGGATCATCCACGCCAAGGATCACGCCTCCGTGCAGCTGAGCATCGTGGATGTGGACCCCGAGACCGGTCGCCAGACCGACGGTTCCAAGACCTACGCCATCTGCGGCGAGATCCGTCGCATGGGCGAGTCCGACGACTGCATCGTGCGTCTGGCCAAGAAGGACGGCATCATTACCAAGTGA	56	41	75	74	246	149	0.605691
RpS21-PF	loc=2L:join(2856256..2856305,2856377..2856568,2856631..2856640)	dbxref=REFSEQ:NP_001259970,GB_protein:AGB92507,FlyBase:FBpp0307130,FlyBase_Annotation_IDs:CG2986-PF	252	parent=FBgn0015521,FBtr0335131	ATGGAGAACGACGCCGGTGAGAATGTTGATCTGTACGTGCCCCGCAAATGCTCGGCGTCCAACAGGATCATCCACGCCAAGGATCACGCCTCCGTGCAGCTGAGCATCGTGGATGTGGACCCCGAGACCGGTCGCCAGACCGACGGTTCCAAGACCTACGCCATCTGCGGCGAGATCCGTCGCATGGGCGAGTCCGACGACTGCATCGTGCGTCTGGCCAAGAAGGACGGCATCATTACCAAGAACTTCTAA	59	43	77	73	252	150	0.595238
RpS27-PA	loc=3R:complement(21072075..21072103,21072170..21072389,21073155..21073160)	dbxref=FlyBase:FBpp0084242,FlyBase_Annotation_IDs:CG10423-PA,REFSEQ:NP_651359,GB_protein:AAF56428,FlyMine:FBpp0084242,modMine:FBpp0084242	255	parent=FBgn0039300,FBtr0084868	ATGCCGCTAGCAAAAGATCTTCTGCACCCTCTGCCCGCCGAGGAGAAGCGCAAGCACAAGCTGAAGCGCCTGGTCCAGCACCCCAACTCGTACTTCATGGACGTGAAGTGCCCCGGCTGCTACAGGATCACCACCGTCTTCAGCCACGCCCAAGGCGTCGTGGTCTGCGCTGGATGCGCTACCATTTTGTGCCAGCCGACTGGAGGACGCGCCAAGCTGACAGAAGGCTGCTCCTTCCGCAGGAAGCCACAGTAA	57	43	86	69	255	155	0.607843
RpS28a-PA	loc=3R:complement(25848126..25848320)	dbxref=FlyBase:FBpp0084966,FlyBase_Annotation_IDs:CG15527-PA,REFSEQ:NP_651764,GB_protein:AAF56992,FlyMine:FBpp0084966,modMine:FBpp0084966	195	parent=FBgn0039739,FBtr0085601	ATGGACAAGCCTCAGTACGCTCGCGTGGTCGAGATCCTTGGACGCACTGGATCCCAAGGGCAGTGCACCCAGGTGCGGGTGGAGTTCCTCGGCGACCAAAGCCGCCAGATTATTCGGAATGTCAAAGGACCTGTTCGCGTGGGCGACATCCTGTCGCTGCTGGAAACTGAACGCGAGGCCAGGAGACTGCGCTGA	42	35	54	64	195	118	0.605128
RpS28b-PA	loc=X:9448743..9448940	dbxref=FlyBase:FBpp0071295,FlyBase_Annotation_IDs:CG2998-PA,REFSEQ:NP_572568,GB_protein:AAF46503,FlyMine:FBpp0071295,modMine:FBpp0071295	198	parent=FBgn0030136,FBtr0071360	ATGGACAAACCAGTTGTGTGGGCACGCGTCATGAAGGTTCTGGGCCGCACCGGCTCCCAGGGTCAGTGTACCCAGGTGAAGGTCGAGTTCCTGGGCGAGCAGAACCGCCAGATTATCCGAAACGTGAAGGGACCAGTTCGCGAGGGCGACATCCTGACCCTTTTGGAATCCGAACGTGAAGCCAGGAGGCTGCGCTAA	46	35	52	65	198	117	0.590909
RpS28-like-PA	loc=2L:9436953..9437183	dbxref=FlyBase:FBpp0111290,FlyBase_Annotation_IDs:CG34182-PA,REFSEQ:NP_001097132,GB_protein:ABV53659,FlyMine:FBpp0111290,modMine:FBpp0111290	231	parent=FBgn0085211,FBtr0112375	ATGCCCCAACCTGTCGCTTCCAAGGCTCGTGTCATAAAAATTCTCAATCGGATTGGAGCCCGAGGCATTCTAACCGAAGTTCGTGTGCAGCTGGTCGATCAACCCAAGATGCAATTCATGCGGACGGTCAAGGGACCTGTGCGTCTGGGAGATATCGTGGATTTCGAGGACACTGAGTTGACATGGCAATCTTCGAGCAGGAGCAATAGCAATTTTGAAGATATATGCTAG	61	56	52	62	231	114	0.493506
RpS29-PA	loc=3R:join(5603857..5603918,5604341..5604440,5604499..5604507)	dbxref=FlyBase:FBpp0081614,FlyBase_Annotation_IDs:CG8495-PA,REFSEQ:NP_649946,GB_protein:AAF54450,FlyMine:FBpp0081614,modMine:FBpp0081614	171	parent=FBgn0261599,FBtr0082136	ATGGGTTTCGCTACTCTCTGGTACTCGCATCCCCGCAAATATGGCCAAGGCTCCCGATGCTGCCGTGCCTGCTCTAACCGCCACGGTCTGATCCGCAAGTATGGCCTTAACATCTGCCGCCAGTGCTTCAGGGAGTACGCCAACGACATTGGCTTCAAGAAGCTGGACTAA	36	39	54	42	171	96	0.561404
Sdc-PG	loc=2R:complement(17282068..17282240,17282383..17282437)	dbxref=FlyBase:FBpp0297065,REFSEQ:NP_001246447,GB_protein:AFH08200,FlyBase_Annotation_IDs:CG10497-PG	228	parent=FBgn0010415,FBtr0305897	ATGAGCGAGGACGATCGCACGTCGAGCTTCTTCTCGCAGCCCGGAATTCTGGCTGCTGTCATTGGCGGTGCCGTCGTTGGCCTGCTCTGCGCCATACTCGTGGTCATGTTCATCGTGTACCGCATGAGGAAAAAGGACGAGGGATCCTATGCGCTGGACGAGCCAAAGAGATCGCCGGCCAACAATTCGTATGCGAAAAATGCGAATAACCGCGAGTTCTACGCCTGA	51	49	61	67	228	128	0.561404
Sec61gamma-PA	loc=X:19537920..19538126	dbxref=FlyBase:FBpp0074514,FlyBase_Annotation_IDs:CG14214-PA,REFSEQ:NP_608337,GB_protein:AAF48993,FlyMine:FBpp0074514,modMine:FBpp0074514	207	parent=FBgn0031049,FBtr0074745	ATGGACAAGGTTGTTAAGTTTGCCGAGCCTGGACGCGCCTTCGCCAAGGACTCGATCCGCCTGGTCAAGCGGTGCACCAAGCCCGACCGCAAGGAGTTCCAGAAGATCGCCATCGCCACTGCTGTGGGCTTCTGCATCATGGGCTTCATCGGCTTCTTCGTTAAGTTGATACACATCCCCATCAACAATATCATCGTGGGCTCTTAA	45	49	61	52	207	113	0.545894
Sfp23F-PA	loc=2L:complement(3387404..3387573,3387642..3387708)	dbxref=REFSEQ:NP_001162856,GB_protein:ACZ94147,FlyBase:FBpp0289523,FlyBase_Annotation_IDs:CG42459-PA,FlyMine:FBpp0289523,modMine:FBpp0289523	237	parent=FBgn0259949,FBtr0300295	ATGCGTTTATATAAAATATTTTGCCTAATTTGTTCCATATTTGGCTGTGTTTCAGCTTTAAAAGATCCGAGCTGTGCTGTTGAGTTGTTTGGCCAAGGTGCTTGCAACACTTTGATTACTCGAATCGGCTATTTACGTTGGGAAAACATGTGTACATCAAAGAACTTTGTTGCATGCGACACCGATGGAACTTCATTTGAGAGCATTAAGGAATGCGAAGATAAATGCAAAGAGTAG	68	78	37	54	237	91	0.383966
Sfp24C1-PA	loc=2L:join(3700700..3700763,3700820..3700998)	dbxref=REFSEQ:NP_001162865,GB_protein:ACZ94156,FlyBase:FBpp0289530,FlyBase_Annotation_IDs:CG42466-PA,FlyMine:FBpp0289530,modMine:FBpp0289530	243	parent=FBgn0259956,FBtr0300302	ATGAGGTCGTTTTGTATATTGGCCTTATTAATAACCCTTAAGTTCGAAATGGGATATGGAAATTCTGTCTGCAATCTTCAGGCCACATTCATTGGATGGTGTAAAATGACTATAAGAGGATTTACTTTCGTAGCTTCCAAAAACGCATGCCGTAGAATTTCTGGACCATGTGCTGCACAGGATAACTTTTTCATGGACAAAGCTTCCTGCGAAACAGCATGCAAAAAAATAATATTACCTTGA	76	75	44	48	243	92	0.378601
Sfp26Ac-PA	loc=2L:complement(5884381..5884442,5884506..5884676,5884730..5884751)	dbxref=REFSEQ:NP_001162892,GB_protein:ACZ94183,FlyBase:FBpp0289533,FlyBase_Annotation_IDs:CG42469-PA,FlyMine:FBpp0289533,modMine:FBpp0289533	255	parent=FBgn0259959,FBtr0300305	ATGAAGATCCATCTCATATTTGTTATAGTATCTCTGGTATTGGCGAAAACCATTGCAGACGAATGCCTTACCTGTGACTGGAAAAGTAATATCCATTGTGGAAAGGTTGCTGATGGCTCATGTGTGTTTACTGCTCTGAATCGATGCCAAGTTGAAAGAATTTCATGCCGTCGAGAGCAAAAAAAGCTGAAACCATTCACCGAAATTGTTAAAGGAAAGTGCCCTAAGGACAAAGAAAAGTGCGCCAAGATGTAA	85	67	45	58	255	103	0.403922
Sfp33A1-PA	loc=2L:complement(11754139..11754344,11754404..11754479)	dbxref=REFSEQ:NP_001162955,GB_protein:ACZ94242,FlyBase:FBpp0289534,FlyBase_Annotation_IDs:CG42472-PA,FlyMine:FBpp0289534,modMine:FBpp0289534	282	parent=FBgn0259962,FBtr0300306	ATGAAGTTCTTCATTTTGATTTCATTCTTACTGGTCTGTCAAGGGTCCAACGAAGAGGAGGATAACATAATAGCCGAGTTGTGCTTCAATCCGAATTCTGGACCTCCTTGCCAGAAATTAAAAACATATTATTGGGATAAGGAAAAGAATCGATGCGTGCTCTCTCGGTATTTAATGCAGCCTTGTGGTTTCTTTGACACAATAGACATGTGCGATAAAATATGCACCAAGGAATCGTGGACAATATCTCATTTGGAAGTATATGTTCGAAATATGCCTTAA	87	87	49	59	282	108	0.382979
Sfp33A2-PA	loc=2L:11837729..11837881	dbxref=REFSEQ:NP_001162958,GB_protein:ACZ94245,FlyBase:FBpp0289537,FlyBase_Annotation_IDs:CG42473-PA,FlyMine:FBpp0289537,modMine:FBpp0289537	153	parent=FBgn0259963,FBtr0300309	ATGCATTTCTATCATTTAAATGCGCTTTGCGTGATTATTTTATTAGATTTGACCAACGCGTTGAATCCAAAGGAAGGATCTACTTTTTGTGTACCTAACTATAGAGGATGGTGCTGGGATAGCAATGCGAATGTTTGGACCTACGGAAGATAG	43	51	23	36	153	59	0.385621
Sfp33A3-PA	loc=2L:11839935..11840234	dbxref=REFSEQ:NP_001162959,GB_protein:ACZ94246,FlyBase:FBpp0289538,FlyBase_Annotation_IDs:CG42474-PA,FlyMine:FBpp0289538,modMine:FBpp0289538	300	parent=FBgn0259964,FBtr0300310	ATGCGATACCTGCCCTTTATCGCATTTTTCCTGTTTGCTCTTCTGGCCCTGTCTGTGGGCGAGGAATTTTGCAATTGTAATCTTATCTATAGACCATTGTGCGCATCGAACTCCAAGACCTATAACAACTACTGTGAATTCAAGTGTGAAGTTAAAAGGGGAAGCCCCATAACAGTGGTAAAATGGAAACAGTGCAATGAAAGTGCGGGGAAAATAAAGATAGATTGCCAATTGCCTATAAACTTACAGTTGTGTAAAAGTATAAAATCTAATCGAAAAGATCCAATCGCTATAGCTTAA	98	85	56	61	300	117	0.39
Sfp33A4-PA	loc=2L:11837259..11837411	dbxref=REFSEQ:NP_001162957,GB_protein:ACZ94244,FlyBase_Annotation_IDs:CG42604-PA,FlyBase:FBpp0291148,FlyMine:FBpp0291148,modMine:FBpp0291148	153	parent=FBgn0265349,FBtr0301936	ATGCATTGTTATATTCCTATTGCGTTTTGCTTGTTCGCTCTTTTGGAATTAACAAACGGGGTGAACGAAAAGGAAAGTTCTACCTATTGTGTATCCTATTTTAATGGTGTATGCTGGGATAAAAGATTTAATATGTGGCCCACGGGAAAGTAG	42	54	21	36	153	57	0.372549
Sfp35C-PA	loc=2L:complement(15201707..15201762,15201822..15201983,15202037..15202064)	dbxref=REFSEQ:NP_001162982,GB_protein:ACZ94268,FlyBase:FBpp0289539,FlyBase_Annotation_IDs:CG42475-PA,FlyMine:FBpp0289539,modMine:FBpp0289539	246	parent=FBgn0259965,FBtr0300311	ATGAAATTGTTTTTCTTAGTTATTCTGGCCTGTATGCTAATCGGAATTGCATGGGGAGAAAACTGCAATAAGCCGTGCGGAAAATGCATCTTGCCCACCTGCAATTATGATGGCAAATGTTACTTTGAGGGAACTAGCGCTTGTGCTCTGGAAAATGAAAAGTGCCGACGAAAGAAGAATAATCTTGACCAATTCGTAAAAACCGTGTCTGGGTTCTGTGAGATGGGCGTTAAAATGTGTAAATAG	75	70	39	62	246	101	0.410569
Sfp36F-PA	loc=2L:join(18292548..18292578,18292637..18292713)	dbxref=REFSEQ:NP_001163004,GB_protein:ACZ94290,FlyBase_Annotation_IDs:CG42605-PA,FlyBase:FBpp0291149,FlyMine:FBpp0291149,modMine:FBpp0291149	108	parent=FBgn0261057,FBtr0301937	ATGAGTGTCAAAGCCACTTTAATCATTCTAGCAATCTTTTTGTTCGTACGAAAATTTCCACATAATACTGAGAAATGTAGTCCTTTGAATTGTATAAATGACGATTAA	37	38	17	16	108	33	0.305556
Sfp60F-PA	loc=2R:complement(21059918..21060094,21060147..21060218)	dbxref=REFSEQ:NP_001163301,GB_protein:ACZ94573,FlyBase:FBpp0289541,FlyBase_Annotation_IDs:CG42478-PA,FlyMine:FBpp0289541,modMine:FBpp0289541	249	parent=FBgn0259968,FBtr0300313	ATGTGCTATCATTTGTTCAACTATTATCTCAGAAGCTTTGCTACCAAATTCTGCGCAATGTCTCGCCTTTTTATTTTAGCACTTATTCTGTCCATCCTAGCCGACAGTGCTTTTGGTAATATTGATGAGCTTTTACGAAGCATTGACAGGGCACTTGGTGGAGCCTTGGGAATAAATCCTAGTCTTGCAAGGTCTGGATTTGGTATAAGAACACCCAGTAGCGAATTTTCGATTGGATATGGTGGCTGA	60	86	48	55	249	103	0.413655
Sfp60F-PB	loc=2R:complement(21059918..21060094,21060147..21060161)	dbxref=FlyBase:FBpp0310119,FlyBase_Annotation_IDs:CG42478-PB	192	parent=FBgn0259968,FBtr0343514	ATGTCTCGCCTTTTTATTTTAGCACTTATTCTGTCCATCCTAGCCGACAGTGCTTTTGGTAATATTGATGAGCTTTTACGAAGCATTGACAGGGCACTTGGTGGAGCCTTGGGAATAAATCCTAGTCTTGCAAGGTCTGGATTTGGTATAAGAACACCCAGTAGCGAATTTTCGATTGGATATGGTGGCTGA	45	65	35	47	192	82	0.427083
Sfp70A4-PA	loc=3L:complement(13289789..13289956)	dbxref=REFSEQ:NP_001163437,GB_protein:ACZ94708,FlyBase:FBpp0289544,FlyBase_Annotation_IDs:CG42480-PA,FlyMine:FBpp0289544,modMine:FBpp0289544	168	parent=FBgn0259970,FBtr0300316	ATGAAGTTACTGAACCTACTACTGGTCGTTCTCTTCCTAATAGGAATGGTTGAGGCTCGAAGAAGGAAAAGAGAGGTTGAAATTTGGATACGACCAGAAAAGCACAATCCACCAGGAACCAGATATTGTTCACCTGAGGACCCCATGTGTCAAAGATATGGTGATTAA	57	40	31	40	168	71	0.422619
Sfp77F-PA	loc=3L:complement(20890193..20890362,20890420..20890498)	dbxref=REFSEQ:NP_001163485,GB_protein:ACZ94756,FlyBase:FBpp0289545,FlyBase_Annotation_IDs:CG42482-PA,FlyMine:FBpp0289545,modMine:FBpp0289545	249	parent=FBgn0259972,FBtr0300317	ATGAGAAAGGTCGTGTTAATTTGCTTACTAGCGAGATTTAGCATCGGATTTCCCCAGGCTCACATATACAAGCCACTTCTTTGTGAGGAAACCAATGCTAATATAACCAGATCTTCGCTTCTTGCACAATGTGTAAATCAGGACGAATGTTTTATAAACAGACCAGTAGGTCTATGCCCCAAACTTGAAGTTTGCTGCGTTAAAAAACAAGATTTTAACATTGACGAGGTTGAATATATGGAAGATTAA	82	73	45	49	249	94	0.37751
Sfp79B-PA	loc=3L:22073439..22073546	dbxref=REFSEQ:NP_001163495,GB_protein:ACZ94766,FlyBase:FBpp0289546,FlyBase_Annotation_IDs:CG42483-PA,FlyMine:FBpp0289546,modMine:FBpp0289546	108	parent=FBgn0259973,FBtr0300318	ATGAAGCTCCTTTCAGCCGCATTGGTCCTGCTCATGTCATCGGCCTTGGCCATGGCCCAGAAGAATACGAACACGAATGAAAACAACATCGTTATTGGAAAAGTTTAA	33	26	26	23	108	49	0.453704
Sfp87B-PA	loc=3R:8098902..8099165	dbxref=REFSEQ:NP_001163595,GB_protein:ACZ94892,FlyBase:FBpp0289547,FlyBase_Annotation_IDs:CG42485-PA,FlyMine:FBpp0289547,modMine:FBpp0289547	264	parent=FBgn0259975,FBtr0300319	ATGCGTTTCGTATTTGTATTCGTCCTGTTATCGGTCCTGGCTCTCAGTCTGGTTTCCGCCAAGGAACAATCAAAAACTAGCTCATCGCCAGGAAGGAACAATGTCGGAGCCACAGTAAACCCTCGATTGCGTCCCAAGCGTAATATATTGTTCAATAGGCCCACCATTCGTGGTCAAGTGCAACGCTATATCTATGGTTATCCCTATCATAATGGGGTTCCTACGTACTACAAATACCCGTACTACGGCTACTTCAGGATCTAA	69	74	68	53	264	121	0.458333
Sfp93F-PA	loc=3R:complement(17561769..17561852,17561912..17561989)	dbxref=REFSEQ:NP_001163677,GB_protein:ACZ94973,FlyBase_Annotation_IDs:CG42608-PA,FlyBase:FBpp0291152,FlyMine:FBpp0291152,modMine:FBpp0291152	162	parent=FBgn0261060,FBtr0301940	ATGTTGATTGCCCGACTTGGATTCTTGTTGTGCTCATTGGGCCTTGCAACTGCCATATGTCAACCGAATGGGCAAAGTTGTAAGTCGCATGCGGATTGCTGCTCCACGATGTGCCTGACCCAACTGGGTCAGTGTTCACCCAAAAGGGGAGATCAGTGGTAA	36	44	37	45	162	82	0.506173
Sfp96F-PA	loc=3R:complement(21655832..21655933)	dbxref=REFSEQ:NP_001163738,GB_protein:ACZ95032,FlyBase:FBpp0291153,FlyBase_Annotation_IDs:CG42609-PA,FlyMine:FBpp0291153,modMine:FBpp0291153	102	parent=FBgn0261061,FBtr0301941	ATGAAGTTCCTTGCGGGTTATTTTTTGCTGCTTATTGGCTTCGCTGTGGCCCAAAAAGATGCTGATTCCAATGTGAATCATAATGTAATAAATATTAATTAA	29	38	15	20	102	35	0.343137
Sgs7-PA	loc=3L:join(11502996..11503023,11503090..11503286)	dbxref=FlyBase:FBpp0075826,FlyBase_Annotation_IDs:CG18087-PA,REFSEQ:NP_476718,GB_protein:AAF50058,FlyMine:FBpp0075826,modMine:FBpp0075826	225	parent=FBgn0003377,FBtr0076095	ATGAAACTGATCGCAGTCACCATCATCGCTTGCATCCTGCTCATTGGATTCTCCGATCTAGCCCTGGGTGGTGCCTGTGAGTGCCAACCGTGTGGTCCTGGTGGAAAGGCCTGCACGGGCTGTCCCGAAAAGCCCCAACTTTGTCAGCAGCTCATTAGCGATATTCGCAATCTCCAGCAGAAGATCCGGAAATGCGTCTGCGGAGAACCACAATGGATGATTTAG	52	53	61	59	225	120	0.533333
Sgs8-PA	loc=3L:complement(11502159..11502358,11502428..11502455)	dbxref=FlyBase:FBpp0075891,FlyBase_Annotation_IDs:CG6132-PA,REFSEQ:NP_476719,GB_protein:AAF50059,FlyMine:FBpp0075891,modMine:FBpp0075891	228	parent=FBgn0003378,FBtr0076160	ATGAAGCTGCTCGTTGTCGCCGTCATTGCGTGCATCATGCTCATCGGATTCGCCGATCCTGCCTCGGGCTGCAAGGATTGTTCATGCGTGATTTGTGGACCTGGTGGCGAGCCGTGTCCTGGGTGTTCCGCACGGGTTCCCGTCTGCAAAGATCTGATCAACATTATGGAGGGTCTTGAGCGGCAGGTGCGTCAGTGCGCCTGCGGAGAGCAGGTTTGGCTGTTCTAG	34	62	56	76	228	132	0.578947
SmE-PA	loc=2L:complement(7885059..7885343)	dbxref=FlyBase:FBpp0079182,FlyBase_Annotation_IDs:CG18591-PA,REFSEQ:NP_609162,GB_protein:AAF52576,FlyMine:FBpp0079182,modMine:FBpp0079182	285	parent=FBgn0261790,FBtr0079560	ATGTCGTTCAAAGGAAATCCCAAGGTGCAGAAGGTGATGGTGCAGCCCATCAACCTGATCTTCCGTTACCTGCAGAACCGGTCCCGCGTGCAAGTTTGGTTATACGAGAACATATCGCTGCGCATCGAGGGCCACATTGTGGGATTCGATGAGTACATGAATCTGGTGCTGGACGACGCCGAGGAAGTCTATGTGAAGACCCGGCAGCGCCGCAACCTCGGGAGGATCATGCTCAAGGGCGACAACATCACGCTCATACAGAACGTCAGTCCCACGAAGGACTAG	75	55	74	81	285	155	0.54386
SmF-PA	loc=2R:complement(8071428..8071694)	dbxref=FlyBase:FBpp0087118,FlyBase_Annotation_IDs:CG16792-PA,REFSEQ:NP_523708,GB_protein:AAF58559,FlyMine:FBpp0087118,modMine:FBpp0087118	267	parent=FBgn0000426,FBtr0088010	ATGTCGGCTGGTATGCCCATTAACCCCAAGCCCTTCCTGAACGGCCTGACGGGAAAACCGGTGCTGGTGAAGCTGAAGTGGGGCCAGGAGTACAAGGGCTTCCTGGTCTCCGTCGACGGCTACATGAACATGCAGCTGGCGAACACGGAGGAAGTGATCGAGGGCTCCGTGACTGGTAATCTTGGCGAGGTGCTCATCCGCTGCAACAACGTGCTGTATATCAAGGGCATGGAGGACGACGACGAGGAGGGCGAAATGCGCGACTAG	63	48	66	90	267	156	0.58427
SmG-PA	loc=X:complement(16534013..16534063,16534126..16534273,16534339..16534370)	dbxref=FlyBase_Annotation_IDs:CG9742-PA,FlyBase:FBpp0074151,REFSEQ:NP_573139,GB_protein:AAF48634	231	parent=FBgn0261791,FBtr0074377	ATGTCGAAGGCCCATCCCCCAGAGGTGAAAAAATACATGGACAAGCGCATGATGCTGAAACTGAACGGCGGACGCGCGGTGACCGGTATTTTGCGAGGCTTCGATCCCTTCATGAACGTGGTCCTGGACGACACGGTGGAGGAGTGCAAGGACAACACGAAGAACAACATCGGCATGGTGGTTATCCGCGGCAACAGCATCGTCATGGTGGAGGCCCTGGACAGGGTCTAG	61	40	56	74	231	130	0.562771
smt3-PA	loc=2L:complement(6967028..6967300)	dbxref=FlyBase:FBpp0078984,FlyBase_Annotation_IDs:CG4494-PA,REFSEQ:NP_477411,GB_protein:AAF52470,FlyMine:FBpp0078984,modMine:FBpp0078984	273	parent=FBgn0264922,FBtr0079356	ATGTCTGACGAAAAGAAGGGAGGTGAGACCGAGCACATCAACCTGAAGGTCCTCGGCCAGGACAACGCCGTCGTCCAGTTCAAGATCAAGAAGCACACACCCTTGAGGAAGCTGATGAACGCCTACTGCGACCGTGCCGGACTCTCCATGCAGGTGGTGCGCTTCCGTTTCGACGGACAGCCCATCAACGAGAACGACACTCCGACCTCGCTGGAGATGGAGGAGGGCGACACCATCGAGGTTTACCAGCAGCAGACTGGTGGCGCTCCATAA	72	43	79	79	273	158	0.578755
Spase12-PA	loc=3R:complement(25316350..25316475,25316532..25316678,25316737..25316760)	dbxref=FlyBase:FBpp0084801,FlyBase_Annotation_IDs:CG11500-PA,REFSEQ:NP_788760,GB_protein:AAF56894,FlyMine:FBpp0084801,modMine:FBpp0084801	297	parent=FBgn0040623,FBtr0085435	ATGTTGGACATCCAGACGCATATGGACTTCGCGGGTCAGGGAAAGGCGGAGCGCTGGTCGCGCTTCATCATCACGTTCTTCGGAATTGTGGGCCTCGTCTACGGAGCCTTCGTGCAGCAGTTCTCACAGACCGTGTACATCCTGGGCGCCGGATTTGTGCTCTCCTCGCTGATCACCATTCCACCGTGGCCGCTGTACCGTCGCAATGCGCTCAAATGGCAGAAACCCATCGATACGGACGCCAAGTCGTCGAGCTCCGAGTCCGGCGACGAGGGCAAGAAGAAGAAGAAGCAGTAG	64	60	85	88	297	173	0.582492
Spec2-PA	loc=3R:complement(1443363..1443371,1444201..1444449)	dbxref=FlyBase:FBpp0078388,FlyBase_Annotation_IDs:CG14672-PA,REFSEQ:NP_730968,GB_protein:AAF51990,FlyMine:FBpp0078388,modMine:FBpp0078388	258	parent=FBgn0044823,FBtr0078739	ATGGCCAGCACCGGCGAGATCTGGCTGCAGTGGTTTTCGTGCTGCTTCCAGCAGCAGCGCTCGCCCTCCCGCCGCCCACACCAACGCCTGCGCATCGACCGGTCCATGATCGGCAATCCCACCAACTTCGTCCACACGGGCCACATCGGATCCGCGGACGTGGAGCTGTCGGCCAACCGCCTCAACGCGATCTCCACCCAGATGCAGAGCAAAGGCGGCTACGAGACCAACTCGATACACTCGCTACATGCCTGCTGA	53	41	98	66	258	164	0.635659
Srp9-PA	loc=3L:join(7929575..7929715,7929781..7929873)	dbxref=FlyBase:FBpp0076467,FlyBase_Annotation_IDs:CG8268-PA,REFSEQ:NP_648163,GB_protein:AAF50504,FlyMine:FBpp0076467,modMine:FBpp0076467	234	parent=FBgn0035827,FBtr0076750	ATGGTTTTTGTAAAGAACTGGGATGATTTCGAGATTGCCGTCGAGAACATGTACTTGGCCAATCCACAGAACTGTCGACTTACCATGAAATACGCGCACTCCAAGGGCCACATTCTGCTAAAAATGACGGACAACGTTAAGTGTGTGCAGTACAAAGCGGAGAACATGCCGGATCTCAGAAAAATCGAGAAGATCACCAGCAACTTGGTGGGACACATGGCGTCCAAGGAATAG	76	49	50	59	234	109	0.465812
sun-PA	loc=X:complement(15742012..15742037,15742919..15743049,15743169..15743197)	dbxref=FlyBase:FBpp0073963,FlyBase_Annotation_IDs:CG9032-PA,REFSEQ:NP_524682,GB_protein:AAF48526,FlyMine:FBpp0073963,modMine:FBpp0073963	186	parent=FBgn0014391,FBtr0074176	ATGACTGCCTGGAGAGCTGCCGGAATTACCTACATCCAATACTCCAACATCGCCGCTCGCATTTTGCGCGAGTCCTTGAAGACGGGACTGCGTGCGGATGCCGCCAAGCGCGACGCGAGCCATGTGAAGTTCACTCCCTGGGCAAATGGCAAGCCAGCTCAGCGTCAAACCCAATCGGAATCCTAG	45	34	58	49	186	107	0.575269
sun-PB	loc=X:complement(15742367..15742380,15742919..15743049,15743169..15743197)	dbxref=FlyBase:FBpp0073964,FlyBase_Annotation_IDs:CG9032-PB,REFSEQ:NP_727905,GB_protein:AAN09369,FlyMine:FBpp0073964,modMine:FBpp0073964	174	parent=FBgn0014391,FBtr0074177	ATGACTGCCTGGAGAGCTGCCGGAATTACCTACATCCAATACTCCAACATCGCCGCTCGCATTTTGCGCGAGTCCTTGAAGACGGGACTGCGTGCGGATGCCGCCAAGCGCGACGCGAGCCATGTGAAGTTCACTCCCTGGGCAAATGGCAAGCCAGCTCATGAAAGGGCTTAG	41	33	51	49	174	100	0.574713
Sxl-PF	loc=X:complement(6982731..6982800,6985707..6985783)	dbxref=REFSEQ:NP_727167,GB_protein:AAN09201,FlyBase_Annotation_IDs:CG43770-PF,FlyBase:FBpp0303691	147	parent=FBgn0264270,FBtr0331249	ATGTACGGCAACAATAATCCGGGTAGTAACAATAATAATGGTGGTTATCCCCCATATGGCTACAACAACAAGTCGAGACATATTTTTTTTCACAGCCCAGAAAGAAGCAGCCACCATTATCACCGAAAAGCGAAAGACACTCACTGA	55	31	35	26	147	61	0.414966
Sxl-PK	loc=X:complement(6982731..6982782,6985707..6985783)	dbxref=REFSEQ:NP_001027066,GB_protein:AAZ52513,FlyBase_Annotation_IDs:CG43770-PK,FlyBase:FBpp0303696	129	parent=FBgn0264270,FBtr0331254	ATGTACGGCAACAATAATCCGGGTAGTAACAATAATAATGGTGGTTATCCCCCATATGGCTACAACAACAAGTCGAGCCCAGAAAGAAGCAGCCACCATTATCACCGAAAAGCGAAAGACACTCACTGA	50	22	32	25	129	57	0.44186
tal-1A-PB	loc=3R:9639248..9639283	dbxref=FlyBase_Annotation_IDs:CG42384-PB,FlyBase:FBpp0289274,REFSEQ:NP_001138050,GB_protein:ACL83508,FlyMine:FBpp0289274,modMine:FBpp0289274	36	parent=FBgn0259730,FBtr0299997	ATGGCAGCCTACTTGGATCCCACTGGCCAGTACTAA	9	8	11	8	36	19	0.527778
tal-2A-PA	loc=3R:9639361..9639396	dbxref=FlyBase_Annotation_IDs:CG42385-PA,FlyBase:FBpp0289275,REFSEQ:NP_001138051,GB_protein:ACL83509	36	parent=FBgn0259731,FBtr0299998	ATGGCCGCCTATCTGGATCCCACTGGTCAGTACTGA	7	9	11	9	36	20	0.555556
tal-3A-PA	loc=3R:9639468..9639503	dbxref=FlyBase_Annotation_IDs:CG42386-PA,FlyBase:FBpp0289276,REFSEQ:NP_001138052,GB_protein:ACL83510,FlyMine:FBpp0289276,modMine:FBpp0289276	36	parent=FBgn0259732,FBtr0299999	ATGTCGCACGATTTGGACCCCACTGGCACCTACTAA	9	8	12	7	36	19	0.527778
tal-AA-PA	loc=3R:9639593..9639691	dbxref=FlyBase_Annotation_IDs:CG42387-PA,FlyBase:FBpp0289273,REFSEQ:NP_001138049,GB_protein:ACL83507,FlyMine:FBpp0289273,modMine:FBpp0289273	99	parent=FBgn0259733,FBtr0299996	ATGCTGGATCCCACTGGAACATACCGGCGACCACGCGACACGCAGGACTCCCGCCAAAAGAGGCGACAGGACTGCCTGGATCCAACCGGGCAGTACTAG	27	11	33	28	99	61	0.616162
Tango8-PA	loc=2R:14199327..14199503	dbxref=FlyBase:FBpp0085942,FlyBase_Annotation_IDs:CG14503-PA,REFSEQ:NP_652369,GB_protein:AAF57713,FlyMine:FBpp0085942,modMine:FBpp0085942	177	parent=FBgn0040737,FBtr0086763	ATGGCAATAACTGCAGCAGCAGCAGCAGCAGCGGCGGCAAACAAGCTAAACAAGTATTGCTGTGCCGAGAAGCAGCAGCAGCAGCAGCAGCAGCAACAGCAACAGCAGCCGCAGCAGCAACAGCAACATCAGCAGATAAAAGGCAGACAAAAGGCACGAGATGTGAGAGACGTCTAG	67	15	45	50	177	95	0.536723
Tfb5-PB	loc=2L:complement(5010487..5010673,5010732..5010766)	dbxref=REFSEQ:NP_001137791,GB_protein:ACL82997,FlyBase:FBpp0290353,FlyBase_Annotation_IDs:CG42373-PB,FlyMine:FBpp0290353,modMine:FBpp0290353	222	parent=FBgn0265968,FBtr0301130	ATGGTAAATGTTATGAAAGGAGTGCTGGTGGAGTGTGATCCTGCTATGAAACAATTCCTGCTGCACTTGGACGAAAAACTGGCTCTGGGACGCAAATTCATTATCCAGGATCTGGACGAGAACCATTTGTTTATCTCCACGGACATTGTGGAAGTTTTGCAGGCGCGAGTGGACGACTTGATGGATCGGATAAGCTTTCCGCTGCACGACAAGGACGCTTAG	58	58	43	63	222	106	0.477477
Tim10-PB	loc=2R:complement(17577852..17577979,17578143..17578293)	dbxref=FlyBase:FBpp0071594,FlyBase_Annotation_IDs:CG9878-PB,REFSEQ:NP_726104,GB_protein:AAM70932,modMine:FBpp0071594	279	parent=FBgn0027360,FBtr0071677	ATGGCATTGCCCCAGATCAGCACCGCAGACCAGGCCAAGCTGCAGCTGATGCAGGAAATGGAGATCGAAATGATGTCCGATTTATATAACCGCATGACGAACGCTTGCCACAAAAAGTGCATTCCGCCGCGCTACTCCGAGTCGGAGTTGGGCAAAGGCGAGATGGTGTGCATCGATCGCTGTGTGGCCAAATATCTGGACATTCACGAGAAGATCGGCAAGAAGCTGACGGCCATGTCCATGCAGGACGAGGAGCTGATGAAGAAGATGTCTAGTTAA	80	53	65	81	279	146	0.523297
Tim13-PA	loc=3L:complement(11767234..11767512)	dbxref=FlyBase:FBpp0075820,FlyBase_Annotation_IDs:CG11611-PA,REFSEQ:NP_648505,GB_protein:AAF50014,FlyMine:FBpp0075820,modMine:FBpp0075820	279	parent=FBgn0036204,FBtr0076089	ATGGCGGCTGCCAACATGGAGAAGGGTGAGCTGATGAACCAGGTGAAACAACAGATCGCATTGGCCAATGCCCAGGAGATGCTCTCGAAGATGACGGAGAAGTGCTTCAAGAAGTGCATCCAGAAGCCGGGAAAATCACTGGACTCCACCGAGCAGCGTTGCATTTCGCAGTGCATGGATCGCTTCATGGACGCCTGGAATCTGGTGTCGCGCACCTATGGCAATCGTCTGCAGCGTGAACAGTACAGGACCATGGAATCGTTGGAGATGACCAGCTAG	76	52	66	85	279	151	0.541219
Tim8-PA	loc=X:join(11262569..11262658,11262737..11262913)	dbxref=FlyBase:FBpp0073338,FlyBase_Annotation_IDs:CG1728-PA,REFSEQ:NP_572713,GB_protein:AAF48036,FlyMine:FBpp0073338,modMine:FBpp0073338	267	parent=FBgn0027359,FBtr0073482	ATGTCCGATTTTGAGAACCTTTCCGGCAATGACAAGGAGCTGCAGGAGTTCCTCTTGATTGAGAAACAGAAGGCACAGGTCAACGCGCAGATACACGAGTTCAACGAGATCTGCTGGGAGAAGTGCATCGGCAAGCCGAGTACCAAGCTGGACCACGCCACCGAGACGTGCCTGAGCAACTGCGTCGACCGATTCATCGACACGTCGCTGCTTATCACCCAGCGGTTCGCTCAGATGCTCCAAAAGCGAGGTGGCGGCGACCTGTAG	69	49	73	76	267	149	0.558052
Tim9a-PA	loc=X:join(13279370..13279429,13279533..13279628,13279694..13279825)	dbxref=FlyBase:FBpp0073606,FlyBase_Annotation_IDs:CG1660-PA,REFSEQ:NP_572881,GB_protein:AAF48265,FlyMine:FBpp0073606,modMine:FBpp0073606	288	parent=FBgn0030480,FBtr0073775	ATGGCTAAGACACCGGAAAACATAGCCATCGATCAGTTGGACAAGGATCAAATTAAGACGTTTTCCGACTTCCTAATGTCCTACAACAAACTGTCCGAGACGTGCTTCACAGATTGCATACGCGACTTTACAACGCGGGATGTTAAGGATTCCGAGGAGAAGTGCTCGCTGAACTGCATGGAAAAGTATCTGAAGATGAACCAACGCGTCTCGCAGCGTTTCCAGGAGTTCCAGGTTATTGCCCACGAGAACGCACTGGCCATGGCTCAAAAGACTGGCAAACTTTAG	87	63	69	69	288	138	0.479167
Tina-1-PB	loc=2R:complement(20828409..20828577,20828645..20828730)	dbxref=FlyBase_Annotation_IDs:CG2803-PB,FlyBase:FBpp0099803,REFSEQ:NP_001033974,GB_protein:ABC66047,FlyMine:FBpp0099803,modMine:FBpp0099803	255	parent=FBgn0035083,FBtr0100389	ATGCTGAATTCCCTGGACAACCTGGAGGATTGCGAGGAGATCTACACTCGCGAGATGCACGATATGAACATTGGCGTTGGAGAAGGAACCGTTCCATGCTGGGTGTACCTGCTGCAGAAGTACCCGGAGAACCTACTTAGTCTGCGCTACTTGTCCAGCTACGAGAACTCAACCACCCATCCATACATTATGCGCCATCGCCGCACCCACAAGCATCCGGCCCAGGACGACCTCACCTACGAGGCCCAGAACTAA	68	48	78	61	255	139	0.545098
TM4SF-PB	loc=2R:19766416..19766601	dbxref=FlyBase_Annotation_IDs:CG11303-PB,FlyBase:FBpp0099644,REFSEQ:NP_001033968,GB_protein:ABC66042,FlyMine:FBpp0099644,modMine:FBpp0099644	186	parent=FBgn0020372,FBtr0100255	ATGGCATTGCCGAAGAAAATTAAATGTTTTAAGTATTTGGTTTACAGTTATGTGGTGCTCCTAGCGGTAAGTTGCATTGCTGTGCGCCCAAACGGGGCCACAACTACATGCTTGTCAAATTACATAAGCCTACATTGTACTCACACTCGAATGTATTGTATGTATGTACGTATTTATGTATGTTGA	51	63	32	40	186	72	0.387097
Tom7-PA	loc=2R:join(4839298..4839397,4839507..4839571)	dbxref=FlyBase:FBpp0087738,FlyBase_Annotation_IDs:CG8226-PA,REFSEQ:NP_610433,GB_protein:AAF59012,FlyMine:FBpp0087738,modMine:FBpp0087738	165	parent=FBgn0033357,FBtr0088657	ATGAAGCTATCCGAGGGAGTTAAGGATCGTTTGGGATTTGTGGTTGGAGTCGTCCAGACTGGATTCCACTGGGGATTCGTGCCTCTTGTGCTGTATTTGGGATTTATGAAGGGAGCTGAGCCTGGCATGCCGCCTCTGAACCTTTTCAGTCTGTTATGGCAGTAA	31	52	30	52	165	82	0.49697
tra-PB	loc=3L:complement(16583960..16584030,16584104..16584143)	dbxref=FlyBase_Annotation_IDs:CG16724-PB,FlyBase:FBpp0099630,REFSEQ:NP_001014588,GB_protein:AAX53589,FlyMine:FBpp0099630,modMine:FBpp0099630	111	parent=FBgn0003741,FBtr0100244	ATGAAAATGGATGCCGACAGCAGTGGAACCCAGCATCGAGTGTCATATTGTGTGAAATGTGAAATGGATGAGAATGAACGCTGGACGACCAGACAGAGAAAGAGAAGCTAG	41	19	17	34	111	51	0.459459
ubl-PA	loc=2R:complement(2697597..2697640,2697706..2697844,2697904..2697942)	dbxref=FlyBase:FBpp0085529,FlyBase_Annotation_IDs:CG3450-PA,REFSEQ:NP_610239,GB_protein:AAF57398,FlyMine:FBpp0085529,modMine:FBpp0085529	222	parent=FBgn0022224,FBtr0086211	ATGATAGAAATAACGTGTAACGATCGTCTTGGCAAGAAGGTGCGCGTCAAGTGCAACCCGGACGACACGATTGGGGACCTCAAGAAACTAATCGCGGCACAAACGGGCACAAAGCACGAGAAGATTGTCCTGAAGAAGTGGTACACAATCTTCAAGGACCCGATTCGCCTATCTGACTATGAAATTCACGATGGCATGAATCTGGAACTTTACTACCAATAA	75	44	50	53	222	103	0.463964
Ucrh-PB	loc=3LHet:join(606358..606441,606500..606673)	dbxref=REFSEQ:NP_001163852,GB_protein:EFA98700,FlyBase:FBpp0290997,FlyBase_Annotation_IDs:CG41623-PB,FlyMine:FBpp0290997,modMine:FBpp0290997	258	parent=FBgn0260008,FBtr0301783	ATGGCTTTTAGGAACTGGTTTTCGCTTCCCGCCGTCAGAGCTGATGACGAAGAGGACTTAGTTGACCCTCAAGCAGTTTTAAGGGAAAAATGTCAAGCTAAAGGTCACATAGAATCCTTGTACAATAAGTACCAAGAGTGCAATGATCGTGTTAATGGGCGATCCAAAACAACTGAGACTTGCATCGAAGAATTATTTGACTATGTTGCTGAGTTAGATCATTGCGTTTCGCACAGTCTTTTTACAAAGCTTAAGTAA	79	74	47	58	258	105	0.406977
Ucrh-PF	loc=3LHet:join(606358..606441,607074..607097)	dbxref=FlyBase:FBpp0310229,FlyBase_Annotation_IDs:CG41623-PF	108	parent=FBgn0260008,FBtr0343636	ATGGCTTTTAGGAACTGGTTTTCGCTTCCCGCCGTCAGAGCTGATGACGAAGAGGACTTAGTTGACCCTCAAGCAGTTTTAAGGGAACCAAATCTCCCAAGACAGTGA	29	27	25	27	108	52	0.481481
ventrally-expressed-protein-D-PA	loc=2R:18296288..18296533	dbxref=FlyBase:FBpp0071737,FlyBase_Annotation_IDs:CG33200-PA,REFSEQ:NP_788425,GB_protein:AAO41342,FlyMine:FBpp0071737,modMine:FBpp0071737	246	parent=FBgn0053200,FBtr0071826	ATGATACCGCACAGCGAGAATCCTTTTTCGATCGAGGATACTTACGTCGAGGAGCCACAGTTCTCTGAGCAGTGCGGCAACAGTCGTTGTGGACAGCCCCAAACTGCGTATGAGGTCTATCAGAGAATCCTGCTAAGATTACAAGCCCAGGAACATACACGCTCCACAGAAGCCAATGAATATGAGATAAGGAAGAAGTTCTGGATAGCCAGCTTCACTGGGAGGCCCTTGCAATATCAATGTTAG	74	53	58	61	246	119	0.48374
VhaM9.7-b-PA	loc=3L:join(21533088..21533182,21533253..21533300,21533369..21533495)	dbxref=FlyBase:FBpp0078025,FlyBase_Annotation_IDs:CG7625-PA,REFSEQ:NP_649327,GB_protein:AAF51743,FlyMine:FBpp0078025,modMine:FBpp0078025	270	parent=FBgn0028663,FBtr0078369	ATGGTATCCGAGTGGGTGGCACCAATCGTTATCACCAGCATTTGGGCCTTCATTGGCATCATCTGCCCCTTCTTCGCCCGAGGACCCAACAGGGGGGTGACTCAATGCTGCCTGATGCTCACCGCAGCAACTTGCTGGCTGTTCTGGCTGTGCTGCTACATGACGCAGCTGAACCCCCTCATCGGACCCAAACTAAGCATGAACGAAATCATGATCATGGCCCGCGAGTGGGGCAATGAGATCAAGGACACCATGGCTGTCACCGTCTAA	61	59	80	70	270	150	0.555556
VhaM9.7-c-PA	loc=3L:complement(4186514..4186768)	dbxref=FlyBase:FBpp0073112,FlyBase_Annotation_IDs:CG11589-PA,REFSEQ:NP_647868,GB_protein:AAF47856,FlyMine:FBpp0073112,modMine:FBpp0073112	255	parent=FBgn0028664,FBtr0073256	ATGGAAGTTTTCCTAACAATCGTCTTCTTCACCATCTTCTGGGCGGCGGTGGCCAAGTACGGACCCATTCTGTTCACCAAGCAACCGCACGATGACCTGGTGCGCTGCATTTTCCTTCTGACCGCCGTCGTCTGCTGGCTTTTCTGGCTGTGCTGCTATTTGGCGCAACTGAATCCACTGCTGGGGCCGAAACTCAATGGAAACACCATTCGGATCATTGCCTCGTCCTGGGGAAATCCCATCAAGGAGGGATAA	52	67	73	63	255	136	0.533333
VhaM9.7-d-PA	loc=3R:12800940..12801206	dbxref=FlyBase:FBpp0082809,FlyBase_Annotation_IDs:CG14909-PA,REFSEQ:NP_650578,GB_protein:AAF55365,FlyMine:FBpp0082809,modMine:FBpp0082809	267	parent=FBgn0038458,FBtr0083366	ATGGATAAGCACGTGGCATTCATGGTCATCACCGTTTTCTGGCTACTATTCGCCATCATTGGGTTCCTGGTGTCCTACCGATACGAGGAGCGTGGTCTAATCCGGTGCTGTGTGATCCTAACGGCTGTATGCTGCTACTTGGCCTGGATGGTCACCTTCGTGATGCAGTTGAATCCACTGACCGGACCGCGAGCCAAACAGAAGATTATCCTCGGCATGATAACCTACTGGCCCAGGTCCATTATCCACGATGAAAAGGACCCATAG	60	69	70	68	267	138	0.516854
Z600-PA	loc=3L:15502224..15502496	dbxref=FlyBase_Annotation_IDs:CG17962-PA,FlyBase:FBpp0075304,REFSEQ:NP_524083,GB_protein:AAF49634,FlyMine:FBpp0075304,modMine:FBpp0075304	273	parent=FBgn0004052,FBtr0075549	ATGTCGTCGACAAATGAAACCAACCAAGTGCTGCAGCGCCTGAACAGCCTGAAAATCGTGGAAACCCCAAAGGAGCAGCATGAGTTCGGAAAACGCGAGTGCTACTCCCTGGACAGCAAGAAGTATTCCCTGGTACCAGCCACCCCCAGCAGCTCAGGACACGGAAAGTTCCAAACCGAACTCAAAAAGCGCCGCAAAAACAAACTGAATCGCATGTACACTTACGAGGCTGATAAGAATTTCATCAAGGCTCGCAAATCTTTGAACTTCTAA	94	46	75	58	273	133	0.487179
Acp24A4-PB	loc=2L:complement(3693555..3693724,3693794..3693860)	dbxref=FlyBase:FBpp0110063,FlyBase_Annotation_IDs:CG31779-PB,REFSEQ:NP_001036330,GB_protein:ABI31285,FlyMine:FBpp0110063,modMine:FBpp0110063	237	parent=FBgn0051779,FBtr0110767	ATGAAGCTGCTGATTCTTCTTTTTGTTTTCATCGCTCTTGCAAGCAATTCTTTGGCTCTGAAAAATGAAATCTGTGGATTACCCGCTGCCGCTAATGGTAATTGCTTGGCATTGTTTTCTCGCTGGTCTTATGATGCTCAATATAACGTATGCTTTAATTTTATCTACGGCGGATGTCAGGGCAACGAAAATTCATTTGAATCCCAGGAAGAGTGTATAAATAAGTGCGTGGAGTAA	60	83	42	52	237	94	0.396624
Acp26Ab-PA	loc=2L:complement(5892504..5892745,5892807..5892837)	dbxref=FlyBase:FBpp0078787,FlyBase_Annotation_IDs:CG9024-PA,REFSEQ:NP_476645,GB_protein:AAF52297,FlyMine:FBpp0078787,modMine:FBpp0078787	273	parent=FBgn0002856,FBtr0079156	ATGAACTACTTCGCGGTGATCTGCATTTTCTCCTGCATTTGCCTTTGGCAATTTAGCGATGCTGCCCCCTTTATAAGCGTTCAGTCTAGTTCACAATCAAGATCCCAGAAAGTGATGAATGGCATGTTGAGAACCCTATACGACTACAGTGTTCAGGATAGTGTGAACGATGCGACTGGGCATTTGATACAAACTCACAAAGCAGACTTCAACTCGGATGTCATGAGTCCTGATGAAATAGAGAGTGTGCGCCAGCAACTGAACATGGCATAA	78	73	60	62	273	122	0.446886
Acp54A1-PA	loc=2R:13021028..13021168	dbxref=FlyBase:FBpp0110064,FlyBase_Annotation_IDs:CG34098-PA,REFSEQ:NP_001036554,GB_protein:ABI31101,FlyMine:FBpp0110064,modMine:FBpp0110064	141	parent=FBgn0083936,FBtr0110768	ATGCTGATCAACCGACATTCCTGTTCGAAACTACTTTCTTTGATGGTTTTGCTGTGCTTGGCATTTGACTTAAAACCAGTCTCGGCGATGAAGTGTCGCCTTGGATTTGTAAAAAGGGGTGGACAATGCACTTGGCCTTAA	33	46	28	34	141	62	0.439716
Acp63F-PA	loc=3L:complement(3815985..3816046,3816101..3816256,3816318..3816345)	dbxref=FlyBase:FBpp0073038,FlyBase_Annotation_IDs:CG10852-PA,REFSEQ:NP_523906,GB_protein:AAF47797,FlyMine:FBpp0073038,modMine:FBpp0073038	246	parent=FBgn0015585,FBtr0073182	ATGAAAGCTATCATCGTTTTTATTCTGTTCATTTCAAGTGTGCATGCTATGAGCAAATGCAACCAAGCAATTTATCTAAATCTTGATCCTCACTGCGGAATACTTCCCGATTGTAACTTAGATGGTCCAAATCCAAGTTACCTCAAAAGGGTGTCGTGTGAACGCAAAGAAAACGGAAAACCAGGATTCATCGAACTAATTCCCGGAAAATGTCTCCATGGTAAACCGCGTTGCTCGTTAAAATAG	79	69	52	46	246	98	0.398374
Acp95EF-PA	loc=3R:join(20054714..20054731,20054794..20054934)	dbxref=FlyBase:FBpp0083946,FlyBase_Annotation_IDs:CG17924-PA,REFSEQ:NP_524898,GB_protein:AAF56263,FlyMine:FBpp0083946,modMine:FBpp0083946	159	parent=FBgn0002863,FBtr0084561	ATGGCCTCAGTAAAATTGTTCTTTATTGCTATTTTGGTTGTAGCTCTATCCCTTAACACCTCAGCTGCAGTGTTGAACCCTAGTTCGACTGCCAAACCCAGATTTGAGACGAAAGACCGAAAACTAAGTGCTGGCGCTCTGCAGTCACTCGCTGGTTAA	40	47	39	33	159	72	0.45283
Acp98AB-PB	loc=3R:23520617..23520694	dbxref=FlyBase:FBpp0301787,FlyBase_Annotation_IDs:CG43619-PB,REFSEQ:NP_001263026,GB_protein:AGB96406	78	parent=FBgn0263597,FBtr0310089	ATGAAGTTACTAATCCTGTTCTTAGCCGCATTGGGCGCAGCCTCCGCACGAATAAGGGGACACACTATCAAAGGATGA	23	17	19	19	78	38	0.487179
Akh-PA	loc=3L:join(4141586..4141654,4141723..4141893)	dbxref=FlyBase:FBpp0073069,FlyBase_Annotation_IDs:CG1171-PA,REFSEQ:NP_523918,GB_protein:AAF47846,FlyMine:FBpp0073069,modMine:FBpp0073069	240	parent=FBgn0004552,FBtr0073213	ATGAATCCCAAGAGCGAAGTCCTCATTGCAGCCGTGCTCTTCATGCTGCTGGCCTGCGTCCAGTGTCAATTGACCTTCTCGCCGGATTGGGGCAAGCGTTCGGTGGGCGGAGCTGGTCCTGGAACCTTTTTCGAGACACAGCAGGGCAACTGCAAGACCTCCAACGAAATGCTGCTCGAGATCTTCCGCTTCGTGCAATCTCAGGCACAGCTCTTTCTGGACTGCAAGCACCGCGAGTAG	49	55	70	66	240	136	0.566667
Anp-PA	loc=3R:join(26035707..26035802,26035865..26035942)	dbxref=FlyBase:FBpp0084976,FlyBase_Annotation_IDs:CG1361-PA,REFSEQ:NP_524587,GB_protein:AAF57024,FlyMine:FBpp0084976,modMine:FBpp0084976	174	parent=FBgn0000094,FBtr0085611	ATGAAATACTTTGTGGTCCTTGTCGTCCTGGCCCTCATTTTGGCCATCAGCGTGGGTCCTTCGGATGCAGTATTTATTGATATTCTTGACAAAGTGGAAAACGCAATACACAATGCTGCTCAAGTGGGAATTGGCTTTGCTAAGCCCTTTGAAAAATTGATCAATCCGAAGTAA	46	54	35	39	174	74	0.425287
Atox1-PA	loc=3L:join(21634290..21634295,21634387..21634462,21635074..21635207)	dbxref=FlyBase:FBpp0078080,FlyBase_Annotation_IDs:CG32446-PA,REFSEQ:NP_730672,GB_protein:AAN12185,FlyMine:FBpp0078080,modMine:FBpp0078080	216	parent=FBgn0052446,FBtr0078426	ATGACAGTGCACGAATTCAAGGTGGAGATGACCTGCGGCGGATGTGCCAGTGCCGTGGAGCGAGTCCTGGGCAAACTGGGCGATAAGGTCGAGAAAGTCAACATTAACCTGGAGGATCGGACGGTGAGCGTGACGTCGAACCTGTCGTCCGACGAGTTGATGGAGCAGCTGCGCAAGACCGGCAAGAGCACCACCTACGTCGGGGTGAAGAAATGA	57	35	48	76	216	124	0.574074
Atox1-PB	loc=3L:join(21634290..21634295,21634387..21634462,21635074..21635261)	dbxref=FlyBase:FBpp0303150,FlyBase_Annotation_IDs:CG32446-PB,REFSEQ:NP_001262184,GB_protein:AGB94877	270	parent=FBgn0052446,FBtr0330117	ATGACAGTGCACGAATTCAAGGTGGAGATGACCTGCGGCGGATGTGCCAGTGCCGTGGAGCGAGTCCTGGGCAAACTGGGCGATAAGGTCGAGAAAGTCAACATTAACCTGGAGGATCGGACGGTGAGCGTGACGTCGAACCTGTCGTCCGACGAGTTGATGGAGCAGCTGCGCAAGACCGGCAAGAGCACCACCTACGTCGGGGTGAAGAAATGAGACGAGTTCCTCAGCAAGTTTCAGAAGTACGGCAGGCTGAAACTTGAGGTATAG	73	47	58	92	270	150	0.555556
baf-PA	loc=2L:join(8029608..8029733,8029816..8029962)	dbxref=FlyBase:FBpp0079157,FlyBase_Annotation_IDs:CG7380-PA,REFSEQ:NP_609176,GB_protein:AAF52592,FlyMine:FBpp0079157,modMine:FBpp0079157	273	parent=FBgn0031977,FBtr0079535	ATGTCGGGCACATCGCAGAAACACAGGAACTTCGTTGCGGAGCCAATGGGCAACAAGTCGGTGACGGAACTGGCCGGAATTGGGGAAACCCTCGGTGGACGCTTGAAGGACGCTGGATTCGATATGGCCTACACCGTTTTGGGACAGTATCTGGTGCTGAAAAAGGACGAGGAGCTGTTCAAGGACTGGATGAAGGAGGTGTGCCACGCCAGCTCCAAACAGGCATCCGATTGCTACAACTGTCTCAACGATTGGTGCGAGGAGTTCTTGTAA	71	55	60	87	273	147	0.538462
bc10-PA	loc=3L:5558725..5558964	dbxref=FlyBase:FBpp0076792,FlyBase_Annotation_IDs:CG4867-PA,REFSEQ:NP_647972,GB_protein:AAF50769,FlyMine:FBpp0076792,modMine:FBpp0076792	240	parent=FBgn0040239,FBtr0077084	ATGTATTGCCTACAATGCCTGCTGCCCGTACTACTGATACCGAAACCCTCGAATCCGGCCCTGATGGAAACGCACGTGATGTTCATAGTCCTCTACCTGGTCGGATTCTTCCTGGAGCGAAAGCCCTGCACCATCTGCAGCCTCGTATTCCTCACAGCCGTATCCCTGATATGCTACAGTGGCGTCGGGAACTGCATATTTTGGGGCAACTGCGAGGGCCATCAATGTGAGAATGGCTAG	53	59	69	59	240	128	0.533333
bcn92-PA	loc=X:complement(2042799..2042876,2043254..2043374,2043435..2043514)	dbxref=FlyBase:FBpp0070415,FlyBase_Annotation_IDs:CG3717-PA,REFSEQ:NP_477059,GB_protein:AAF45733,FlyMine:FBpp0070415,modMine:FBpp0070415	279	parent=FBgn0013432,FBtr0070431	ATGTCGACCCGTCGCCAGGCGATCACGTTATACAGGAATCTCCTGCGCGAATCGGAGAAGCTGCCCTCGTACAACTTCAGAATGTACGCTGCCCGAAAAATACGCGACACATTCCGCGCCAACAGGAGCACCAGGGACTTCGCGGAGATCGATCGCCAAATGGCCGAGGGCCAACAGAATCTGGAGCTGATACGTCGCCAGGTAATCATCGGCCACCTGTATTCCGCTGACAAACTGGTTATAGAGAACAAGAAGACCCTGAAGCCCTCGGACGACTAA	79	47	82	71	279	153	0.548387
BG642312-PA	loc=3L:complement(6225724..6225872,6225937..6226021)	dbxref=FlyBase_Annotation_IDs:CG33943-PA,FlyBase:FBpp0110067,REFSEQ:NP_001036587,GB_protein:ABI31238	234	parent=FBgn0047334,FBtr0091954	ATGCCCATCAATCGAATCAATCCCAGCACAGCCATGAGAAGCGCGTCGCTTAAGTTCTATCTGATATGTCTGCTAGTTATCTGCGTGATCGGTTGGAGTGCTGGAGCACCGAGTCCGCAACTTTCACGTAAGGAACTCGAGGATCGATATCGACAAAAGCCCCCGGTGCCTGATGAGCGAGATGCGGATGCAGAATTGGATAGTGCCTACGATCGGAATACCCGAAGACCTTGA	62	52	58	62	234	120	0.512821
BobA-PA	loc=3L:complement(14938932..14939168)	dbxref=FlyBase:FBpp0075426,FlyBase_Annotation_IDs:CG12487-PA,REFSEQ:NP_525087,GB_protein:AAF49695,FlyMine:FBpp0075426,modMine:FBpp0075426	237	parent=FBgn0040487,FBtr0075673	ATGTTCACCGAAACCGCTCTTGTTTCCAACTTCAATGGAGTGACAGAGAAGAAATCTCTTACCGGCGCCTCCACCAACCTGAAGAAGCTGCTGAAGACCATCAAGAAGGTCTTCAAGAACTCCAAGCCTTCGAAGGAGATTCCGATCCCCAACATCATCTACTCTTGCAATACTGAGGAGGAGCACCAGAATTGGCTCAACGAACAACTGGAGGCCATGGCAATCCATCTTCACTGA	73	49	67	48	237	115	0.485232
bol-PE	loc=3L:complement(9105457..9105468,9105734..9105887,9106146..9106267)	dbxref=REFSEQ:NP_001163394,GB_protein:ACZ94665,FlyBase_Annotation_IDs:CG4760-PE,FlyBase:FBpp0289689,FlyMine:FBpp0289689,modMine:FBpp0289689	288	parent=FBgn0011206,FBtr0300462	ATGCACAAAATAGCAGCAGCGCCGCCTCCATCGGCAACGCCCGGCGGAGGACTGGAGACGCCCCTGGCGGCGCCAAAATACGGCACACTAATACCCAATCGCATCTTTGTGGGTGGCATCAGCGGCGATACCACCGAGGCTGATCTAACCCGCGTCTTCAGCGCCTATGGCACGGTAAAGAGCACCAAAATCATCGTGGATCGAGCAGGTGTGAGCAAGGGCTACGGATTCGTCACCTTCGAGACGGAGCAGGAGGCGCAAAGACTGCAAGCGGATGGCATTACCTGA	75	44	84	85	288	169	0.586806
Brd-PA	loc=3L:14965839..14966084	dbxref=FlyBase:FBpp0075374,FlyBase_Annotation_IDs:CG3096-PA,REFSEQ:NP_476889,GB_protein:AAF49693,FlyMine:FBpp0075374,modMine:FBpp0075374	246	parent=FBgn0000216,FBtr0075621	ATGGCCTACGAAACTCTGATGAACACCACCATCTACACCACCACTCCTGTCTGCCAGAAGAAGACCTACACACCCGCCAAGGCCATGAAGAAGATCTTCAAGGTGGCCTGCAAAATCTTCAAGGCATCGGGCCACCAGCAACTGAAGAACCACTCCATGCCGAAGGAGCTCCCACTGCCCACTTCCGAGGAGGAGCTGCAGAACTCCCAGAACGAGCAATTGGAAGCCGAGCTCGTCCAACTGTAA	75	37	81	53	246	134	0.544715
bru-3-PJ	loc=3L:complement(13601906..13601946,13631617..13631665,13657519..13657578)	dbxref=FlyBase:FBpp0303386,FlyBase_Annotation_IDs:CG43744-PJ,REFSEQ:NP_001189097,GB_protein:ADV37533	150	parent=FBgn0264001,FBtr0330354	ATGGTTCATATTATTGAATTGGTCGGCCAGCCGAAGGTTGAGTTTGCTCAACAAGTTACTATGAACCGTGCTTTACAGCTGAAGCCAGCTGAAAATGAAAGTCGCAGCGCTATCGGCCTGAGAAGCATCGAAACGAAGGCGTTCAACTAA	45	36	31	38	150	69	0.46
Cdlc2-PA	loc=2L:1344616..1344885	dbxref=FlyBase:FBpp0077590,FlyBase_Annotation_IDs:CG5450-PA,REFSEQ:NP_477408,GB_protein:AAF51383,FlyMine:FBpp0077590,modMine:FBpp0077590	270	parent=FBgn0026141,FBtr0077924	ATGTCGGATCGCAAGGCGGTGATCAAGAACGCTGACATGAGCGAGGAGATGCAGCAGGACGCTGTTGACTGCGCCACCCAGGCCCTGGAGAAGTACAACATCGAGAAGGACATCGCCGCCTTCATCAAGAAGGAGTTCGACAAGAAGTACAACCCCACCTGGCACTGCATCGTGGGCCGCAACTTCGGATCCTATGTGACCCACGAGACGCGCCACTTCATCTATTTCTACCTGGGCCAGGTGGCCATTCTGCTCTTCAAGAGCGGTTAA	69	50	77	74	270	151	0.559259
CecA1-PA	loc=3R:join(26036670..26036768,26036830..26036922)	dbxref=FlyBase_Annotation_IDs:CG1365-PA,FlyBase:FBpp0084977,REFSEQ:NP_524588,GB_protein:AAF57025,FlyMine:FBpp0084977,modMine:FBpp0084977	192	parent=FBgn0000276,FBtr0085612	ATGAACTTCTACAACATCTTCGTTTTCGTCGCTCTCATTCTGGCCATCACCATTGGACAATCGGAAGCTGGGTGGCTGAAGAAAATTGGCAAGAAAATCGAACGCGTTGGTCAGCACACTCGGGATGCCACAATCCAGGGACTGGGAATCGCTCAACAAGCCGCCAATGTCGCCGCAACTGCCCGAGGTTGA	51	41	52	48	192	100	0.520833
CecA2-PA	loc=3R:join(26037960..26038058,26038117..26038209)	dbxref=FlyBase_Annotation_IDs:CG1367-PA,FlyBase:FBpp0084978,REFSEQ:NP_524589,GB_protein:AAF57026	192	parent=FBgn0000277,FBtr0085614	ATGAACTTCTACAACATCTTCGTTTTCGTCGCTCTCATTCTGGCCATCACCATTGGACAATCGGAAGCTGGTTGGCTAAAGAAAATTGGCAAGAAAATCGAACGTGTTGGTCAGCACACTCGCGACGCCACAATCCAGGGACTGGGAATCGCTCAACAGGCCGCCAATGTTGCAGCCACTGCTCGAGGTTAA	52	44	51	45	192	96	0.5
CecB-PA	loc=3R:complement(26039198..26039290,26039349..26039447)	dbxref=FlyBase_Annotation_IDs:CG1878-PA,FlyBase:FBpp0085002,REFSEQ:NP_524590,GB_protein:AAF57027,FlyMine:FBpp0085002,modMine:FBpp0085002	192	parent=FBgn0000278,FBtr0085640	ATGAACTTCAACAAGATCTTCGTCTTTGTGGCACTCATCCTGGCCATCAGCCTGGGAAACTCAGAGGCTGGTTGGCTTAGGAAGCTGGGAAAAAAAATCGAACGCATTGGTCAGCATACCAGGGATGCCTCAATCCAGGTCCTCGGAATCGCCCAACAGGCCGCCAATGTTGCAGCCACCGCTCGAGGTTGA	50	40	52	50	192	102	0.53125
CecC-PA	loc=3R:join(26042299..26042397,26042467..26042559)	dbxref=FlyBase:FBpp0084980,FlyBase_Annotation_IDs:CG1373-PA,REFSEQ:NP_524591,GB_protein:AAF57028,FlyMine:FBpp0084980,modMine:FBpp0084980	192	parent=FBgn0000279,FBtr0085616	ATGAACTTCTACAAGATCTTCGTTTTCGTCGCCCTCATCCTGGCCATCAGCATTGGACAATCGGAAGCCGGTTGGCTGAAGAAACTTGGCAAGAGAATCGAGCGCATTGGCCAGCACACCCGGGATGCAACCATTCAAGGACTGGGAATTGCGCAACAGGCCGCCAATGTGGCAGCCACCGCCAGAGGATGA	51	36	53	52	192	105	0.546875
cer-PA	loc=2R:complement(15283867..15284067,15284129..15284167)	dbxref=FlyBase:FBpp0085735,FlyBase_Annotation_IDs:CG10460-PA,REFSEQ:NP_611420,GB_protein:AAF57567,FlyMine:FBpp0085735,modMine:FBpp0085735	240	parent=FBgn0034443,FBtr0086551	ATGTCCCTGGTTTCAGATGAGGAGTGGGTGGAGTACAAGTCCAAGTTCGACAAGAACTACGAGGCAGAGGAGGATCTGATGCGTCGTAGAATCTACGCCGAGTCCAAAGCCCGGATTGAGGAACACAATCGGAAGTTCGAGAAGGGCGAAGTGACTTGGAAAATGGGAATTAATCATTTGGCTGATCTCACGCCTGAGGAATTTGCCCAGCGTTGTGGCAAAAAGGTGCCGCCAAATTAA	71	50	46	73	240	119	0.495833
sclA			87		ATGAGCGAAGCCCGCAACTTGTTCACCACCTTTGGCATCCTGGCCATCCTGCTTTTCTTCCTCTACCTCATCTATGCCGTATTGTAA	16	28	29	14	87	43	0.494253
sclB			90		ATGAATGAGGCAAAAAGTTTGTTCACCACCTTCCTCATCCTGGCCTTCCTGCTGTTCCTGCTCTATGCCTTCTACGAAGCCGCCTTCTAG	17	28	29	16	90	45	0.5

## Sheet: lncORF
Orf_ID	cg_id	sequence	ORF length	cds._length	seq nt	A	T	C	G	A+T+C+G	G+C	GC/ATGC	average GC:	0.457075	average size:	33.597
FBtr0307116_5	CR32027-RB	MYFFNDIKKKLNN	13	42	ATGTATTTCTTTAATGACATAAAGAAAAAGCTAAACAAT	19	12	4	4	39	8	0.205128
FBtr0332751_8	CR43883-RA	MICKLHLIHFG	11	36	ATGATTTGCAAATTACATTTAATTCATTTTGGT	10	16	3	4	33	7	0.212121
FBtr0308922_7	CR31451-RC	MKTHKTLKKKTKNRM	15	48	ATGAAAACACACAAAACACTGAAAAAAAAAACCAAAAATAGAATG	30	4	7	4	45	11	0.244444
FBtr0333704_5	CR43957-RA	MLSDEDKNTYKYVCMYT	17	54	ATGTTGTCAGACGAAGACAAAAATACATACAAATATGTATGTATGTATACA	23	14	6	8	51	14	0.27451
FBtr0304059_32	CR42862-RA	MYSKRIVSLSCRLL	14	45	ATGTATTCTAAACGAATCGTTTCATTATCTTGTAGGCTTTTA	11	19	6	6	42	12	0.285714
FBtr0301249_4	CR42549-RC	MFVFYFTPSIYYITYL	16	51	ATGTTCGTTTTCTATTTTACGCCTAGTATTTACTATATTACCTACCTA	11	23	10	4	48	14	0.291667
FBtr0303918_1	CR30055-RB	MQIVAKWRLEFG	12	39	TTCATTACCTATTAGCAAATAATCACAATCAGTGGT	13	12	7	4	36	11	0.305556
FBtr0304110_7	CR32218-RA	MPTLTQLKYHII	12	39	CATGCCTACCTTAACCCAATTAAAATACCATATTAT	14	11	10	1	36	11	0.305556
FBtr0307366_1	CR34335-RC	MAKYIVCLSPMC	12	39	ATGGCAAAATATATAGTATGTTTGTCTCCAATGTGT	11	14	4	7	36	11	0.305556
FBtr0307364_1	CR40469-RA	MAKYIVCLSPMC	12	39	ATGGCAAAATATATAGTATGTTTGTCTCCAATGTGT	11	14	4	7	36	11	0.305556
FBtr0304059_15	CR42862-RA	MVGSLHCSFNTKVNLLSQYLDAYL	24	75	ATGGTTGGATCTTTACATTGCTCATTTAATACTAAAGTTAATCTTCTTTCCCAATACCTAGACGCTTATTTA	20	30	14	8	72	22	0.305556
FBtr0304030_5	CR42861-RA	MYIMCIETETSGI	13	42	ATGTATATAATGTGTATTGAAACAGAAACCTCCGGTATT	14	13	5	7	39	12	0.307692
FBtr0304110_1	CR32218-RA	MNVQQNPLDQKCLE	14	45	AATGAATGTACAACAAAATCCACTTGACCAAAAATGTCTTGA	19	10	8	5	42	13	0.309524
FBtr0306548_3	CR43264-RA	MKVWFVYAVTQCNMGFSYKKHKQTIVNNNTKTL	33	102	ATGAAAGTTTGGTTTGTTTACGCTGTCACACAATGCAATATGGGCTTTAGTTATAAGAAACACAAACAGACGATTGTAAATAATAACACAAAAACACTT	40	28	15	16	99	31	0.313131
FBtr0333704_4	CR43957-RA	MLAHLCIRICIHTFISYIYVYCIYIQAVNV	30	93	ATGCTCGCACACTTGTGTATACGTATATGTATACACACATTTATATCATATATCTACGTATACTGTATATACATTCAAGCCGTTAACGTA	29	32	18	11	90	29	0.322222
FBtr0307366_2	CR34335-RC	MQCYLRDGKIYSMFVSNVLRLRRYCTRELMKID	33	102	ATGCAATGTTATTTGAGAGATGGCAAAATATATAGTATGTTTGTCTCCAATGTGTTGAGACTGAGAAGATATTGTACCCGTGAATTGATGAAAATTGAT	33	34	9	23	99	32	0.323232
FBtr0307364_2	CR40469-RA	MQCYLRDGKIYSMFVSNVLRLRRYCTRELMKID	33	102	ATGCAATGTTATTTGAGAGATGGCAAAATATATAGTATGTTTGTCTCCAATGTGTTGAGACTGAGAAGATATTGTACCCGTGAATTGATGAAAATTGAT	33	34	9	23	99	32	0.323232
FBtr0309524_6	CR43493-RA	MWDLRTKINSALRENYTTFRFMFVNLILLFRI	32	99	ATGTGGGATCTACGCACAAAAATAAACAGTGCACTGAGAGAAAATTACACTACATTCCGATTTATGTTTGTAAATCTAATTCTGCTCTTTAGGATT	33	31	16	16	96	32	0.333333
FBtr0333704_10	CR43957-RA	MCIQFRALPLLPVICYFLRKVKKLQLDYFFLWS	33	102	ATGTGCATACAATTCAGAGCACTACCTTTATTACCCGTCATTTGTTATTTTCTGAGGAAAGTAAAGAAATTACAATTGGATTACTTTTTCCTGTGGTCT	28	38	17	16	99	33	0.333333
FBtr0333704_6	CR43957-RA	MYVCIHRKEADKKRGNNKTKGMLFGPL	27	84	ATGTATGTATGTATACATAGGAAGGAAGCAGACAAAAAAAGAGGCAATAACAAAACAAAGGGAATGCTTTTTGGACCTTTA	36	18	9	18	81	27	0.333333
FBtr0333775_1	CR43963-RB	MGKTSQRTFKPSNSKRFCVFVKEGNENYKAVNQKKTGEK	39	120	ATGGGTAAAACATCCCAACGAACGTTTAAACCATCGAATTCAAAACGTTTTTGCGTTTTTGTGAAGGAAGGAAACGAAAATTATAAGGCAGTAAATCAAAAAAAAACAGGGGAAAAA	53	25	16	23	117	39	0.333333
FBtr0306548_2	CR43264-RA	MMMVHFRIYNYNIPNPNLGCAKYILL	26	81	ATGATGATGGTGCACTTCCGGATTTACAATTACAATATCCCAAATCCAAATTTAGGGTGTGCAAAATACATACTATTG	27	24	14	13	78	27	0.346154
FBtr0308922_4	CR31451-RC	MQWIERNMRQSQFLYLTIKKNL	22	69	ATGCAATGGATTGAACGAAACATGCGCCAGAGCCAATTTTTATATTTGACCATTAAGAAAAACCTA	26	17	12	11	66	23	0.348485
FBtr0333774_1	CR43963-RA	MQHPFTGKTSQRTFKPSNSKRFCVFVKEGNENYKAVNQKKTGEK	44	135	ATGCAGCATCCATTCACAGGTAAAACATCCCAACGAACGTTTAAACCATCGAATTCAAAACGTTTTTGCGTTTTTGTGAAGGAAGGAAACGAAAATTATAAGGCAGTAAATCAAAAAAAAACAGGGGAAAAA	58	28	22	24	132	46	0.348485
FBtr0308923_11	CR31451-RD	MRFSCKARKCTSNYFSLYQK	20	63	ATGAGATTCAGCTGCAAAGCCCGTAAATGTACAAGTAACTATTTTTCTCTATACCAAAAG	22	17	12	9	60	21	0.35
FBtr0304110_5	CR32218-RA	MIFSEKAKRKKIKQQQQQK	19	60	GATGATTTTTAGCGAAAAAGCGAAAAGGAAAAAGATCAAGCAGCAGCAACAACAAAA	30	7	8	12	57	20	0.350877
FBtr0091952_2	pncr013:4-RA	MSKKISINIDLTNVLLLF	18	57	ATGAGTAAGAAGATCTCCATCAACATTGATCTGACCAACGTTTTACTCCTTTTT	16	19	12	7	54	19	0.351852
FBtr0303020_4	pncr013:4-RC	MQPLNSSIDKAKHFFIESGILGPVNFKYSHDMIRKTSTIHIDETLKNQIRKTSLGMRSRAFRENNSLNSFDDTLINLQNEIYNIRDSLVNGETKIILLRTEIGKLKEALQAIMKALDSSDELMTKIKDSTPNLCLFCQPNSYKKFAEFQSF	151	456	ATGCAACCATTGAACTCGAGCATTGATAAAGCAAAACATTTTTTCATAGAGAGCGGGATCTTAGGACCCGTTAACTTTAAATATTCTCATGACATGATTCGGAAGACGTCTACCATTCACATTGACGAAACTCTTAAGAATCAGATTCGAAAAACATCATTGGGTATGCGATCGAGGGCATTTAGAGAAAATAATTCATTAAACAGTTTCGACGATACCCTTATAAATCTTCAAAACGAAATCTATAACATAAGAGATTCATTAGTCAATGGCGAGACTAAAATTATACTTCTCCGCACTGAAATTGGCAAATTAAAGGAGGCTCTACAAGCAATTATGAAGGCTCTTGATTCCTCTGATGAGTTGATGACGAAAATTAAAGATTCCACGCCGAATCTT…	159	133	84	77	453	161	0.355408
FBtr0309529_9	CR43497-RA	MISSILFRLLCVCGM	15	48	ATGATTTCTTCAATTTTATTTCGGCTTTTGTGTGTGTGTGGCATG	6	23	5	11	45	16	0.355556
FBtr0304059_14	CR42862-RA	MEKNFFLFSSCSR	13	42	ATGGAGAAAAACTTTTTTCTGTTTTCAAGCTGTTCCCGT	9	16	7	7	39	14	0.358974
FBtr0309527_3	CR43496-RA	MCSQRRKHVVLILDNYYCSTIIISFI	26	81	ATGTGTTCGCAACGACGGAAGCATGTTGTTCTTATCCTTGATAACTATTACTGTAGCACTATCATCATTTCTTTCATT	19	31	16	12	78	28	0.358974
FBtr0333707_2	CR43958-RA	MCAHTYVCMYIRN	13	42	ATGTGTGCACATACATATGTCTGCATGTACATTCGAAAT	12	13	7	7	39	14	0.358974
FBtr0334776_1	CR44054-RA	MYTKPKPKSKSK	12	39	ATGTATACCAAACCGAAACCGAAATCGAAATCGAAA	18	5	8	5	36	13	0.361111
FBtr0333707_1	CR43958-RA	MSSRKWKIIINLIQNSVLIPIHREFKLTTKRATVL	35	108	ATGAGCAGCAGAAAGTGGAAAATTATAATAAATCTCATCCAGAATTCTGTTTTGATTCCGATACATCGCGAATTTAAATTAACGACTAAACGTGCAACGGTGCTG	38	29	18	20	105	38	0.361905
FBtr0333916_7	pncr013:4-RE	MYVCTYILKIGFSDPSFFELNIRKTSLGMRSRAFRENNSLNSFDDTLINLQNEIYNIRDSLVNGETKIILLRTEIGKLKHYQQDVVASC	89	270	ATGTATGTCTGTACATACATATTAAAAATTGGATTTTCCGACCCCAGCTTCTTTGAGCTGAATATTCGAAAAACATCATTGGGTATGCGATCGAGGGCATTTAGAGAAAATAATTCATTAAACAGTTTCGACGATACCCTTATAAATCTTCAAAACGAAATCTATAACATAAGAGATTCATTAGTCAATGGCGAGACTAAAATTATACTTCTCCGCACTGAAATTGGCAAATTAAAGCACTACCAGCAGGACGTAGTGGCATCGTGC	94	76	50	47	267	97	0.363296
FBtr0304059_16	CR42862-RA	MNSLQCLYRDIGFKQPVLSIT	21	66	ATGAATTCATTGCAGTGTTTATACAGAGACATCGGTTTCAAGCAACCAGTCTTATCAATCACA	21	19	13	10	63	23	0.365079
FBtr0333707_3	CR43958-RA	MSACTFEIEIMQNVHHTANAS	21	66	ATGTCTGCATGTACATTCGAAATTGAAATTATGCAAAATGTGCATCATACTGCGAACGCTAGT	21	19	11	12	63	23	0.365079
FBtr0301249_3	CR42549-RC	MVPKYGRSLTHQFKLYTIYDNTTLSHCLFYFAHVRFLFYA	40	123	ATGGTTCCCAAATACGGTCGATCTCTAACCCATCAATTTAAGCTATATACTATATACGACAACACGACTTTGTCACACTGTTTGTTTTACTTTGCACATGTTCGTTTTCTATTTTACGCC	31	45	29	15	120	44	0.366667
FBtr0309036_16	CR42862-RC	MTLIYEFIAVFIQRHRFQATSLINHIVDIPVHICLY	36	111	ATGACGCTTATTTATGAATTCATTGCAGTGTTTATACAGAGACATCGGTTTCAAGCAACCAGTCTTATCAATCACATAGTTGACATACCAGTGCACATTTGCCTGTAT	32	36	22	18	108	40	0.37037
FBtr0309529_15	CR43497-RA	MMENLDDDGKNDDENARM	18	57	ATGATGGAGAATTTGGATGATGATGGCAAAAATGATGATGAGAATGCAAGGATG	21	13	2	18	54	20	0.37037
FBtr0340282_3	CR44417-RA	MQNNQFGVNANDLVNIAAAPSPNCIFL	27	84	ATGCAAAATAACCAATTTGGCGTTAATGCAAATGACTTGGTAAACATTGCTGCTGCTCCATCGCCAAATTGCATATTTTTG	25	26	16	14	81	30	0.37037
FBtr0304059_12	CR42862-RA	MCNRYPFLSYFIEIHVVEQFRCYGIVPRSWTTTQI	35	108	ATGTGCAATCGATACCCTTTTCTCTCGTATTTTATAGAAATACATGTTGTGGAACAGTTTAGATGCTATGGAATTGTACCACGTAGTTGGACCACCACACAAATT	31	35	20	19	105	39	0.371429
FBtr0307366_3	CR34335-RC	MKNTLCWRNSNKTSIKS	17	54	ATGAAAAACACGCTGTGTTGGAGGAACTCAAACAAAACAAGCATAAAATCC	24	8	10	9	51	19	0.372549
FBtr0307364_3	CR40469-RA	MKNTLCWRNSNKTSKKS	17	54	ATGAAAAACACGCTGTGTTGGAGGAACTCAAACAAAACAAGCAAAAAATCC	25	7	10	9	51	19	0.372549
FBtr0304059_27	CR42862-RA	MVLKHSILNLKIVSSNS	17	54	ATGGTGCTCAAGCATTCCATTTTAAATCTGAAGATTGTCAGCAGTAACAGT	16	16	9	10	51	19	0.372549
FBtr0303021_3	pncr013:4-RD	MQPLNSSIDKAKHFFIESGILGPVNFKYSHDMIRKTSTIHIDETLKNQEALQAIMKALDSSDELMTKIKDSTPNLCLFCQPNSYKKFAEFQSF	93	282	ATGCAACCATTGAACTCGAGCATTGATAAAGCAAAACATTTTTTCATAGAGAGCGGGATCTTAGGACCCGTTAACTTTAAATATTCTCATGACATGATTCGGAAGACGTCTACCATTCACATTGACGAAACTCTTAAGAATCAGGAGGCTCTACAAGCAATTATGAAGGCTCTTGATTCCTCTGATGAGTTGATGACGAAAATTAAAGATTCCACGCCGAATCTTTGTTTATTTTGCCAACCTAATAGTTATAAAAAATTCGCCGAGTTTCAGTCCTTT	90	85	55	49	279	104	0.37276
FBtr0304059_10	CR42862-RA	MQPISFLSYFVEIHFHGLIIYREYQLGAMGPPNTCKFVILCPKYFLSCSIMGAVECTCP	59	180	ATGCAACCGATATCTTTTCTTTCGTATTTTGTAGAAATACATTTTCATGGACTGATAATCTACAGAGAATACCAACTCGGCGCTATGGGCCCGCCCAATACATGTAAATTTGTGATTTTATGTCCAAAATATTTTTTGTCTTGTAGCATTATGGGTGCAGTTGAATGTACCTGCCCA	48	63	34	32	177	66	0.372881
FBtr0301249_7	CR42549-RC	MKNLNLAEKKMFTVVGRGLFNGPVMYMWEGRLNDGLLCLTT	41	126	ATGAAAAACTTAAATTTGGCAGAAAAAAAAATGTTTACTGTGGTAGGTCGGGGACTTTTTAATGGACCTGTTATGTATATGTGGGAGGGGCGGCTTAACGATGGGTTATTGTGTTTAACAACT	37	40	12	34	123	46	0.373984
FBtr0309529_6	CR43497-RA	MYNPTDYLPIEQNPMQLESGNPQVLFELARFSIYQLPFNPD	41	126	ATGTACAATCCCACAGACTATTTACCTATAGAACAGAATCCAATGCAATTAGAAAGTGGAAATCCTCAGGTGCTTTTCGAACTAGCTCGTTTTTCCATTTACCAGTTACCATTTAACCCTGAT	39	38	29	17	123	46	0.373984
FBtr0091952_3	pncr013:4-RA	MQPLNSSIDKAKHFFIESGILGPVNFKYSHDMIRKTSTIHIDETLKNQVRVDNLIPNEYTFTPMLTIIGV	70	213	ATGCAACCATTGAACTCGAGCATTGATAAAGCAAAACATTTTTTCATAGAGAGCGGGATCTTAGGACCCGTTAACTTTAAATATTCTCATGACATGATTCGGAAGACGTCTACCATTCACATTGACGAAACTCTTAAGAATCAGGTAAGGGTGGATAATCTGATTCCCAACGAATACACGTTTACACCTATGTTAACCATAATAGGTGTA	72	59	41	38	210	79	0.37619
FBtr0333774_5	CR43963-RA	MGKVEINLKVMDLEGRNTRKAST	23	72	ATGGGCAAGGTCGAAATTAATTTAAAAGTAATGGACTTAGAGGGTAGAAATACGCGAAAAGCTTCAACG	28	15	8	18	69	26	0.376812
FBtr0303020_3	pncr013:4-RC	MARLKLYFSALKLAN	15	48	ATGGCGAGACTAAAATTATACTTCTCCGCACTGAAATTGGCAAAT	16	12	9	8	45	17	0.377778
FBtr0332751_5	CR43883-RA	MLKENVKKFSKLILTTYICIGNEVQPTVQFQLCGVSF	37	114	ATGCTTAAGGAAAATGTGAAGAAATTCTCTAAATTAATTTTAACAACATATATTTGCATTGGCAACGAGGTGCAGCCAACTGTGCAGTTTCAGCTCTGCGGAGTTTCCTTC	34	35	20	22	111	42	0.378378
FBtr0304059_13	CR42862-RA	MLWNSLDAMELYHVVGPPHKFN	22	69	ATGTTGTGGAACAGTTTAGATGCTATGGAATTGTACCACGTAGTTGGACCACCACACAAATTTAAT	21	20	11	14	66	25	0.378788
FBtr0333707_6	CR43958-RA	MCIYGCEKTRRVATSLLSFILVSGLYFVSVNPNPNCRDSTD	41	126	ATGTGTATATATGGATGTGAAAAAACGAGAAGAGTAGCGACTAGTCTTTTATCTTTTATTTTGGTATCGGGACTGTATTTCGTATCCGTAAATCCGAATCCAAATTGTCGGGACAGCACAGAC	37	39	19	28	123	47	0.382114
FBtr0306299_1	CR43242-RA	MLERASKSVVCLAEPFDFVMVFVAINCATVNV	32	99	ATGCTTGAGAGAGCCAGTAAGAGCGTCGTCTGTTTAGCCGAACCATTTGATTTTGTAATGGTTTTTGTAGCGATAAATTGTGCAACAGTTAATGTA	26	33	13	24	96	37	0.385417
FBtr0310485_1	CR43685-RA	MDLLLEVEIWHELSFEVLEPEPEVYV	26	81	ATGGATTTGCTTCTAGAAGTTGAAATATGGCATGAACTTAGCTTTGAAGTCCTTGAACCCGAACCCGAGGTATATGTA	23	24	13	18	78	31	0.397436
FBtr0309196_1	CR43459-RA	MQWHNKEAPCNSSNNNTKTIEVQCEHIFA	29	90	ATGCAATGGCACAACAAAGAGGCACCCTGTAATTCAAGCAACAACAACACAAAAACAATAGAAGTGCAATGCGAACACATTTTCGCT	38	14	21	14	87	35	0.402299
FBtr0304059_11	CR42862-RA	MYLPIIKACKSRVIVKRKREHFEQTQICTRPL	32	99	ATGTACCTGCCCATAATTAAAGCCTGCAAATCAAGAGTTATTGTTAAACGCAAGAGGGAACATTTTGAACAGACTCAAATCTGTACACGGCCTCTG	33	24	21	18	96	39	0.40625
FBtr0309527_2	CR43496-RA	MYRFSLNSSNTQNIFSRRHFTVLRTILLTRLMVWFVDRRIPNTVCHLSLDTPADINQANRDPYYDLDF	68	207	ATGTACCGTTTCAGTTTGAACTCTTCCAACACACAAAACATATTTAGTAGGCGCCACTTCACAGTATTACGAACAATACTTCTAACACGACTCATGGTCTGGTTCGTCGATCGGCGAATACCAAACACTGTGTGCCATTTAAGTCTTGATACACCAGCTGATATAAACCAAGCCAATCGCGATCCTTATTATGACCTTGATTTT	61	60	51	32	204	83	0.406863
FBtr0310485_4	CR43685-RA	MTRASKLRLKTRFTVLRYTVDQGCNFYMKK	30	93	ATGACGAGAGCTTCAAAACTGCGTTTGAAAACCAGGTTCACTGTGCTACGGTACACAGTTGATCAGGGCTGCAATTTCTATATGAAAAAA	30	23	17	20	90	37	0.411111
FBtr0340174_1	CR44392-RA	MGVFSSEAKLFLFFSRFIASD	21	66	ATGGGAGTGTTTTCGTCCGAGGCGAAATTATTTTTATTTTTTTCGCGCTTCATAGCCAGCGAT	12	25	11	15	63	26	0.412698
FBtr0304059_9	CR42862-RA	MYKWNLARRKIEVFNSMAPNNAPATSIPQLEYVQRSITNQLNKRKS	46	141	ATGTATAAATGGAATCTAGCGAGGCGGAAGATTGAGGTCTTCAATTCTATGGCCCCAAACAACGCTCCTGCGACATCAATCCCTCAATTAGAATATGTGCAAAGAAGCATAACTAATCAACTGAACAAGCGTAAAAGC	51	30	30	27	138	57	0.413043
FBtr0303918_2	CR30055-RB	MALRIWIRNEIREAYVSARTNNNAGKRENKLFRKQGVPLSPSHVVETMIRTSG	53	162	AATAATCACAATCAGTGGTTATTTTTATTAGCGGTGAGCGGTACCGCATGCAAATAGTCGCAAAATGGCGCTTAGAATTTGGATAAGAAACGAAATACGTGAGGCTTACGTAAGTGCGAGGACCAACAACAACGCTGGGAAGAGAGAAAACAAGTTGTT	57	36	25	41	159	66	0.415094
FBtr0304059_34	CR42862-RA	MRSPKILLGSFLIICIWSNK	20	63	ATGAGAAGTCCTAAAATCCTCCTCGGATCATTCCTCATTATCTGCATTTGGAGCAACAAG	18	17	15	10	60	25	0.416667
FBtr0309524_7	CR43493-RA	MFAQSSFRHLNL	12	39	ATGTTTGCCCAGTCCAGTTTTCGACATCTGAATTTG	7	14	8	7	36	15	0.416667
FBtr0309529_20	CR43497-RA	MCVSLCNCLYCV	12	39	ATGTGTGTGTCGCTCTGTAACTGTCTCTATTGTGTT	4	17	6	9	36	15	0.416667
FBtr0336917_6	CR43723-RB	MGIQHRNWPFSRTPCKENWGKDTDIPK	27	84	ATGGGAATCCAACACCGTAATTGGCCATTTTCAAGAACGCCTTGCAAAGAAAACTGGGGAAAAGATACAGACATACCTAAG	32	15	17	17	81	34	0.419753
FBtr0309524_11	CR43493-RA	MFIPKPHTQTHIRKRVKEPRAKAFGIDIEQSAVGKKQRNEKNLVGGGGREKAPLQKAAKSQGQLSACKNLQSKSARL	77	234	ATGTTTATTCCAAAACCACACACACAAACACACATTAGAAAACGAGTAAAAGAGCCGAGAGCAAAAGCTTTTGGCATTGACATTGAACAGTCAGCTGTTGGGAAGAAGCAAAGGAATGAGAAGAATTTAGTAGGAGGCGGAGGAAGAGAAAAAGCTCCACTGCAAAAAGCCGCAAAAAGTCAGGGTCAGCTCTCCGCATGTAAAAATCTACAGTCGAAGTCAGCTAGATTA	93	41	43	54	231	97	0.419913
FBtr0309529_5	CR43497-RA	MLCRTVVNHRMKENHQNEN	19	60	ATGTTGTGTAGAACCGTCGTGAACCACCGCATGAAAGAAAACCACCAAAATGAAAAC	24	9	13	11	57	24	0.421053
FBtr0309528_1	CR43496-RB	MVWFVDRRIPNTVCHLSLDTPADINQANRDPYYDLDF	37	114	ATGGTCTGGTTCGTCGATCGGCGAATACCAAACACTGTGTGCCATTTAAGTCTTGATACACCAGCTGATATAAACCAAGCCAATCGCGATCCTTATTATGACCTTGATTTT	30	34	26	21	111	47	0.423423
FBtr0307116_3	CR32027-RB	MRRRCTVKTGTAVPFRPNWQPVTYFSHVSQATPEGNNGRPPVADHKDYRNLKLLTQYPILCPYLFLEHMYINTLIGI	77	234	ATGAGGAGACGGTGTACCGTGAAAACGGGAACTGCTGTGCCATTTAGACCAAACTGGCAACCTGTTACATATTTCAGCCACGTTAGCCAGGCGACACCTGAAGGTAATAACGGCAGGCCACCTGTTGCTGATCACAAAGACTACAGGAATTTGAAATTACTGACACAGTACCCAATACTATGCCCTTATTTATTCTTAGAACATATGTACATAAATACATTAATCGGCATT	75	58	52	46	231	98	0.424242
FBtr0332751_7	CR43883-RA	MIKPRLHVCMYITHKMSVQCSYICTYIQKPHVDCSAELIWSEMTPKMRWQAATRSEFVTDSTLNLMVHRLPFVVVK	76	231	ATGATTAAGCCTCGACTGCATGTATGTATGTATATCACACATAAAATGAGTGTACAGTGCTCATACATATGTACATATATCCAAAAGCCCCATGTTGATTGCTCAGCGGAGCTTATCTGGAGCGAAATGACCCCAAAAATGCGATGGCAAGCGGCAACAAGGAGTGAATTCGTCACGGATTCGACCCTGAATTTAATGGTTCACAGATTGCCATTTGTCGTGGTCAAA	71	60	47	50	228	97	0.425439
FBtr0309524_5	CR43493-RA	MGGRKGITDSKCGIYAQK	18	57	ATGGGCGGGAGAAAAGGGATAACAGATAGTAAATGTGGGATCTACGCACAAAAA	23	8	6	17	54	23	0.425926
FBtr0309524_3	CR43493-RA	MYNTYSLSKQNGSIPSKPSKTNRSKTTPLESRTWSTNLRMQVVPRRSYSRFQT	53	162	ATGTATAATACATACAGTTTATCTAAACAAAATGGTTCGATACCATCGAAACCATCGAAAACTAACCGTTCTAAAACCACTCCGCTTGAAAGTCGAACCTGGTCTACGAATCTGAGAATGCAAGTGGTCCCTCGTCGGAGCTACTCGAGATTCCAGACG	53	38	39	29	159	68	0.427673
FBtr0304059_1	CR42862-RA	MCKAVVDCKERMKDWKSVRRR	21	66	ATGTGCAAGGCTGTTGTAGATTGTAAAGAAAGAATGAAGGATTGGAAGAGTGTGAGGAGACGC	22	14	4	23	63	27	0.428571
FBtr0333481_2	CR43944-RA	MNCEGPKSLPLPLSLPY	17	54	ATGAACTGCGAAGGACCAAAGTCATTGCCATTGCCATTGTCATTGCCTTAT	14	15	12	10	51	22	0.431373
FBtr0331290_5	CR43767-RA	MRFARIMKIRVRQCDHAPDSAKYRESRAVL	30	93	ATGCGCTTCGCAAGAATAATGAAAATACGTGTTCGTCAGTGTGACCATGCGCCGGATTCCGCAAAATATCGAGAATCTAGAGCAGTTTTA	28	23	18	21	90	39	0.433333
FBtr0303918_5	CR30055-RB	METLQLSIRLAHCAMKKMQRGRRIRESLSLCETPAAIGNANPPSTFQLESSKFTCN	56	171	CTTCACAAAATAAAATAATACAGACAAAAAATCTGTATACGCGCAAAAGTTGAGCTGCTAAAACATGGAAACCTTGCAGTTATCGATTCGTCTCGCTCATTGCGCAATGAAAAAAATGCAGCGGGGGCGGAGGATACGAGAGAGCCTCTCTCTTTGTGAGACACCTGC	58	37	36	37	168	73	0.434524
FBtr0309037_17	CR42862-RD	MGIKCQLESNNTNTKSSQSNIHTTRRIRIEDAGQDVDYLSQKLRLS	46	141	ATGGGAATCAAATGCCAACTTGAAAGCAATAACACCAACACTAAGTCGTCGCAGTCCAACATCCATACTACACGGCGAATTCGAATTGAAGACGCTGGTCAGGATGTGGATTATCTGTCACAGAAACTTCGTTTGTCT	45	33	32	28	138	60	0.434783
FBtr0333707_5	CR43958-RA	MCIILRTLVKEQCFNCYFDGNVTVTYCVRDFPRTYPVPKPSSETSLLVYGHSPFLSLPSATSTLESENRNSISVNPQKYICKADMYIDVYIWM	93	282	ATGTGCATCATACTGCGAACGCTAGTTAAGGAGCAGTGCTTCAATTGCTACTTCGATGGAAATGTAACTGTTACGTACTGTGTTCGCGATTTCCCCCGTACTTATCCTGTGCCTAAACCGTCGAGCGAAACTTCTCTCCTCGTTTATGGTCATTCTCCGTTCCTCTCGCTGCCATCTGCCACATCCACTTTGGAAAGCGAAAACAGAAACAGCATCTCTGTGAACCCACAGAAATACATATGTAAAGCAGATATGTACATAGATGTGTATATATGGATG	75	81	68	55	279	123	0.44086
FBtr0304059_35	CR42862-RA	MTTSILVSTRTPSNQYKSWIAYSFRFATHWSILFLCEDPS	40	123	ATGACGACTTCAATCCTTGTTTCAACCCGTACCCCTTCGAACCAATATAAAAGTTGGATTGCATACAGCTTTCGCTTCGCTACACACTGGTCGATTCTTTTTCTTTGTGAGGACCCTTCG	27	40	33	20	120	53	0.441667
FBtr0306296_3	CR43241-RB	MLSIWLRLTTKAGVPPTLKTIYVSQDKQLRSRTSKRFRLCGLCCYPGKATNTAYKFAIFVIGFEAKRCPAYQFGVHGRIPNWRTMTILVVLPKFIPPMLHSAFD	104	315	ATGCTAAGTATTTGGTTGCGGTTAACAACCAAGGCCGGAGTACCCCCAACGTTGAAAACTATCTACGTCTCACAAGACAAGCAATTACGATCTCGAACTTCAAAAAGATTCCGTCTATGCGGATTGTGTTGTTATCCTGGGAAAGCTACAAATACCGCGTATAAATTTGCTATATTCGTAATTGGGTTCGAAGCTAAGCGATGCCCAGCCTACCAGTTCGGCGTACACGGAAGGATTCCCAATTGGAGAACGATGACGATCTTGGTCGTATTGCCCAAATTTATCCCACCTATGCTACACTCAGCTTTTGAT	89	85	73	65	312	138	0.442308
FBtr0306297_2	CR43241-RC	MLSIWLRLTTKAGVPPTLKTIYVSQDKQLRSRTSKRFRLCGLCCYPGKATNTAYKFAIFVIGFEAKRCPAYQFGVHGRIPNWRTMTILVVLPKFIPPMLHSGI	103	312	ATGCTAAGTATTTGGTTGCGGTTAACAACCAAGGCCGGAGTACCCCCAACGTTGAAAACTATCTACGTCTCACAAGACAAGCAATTACGATCTCGAACTTCAAAAAGATTCCGTCTATGCGGATTGTGTTGTTATCCTGGGAAAGCTACAAATACCGCGTATAAATTTGCTATATTCGTAATTGGGTTCGAAGCTAAGCGATGCCCAGCCTACCAGTTCGGCGTACACGGAAGGATTCCCAATTGGAGAACGATGACGATCTTGGTCGTATTGCCCAAATTTATCCCACCTATGCTACACTCAGGTATT	89	83	72	65	309	137	0.443366
FBtr0304059_18	CR42862-RA	MWIICHRNFVCLERR	15	48	ATGTGGATTATCTGTCACAGAAACTTCGTTTGTCTTGAGCGTCGC	9	16	9	11	45	20	0.444444
FBtr0306296_1	CR43241-RB	MRIVLLSWESYKYRV	15	48	ATGCGGATTGTGTTGTTATCCTGGGAAAGCTACAAATACCGCGTA	12	13	8	12	45	20	0.444444
FBtr0309524_2	CR43493-RA	MVRYHRNHRKLTVLKPLRLKVEPGLRI	27	84	ATGGTTCGATACCATCGAAACCATCGAAAACTAACCGTTCTAAAACCACTCCGCTTGAAAGTCGAACCTGGTCTACGAATC	27	18	23	13	81	36	0.444444
FBtr0309524_4	CR43493-RA	MKTSAKPTNHRMGKR	15	48	ATGAAAACAAGTGCAAAACCGACGAATCACCGGATGGGAAAACGA	21	4	9	11	45	20	0.444444
FBtr0309529_8	CR43497-RA	MKMKSRLRAKRFIAKPAIKRCGNSTIFELGWLLAQPSRSASL	42	129	ATGAAAATGAAATCTAGGCTAAGAGCAAAACGATTTATCGCCAAACCAGCAATAAAACGATGTGGAAATTCAACTATTTTTGAACTGGGCTGGCTGCTTGCCCAGCCCAGCAGGTCAGCCAGCCTT	42	28	29	27	126	56	0.444444
FBtr0340174_2	CR44392-RA	MRRREKTNRKLRHPRPPKQSGKNRTCVRVCVSAFIKSVCVE	41	126	ATGAGAAGGCGAGAAAAAACGAATCGAAAATTGAGACACCCGCGACCTCCGAAACAAAGTGGGAAAAATCGAACCTGTGTGCGTGTGTGTGTGTCTGCGTTCATTAAAAGTGTGTGTGTAGAA	42	26	20	35	123	55	0.447154
FBtr0301249_8	CR42549-RC	MADGVGGVSSHIHIHTYVLPMYP	23	72	ATGGCAGACGGAGTCGGCGGAGTTAGTTCACATATACACATACATACATATGTACTACCTATGTACCCG	21	17	16	15	69	31	0.449275
FBtr0301249_2	CR42549-RC	MQTAHLNLSASLKRLILELPTIPTNLSAILSQSTNQPINGLPQLANQTALVCKL	54	165	ATGCAAACTGCACACCTGAATCTCAGCGCAAGTCTTAAACGTTTAATCCTCGAACTGCCTACAATACCAACCAACCTATCAGCCATCCTGAGCCAATCAACCAACCAACCTATCAACGGTCTACCGCAACTGGCAAACCAAACAGCTTTAGTTTGTAAGCTT	54	35	52	21	162	73	0.450617
FBtr0304110_3	CR32218-RA	MYSCVSASQYKSSTKSG	17	54	TATGTATTCGTGTGTGTCCGCCAGCCAATACAAAAGCAGCACAAAAAGTGG	17	11	11	12	51	23	0.45098
FBtr0091951_2	pncr009:3L-RA	MLQATSGSSFRTESTRSIIQMFKSDVLVLA	30	93	ATGCTACAGGCGACATCAGGTTCAAGTTTTCGAACCGAAAGCACCAGATCCATAATCCAAATGTTTAAATCCGACGTCCTTGTCTTGGCC	26	23	24	17	90	41	0.455556
FBtr0304059_17	CR42862-RA	MGIKCQLESNNTNTKSSQSNIHTTRRIRIEDAGQV	35	108	ATGGGAATCAAATGCCAACTTGAAAGCAATAACACCAACACTAAGTCGTCGCAGTCCAACATCCATACTACACGGCGAATTCGAATTGAAGACGCTGGTCAGGTC	37	20	27	21	105	48	0.457143
FBtr0310485_5	CR43685-RA	MSWLRNFTFHPQQTATFQGILKAS	24	75	ATGTCGTGGCTGAGGAACTTCACTTTTCACCCACAACAAACTGCGACGTTTCAAGGAATCCTAAAAGCAAGC	23	16	19	14	72	33	0.458333
FBtr0310486_1	CR43685-RB	MDLLLEVEIWHELSFEVLEPEPEHTSTVRSLCDTPYSAYPCHLLSIPGKPLRSHRALYSRICSY	64	195	ATGGATTTGCTTCTAGAAGTTGAAATATGGCATGAACTTAGCTTTGAAGTCCTTGAACCCGAACCCGAGCACACATCGACCGTCCGCTCGCTGTGCGACACACCATATAGTGCTTATCCGTGTCACCTGTTATCAATTCCTGGAAAACCACTTCGTTCTCACCGTGCACTATATTCAAGAATCTGCAGCTAT	50	54	52	36	192	88	0.458333
FBtr0329875_7	CR43723-RA	MTSGDRGYLSDLL	13	42	TTCTTGGGACTGCGAAAATGCAAGTGAAGCAGACATGAC	13	8	7	11	39	18	0.461538
FBtr0310486_2	CR43685-RB	MNLALKSLNPNPSTHRPSARCATHHIVLIRVTCYQFLENHFVLTVHYIQESAAINRFLSVSTIRRGASERFPFYLAKILR	80	243	ATGAACTTAGCTTTGAAGTCCTTGAACCCGAACCCGAGCACACATCGACCGTCCGCTCGCTGTGCGACACACCATATAGTGCTTATCCGTGTCACCTGTTATCAATTCCTGGAAAACCACTTCGTTCTCACCGTGCACTATATTCAAGAATCTGCAGCTATTAACCGCTTTCTCAGCGTTTCAACTATTCGCAGAGGTGCGTCAGAAAGGTTCCCTTTTTATTTGGCTAAAATCCTCAGA	60	69	68	43	240	111	0.4625
FBtr0301249_6	CR42549-RC	MDLLCICGRGGLTMGYCV	18	57	ATGGACCTGTTATGTATATGTGGGAGGGGCGGCTTAACGATGGGTTATTGTGTT	10	19	5	20	54	25	0.462963
FBtr0307116_2	CR32027-RB	MLRSINQANITMLKCAVSKWQPI	23	72	ATGTTAAGGTCCATTAACCAAGCAAACATCACCATGCTGAAGTGCGCTGTTTCGAAGTGGCAGCCGATT	20	17	16	16	69	32	0.463768
FBtr0310485_8	CR43685-RA	MESNYVESNSQSKRFPVKMTATT	23	72	ATGGAGTCCAACTATGTGGAGTCCAACAGCCAGAGTAAAAGGTTCCCCGTTAAAATGACAGCAACGACT	24	13	16	16	69	32	0.463768
FBtr0310485_9	CR43685-RA	MQVVLNTDFKTHHWCKAPNASFHSSIKSVARYLLEIRCSTPKI	43	132	ATGCAGGTAGTGCTGAACACTGATTTCAAAACGCACCACTGGTGTAAGGCCCCGAATGCCAGTTTTCACTCCTCTATAAAGTCAGTTGCAAGGTATTTGCTCGAAATACGCTGTTCCACGCCCAAAATC	36	33	34	26	129	60	0.465116
FBtr0329875_2	CR43723-RA	MLCTENGYCNRIPPVQRLERTCHAL	25	78	TTCGCCATTGTGAGCCCACCGTAACGAATCTAATATGCTCTGCACCGAAAACGGCTATTGCAATAGAATTCCACC	22	18	22	13	75	35	0.466667
FBtr0091952_4	pncr013:4-RA	MQSVSYRVTG	10	33	ATGCAGTCGGTCAGTTATCGAGTAACTGGT	7	9	5	9	30	14	0.466667
FBtr0304059_22	CR42862-RA	MASSADYETIRLYIAAKKPLSAYSTTSTELLNDWSKHCSDRIGP	44	135	ATGGCTTCCTCTGCTGACTATGAAACTATACGCCTTTACATTGCAGCCAAGAAGCCTCTTAGTGCATATTCAACTACCAGCACAGAGCTTCTCAATGACTGGAGTAAGCATTGTTCTGACCGCATCGGACCC	35	35	37	25	132	62	0.469697
FBtr0339952_2	CR44367-RA	MSGEDYCWSPPAKCAPLVAFLSHFLDAPAKLETPIPRLGSRILL	44	135	ATGTCTGGGGAAGATTACTGCTGGTCTCCACCAGCCAAATGTGCTCCTCTCGTTGCCTTCTTGAGCCATTTTCTCGACGCACCCGCCAAATTAGAAACACCAATACCACGATTAGGAAGCAGAATATTACTA	36	34	37	25	132	62	0.469697
FBtr0332751_6	CR43883-RA	MLIAQRSLSGAK	12	39	ATGTTGATTGCTCAGCGGAGCTTATCTGGAGCGAAA	9	10	6	11	36	17	0.472222
FBtr0339421_2	CR44294-RA	MDNGKEQSSPETHSTHPLFKAKSGKTEIPTIDEAVDYLQIRAIELSSLTSPPLDYTMMRSS	61	186	ATGGACAATGGGAAGGAACAGTCCAGTCCGGAAACGCACAGTACGCACCCGCTATTCAAAGCGAAATCCGGGAAAACCGAGATCCCAACCATTGATGAAGCTGTGGACTATCTACAAATCCGAGCTATAGAGCTATCGAGTTTGACATCTCCGCCGTTAGACTATACAATGATGCGATCATCA	60	36	46	41	183	87	0.47541
FBtr0304059_36	CR42862-RA	MEMTAAWETEIGTAARDRGSGQRRGILIRLDGGVGPFLTAAWEFRTAAREFLTAARDPRFNFSAIGQPSHSIYMRVTPFIDSSKLIYLGGVISVITPPKIRIPDYPLYGKSSLNIHLFTLLEYRKATPILMPMILIHETI	140	423	ATGGAGATGACTGCGGCGTGGGAGACGGAGATCGGGACTGCAGCGAGGGATCGAGGTTCTGGACAGCGGCGCGGGATTCTTATAAGATTGGACGGCGGCGTGGGACCTTTTTTGACGGCAGCGTGGGAGTTTAGGACTGCAGCGCGGGAATTTCTGACGGCGGCGAGGGATCCTCGGTTTAATTTTTCGGCAATTGGTCAGCCATCGCATTCCATATACATGCGTGTCACTCCATTTATTGATAGTTCAAAGCTGATATACTTAGGTGGCGTGATCAGCGTAATCACGCCTCCAAAAATACGCATCCCTGATTATCCCTTATATGGAAAATCTTCATTGAATATACATTTATTTACACTTCTGGAATACCGGAAAGCAACCCCAATACTTATGCCGATG…	107	113	88	112	420	200	0.47619
FBtr0334480_1	CR44027-RA	MIREVRTIRSRLFYSMEYCVSECRIQNN	28	87	ATGATCCGCGAGGTCAGGACGATCCGCAGTCGGTTGTTCTACTCCATGGAATATTGCGTTTCTGAATGCCGCATCCAAAATAAT	21	23	20	20	84	40	0.47619
FBtr0304059_20	CR42862-RA	MHQVHPVRLLFQSTAHLRYNDNQFNRTCFCKRSQYVK	37	114	ATGCATCAAGTCCATCCAGTTAGGCTTCTCTTCCAAAGCACAGCTCACCTGCGCTACAACGACAACCAATTCAATCGCACCTGCTTCTGCAAGCGATCACAATACGTCAAA	34	24	37	16	111	53	0.477477
FBtr0333481_8	CR43944-RA	MEPILFVMVTRVALARSSRDTETRLSLRCIWPKLEMENS	39	120	ATGGAGCCGATATTATTCGTTATGGTGACCAGAGTGGCGTTGGCCAGATCTTCGCGTGATACGGAAACCCGTTTGTCGTTGAGATGCATCTGGCCAAAGCTAGAAATGGAAAATTCG	30	31	22	34	117	56	0.478632
FBtr0306316_4	CR43257-RA	MGITYVLTASYARNGL	16	51	ATGGGTATAACTTACGTGCTCACTGCGTCCTATGCGAGGAATGGTCTT	10	15	10	13	48	23	0.479167
FBtr0304059_21	CR42862-RA	MSIEHRKQANNQVNGFLC	18	57	ATGAGCATCGAGCACAGAAAGCAAGCAAACAACCAGGTTAATGGCTTCCTCTGC	19	9	14	12	54	26	0.481481
FBtr0304059_7	CR42862-RA	MRAAAAPARISLPAFEALVLLPTTDNHHLFCIERFAAADHHPPIRTDTRYLVYQLRTKYCFLNKIPEKRTAEHSFIIETTLRNCCNPFG	89	270	ATGCGCGCGGCAGCAGCTCCAGCTCGCATCAGCTTACCTGCGTTTGAAGCTCTCGTGCTGTTGCCAACCACCGACAATCACCACCTATTCTGCATTGAACGCTTCGCAGCTGCTGATCACCACCCACCCATCCGCACAGATACACGGTATTTGGTATATCAGCTGCGAACAAAATATTGCTTTTTAAACAAAATTCCAGAGAAAAGAACAGCGGAGCATTCATTTATCATCGAAACGACATTGAGGAACTGCTGTAATCCTTTCGGG	74	64	76	53	267	129	0.483146
FBtr0332931_1	CR43900-RA	MFLRKIKVRQRPPGLLPLVRAGGANRFQLDVVYMVLTAFHTHTLATHIPAHQTPRRKAAVPGKFVYILHPKNISPHG	77	234	ATGTTTTTGCGAAAAATCAAAGTCAGACAGCGACCCCCAGGGCTATTGCCATTAGTGCGAGCGGGAGGAGCGAATCGCTTCCAATTAGACGTTGTTTATATGGTTTTAACGGCTTTTCACACACACACACTCGCTACACACATCCCAGCACACCAAACACCCCGTCGAAAAGCAGCTGTCCCCGGGAAATTCGTTTACATTTTGCACCCCAAAAATATATCGCCTCACGGG	66	53	66	46	231	112	0.484848
FBtr0333481_10	CR43944-RA	MHLAKARNGKFVTGTWPFISGFATLTPPNRRGDQSGCNRHHKCP	44	135	ATGCATCTGGCCAAAGCTAGAAATGGAAAATTCGTAACTGGTACATGGCCCTTCATTTCTGGCTTTGCTACCTTGACGCCACCAAATCGCCGGGGAGACCAAAGCGGTTGTAATCGCCACCATAAATGTCCT	36	32	35	29	132	64	0.484848
FBtr0304059_8	CR42862-RA	MSQLIGSCGCFCLMGLLCGLQVFTVLRAPDEDLSSKSMRKQASKSL	46	141	ATGTCACAGTTGATCGGTTCCTGTGGGTGCTTTTGTTTGATGGGATTGCTTTGCGGTCTTCAAGTATTCACGGTCTTGAGGGCTCCAGACGAGGATCTTTCCAGCAAATCTATGCGCAAGCAGGCGTCAAAGAGTTTG	27	44	27	40	138	67	0.485507
FBtr0303918_7	CR30055-RB	MQLTSYWVQRMSEVHQSPWTKQKNGTNQTLRLPGAAGRSVMECGTRKY	48	147	CACCTGCAGCGATAGGAAATGCAAATCCGCCTTCCACTTTCCAGCTCGAAAGTTCAAAGTTCACATGCAACTAACTAGCTACTGGGTGCAGCGCATGTCCGAGGTGCACCAAAGTCCCTGGACCAAACAAAAAAATGGCACAAA	48	26	41	29	144	70	0.486111
FBtr0304059_23	CR42862-RA	MKLYAFTLQPRSLLVHIQLPAQSFSMTGVSIVLTASDPDRVRLGCLWSQDLH	52	159	ATGAAACTATACGCCTTTACATTGCAGCCAAGAAGCCTCTTAGTGCATATTCAACTACCAGCACAGAGCTTCTCAATGACTGGAGTAAGCATTGTTCTGACCGCATCGGACCCTGACCGAGTCCGACTTGGGTGCCTCTGGTCGCAAGATCTACAT	41	39	43	33	156	76	0.487179
FBtr0340282_7	CR44417-RA	MCACASTQSRMRKEKNDEQNGIIKKWKGDGRGTTRLAGTRSNKTTTTWLTVT	52	159	ATGTGTGCGTGTGCTTCGACACAAAGCAGAATGCGCAAAGAGAAGAATGACGAGCAAAACGGAATTATCAAGAAGTGGAAGGGAGATGGCAGGGGAACAACAAGACTAGCCGGCACTCGCAGCAACAAAACAACAACAACATGGTTGACCGTGACG	60	20	31	45	156	76	0.487179
FBtr0329875_4	CR43723-RA	MAHPPVTRKEILFQVTQPQRLEIHSVAYRERCSVLCLFLSKLDFTTVGWLGRLEMELEGTYKIHATPVEPPPQRTYICTFLYTDEGVWEQKLQLERS	97	294	CGCTTTAGCGGTAAAAGTCTTTACATAGAGCTCTATGGCCCACCCTCCCGTTACGCGAAAGGAGATCCTTTTCCAGGTGACCCAGCCGCAGAGACTGGAAATTCATAGTGTAGCGTATAGAGAGCGGTGTAGTGTACTTTGTTTATTTTTATCAAAACTGGATTTTACTACGGTCGGCTGGCTGGGTCGCTTGGAAATGGAGCTGGAGGGAACGTACAAAATTCACGCCACGCCAGTGGAGCCACCGCCACAGCGCACATACATATGTACATTTCTATATACAGACGAGGG	76	73	67	75	291	142	0.487973
FBtr0306548_1	CR43264-RA	MRTSNREVVPPVRVRIPVKLSKVAMENI	28	87	ATGCGAACTTCCAATCGGGAGGTAGTGCCGCCGGTCCGGGTTCGAATCCCGGTGAAGTTATCAAAAGTAGCAATGGAAAATATA	25	18	17	24	84	41	0.488095
FBtr0304059_31	CR42862-RA	MIRVPVRAITLFRTSQKLICTCLNLAAMPGATSIIFAMLVSKGIQETRAPRYNQLKTK	58	177	ATGATCAGAGTTCCAGTCCGTGCAATTACGCTTTTCAGAACCTCTCAAAAACTAATCTGCACGTGTCTAAATCTGGCTGCCATGCCAGGCGCGACATCAATCATATTCGCCATGTTGGTCTCAAAGGGAATCCAAGAGACACGCGCCCCGCGGTACAACCAACTGAAGACCAAA	52	37	50	35	174	85	0.488506
FBtr0310485_3	CR43685-RA	MNCWPQKSCSCPSQAVNFFHTSTVRSLCDTPYSAYPCHLLSIPGKPLRSHRALYSRICSY	60	183	ATGAATTGCTGGCCACAGAAATCCTGCTCGTGCCCTTCTCAGGCCGTTAACTTCTTCCACACATCGACCGTCCGCTCGCTGTGCGACACACCATATAGTGCTTATCCGTGTCACCTGTTATCAATTCCTGGAAAACCACTTCGTTCTCACCGTGCACTATATTCAAGAATCTGCAGCTAT	41	51	57	31	180	88	0.488889
FBtr0332751_3	CR43883-RA	MLSGQKCVEMTFAVH	15	48	ATGCTAAGTGGGCAAAAATGCGTGGAGATGACATTCGCAGTGCAC	14	9	8	14	45	22	0.488889
FBtr0333481_5	CR43944-RA	MEMGLTRRKLPTKTT	15	48	ATGGAAATGGGGTTAACTCGCAGAAAGTTGCCCACAAAGACGACC	16	7	10	12	45	22	0.488889
FBtr0321322_3	CR43708-RB	MERSDEHIIRGNFFSAWPRNAAGPLEMNMKPS	32	99	ATGGAGCGGAGTGATGAGCACATTATCCGAGGCAATTTTTTTAGTGCCTGGCCGCGAAATGCCGCCGGGCCGTTAGAAATGAATATGAAACCATCT	26	23	20	27	96	47	0.489583
FBtr0306296_2	CR43241-RB	MPSLPVRRTRKDSQLENDDDLGRIAQIYPTYATLSF	36	111	ATGCCCAGCCTACCAGTTCGGCGTACACGGAAGGATTCCCAATTGGAGAACGATGACGATCTTGGTCGTATTGCCCAAATTTATCCCACCTATGCTACACTCAGCTTT	27	28	31	22	108	53	0.490741
FBtr0336917_1	CR43723-RB	MLSFRCAGRNSVSYLRFLRLLTSPL	25	78	ATGTTAAGCTTCCGCTGCGCTGGCCGCAACTCTGTGTCGTATTTGCGCTTTTTACGGTTGTTAACTTCGCCATTG	10	28	19	18	75	37	0.493333
FBtr0333707_4	CR43958-RA	MVILRSSRCHLPHPLWKAKTETASL	25	78	ATGGTCATTCTCCGTTCCTCTCGCTGCCATCTGCCACATCCACTTTGGAAAGCGAAAACAGAAACAGCATCTCTG	19	19	24	13	75	37	0.493333
FBtr0308922_5	CR31451-RC	MILLYDSTHYHPRLRSLRRPWRRDVVVRTILQHAFQNWRSLDRLAPSKLNRSPQEIWLLSPHFVQRETATRKHCTSFFTPLRYVF	85	258	ATGATTTTGCTTTACGATTCGACCCACTATCATCCCAGATTGCGTAGCCTCCGGCGTCCTTGGCGACGCGACGTCGTCGTCCGGACCATCCTCCAGCACGCCTTCCAAAATTGGCGTTCACTGGATCGATTAGCCCCCAGCAAATTGAATCGCAGCCCGCAGGAGATTTGGTTATTATCGCCTCATTTCGTACAAAGAGAAACCGCAACAAGGAAACACTGCACATCGTTTTTTACACCCTTGCGTTATGTTTTT	59	69	75	52	255	127	0.498039
FBtr0303918_8	CR30055-RB	MAQTKLSDFQAPQEDLSWNAALGNIN	26	81	CTAACTAGCTACTGGGTGCAGCGCATGTCCGAGGTGCACCAAAGTCCCTGGACCAAACAAAAAAATGGCACAAACCAA	28	11	22	17	78	39	0.5
FBtr0308922_1	CR31451-RC	MERSRKSHGSVHQNPNPSPIRP	22	69	ATGGAAAGGTCACGGAAATCGCATGGCAGTGTTCACCAAAATCCAAATCCAAGCCCAATCCGTCCC	22	11	20	13	66	33	0.5
FBtr0304030_2	CR42861-RA	MRLTNCVSPWSTPTAVIGYKSCLIPTAGGVKA	32	99	ATGAGACTGACCAACTGCGTTTCGCCATGGAGCACACCAACGGCTGTAATTGGCTACAAGTCGTGTTTGATACCTACTGCTGGGGGAGTTAAAGCT	24	24	22	26	96	48	0.5
FBtr0304059_19	CR42862-RA	MMMCTAPSWLSLLLCCCKSLKGTQNDASSPSS	32	99	ATGATGATGTGCACCGCTCCGAGCTGGCTAAGTCTACTGCTGTGCTGCTGCAAATCGTTAAAGGGAACCCAAAACGATGCATCAAGTCCATCCAGT	26	22	25	23	96	48	0.5
FBtr0304059_30	CR42862-RA	MYSDSGRQGHPIHKGIPI	18	57	ATGTACAGCGACAGCGGCAGGCAGGGTCACCCAATACACAAAGGTATACCAATA	20	7	14	13	54	27	0.5
FBtr0336917_4	CR43723-RB	MRPINGNPTP	10	33	ATGCGGCCAATAAATGGGAATCCAACACCG	11	4	8	7	30	15	0.5
FBtr0335050_1	CR44108-RA	MTRIRAGSPGIHMP	14	45	ATGACCAGGATTAGAGCAGGATCACCAGGGATTCACATGCCA	14	7	10	11	42	21	0.5
FBtr0339421_1	CR44294-RA	MGRNSPVRKRTVRTRYSKRNPGKPRSQPLMKLWTIYKSEL	40	123	ATGGGAAGGAACAGTCCAGTCCGGAAACGCACAGTACGCACCCGCTATTCAAAGCGAAATCCGGGAAAACCGAGATCCCAACCATTGATGAAGCTGTGGACTATCTACAAATCCGAGCTA	41	19	32	28	120	60	0.5
FBtr0306316_5	CR43257-RA	MRGMVFRFFMAKFSPRLPSRGTFLVIFRKNPGLLSSAWLMATRPTKSETDRTVMILMLMRLKLHLTPAPQLVAFI	75	228	ATGCGAGGAATGGTCTTTAGGTTCTTTATGGCAAAGTTCTCGCCTCGCTTGCCCAGCCGCGGTACGTTCTTGGTGATCTTTAGGAAGAATCCTGGACTACTGTCGTCTGCCTGGCTTATGGCCACAAGACCCACCAAGAGCGAAACAGACAGGACTGTTATGATTCTCATGCTGATGCGACTGAAGCTTCACCTGACTCCTGCTCCACAATTGGTGGCCTTTATA	49	63	58	55	225	113	0.502222
FBtr0332751_2	CR43883-RA	MGNSCSIQAKDHTTCSTWILVQPHCSSPCVRRSSPQLKC	39	120	ATGGGCAACAGCTGTTCGATCCAAGCCAAAGATCACACAACTTGCTCCACCTGGATTTTAGTTCAGCCCCACTGCAGTTCGCCTTGTGTTCGCCGTTCAAGTCCGCAACTTAAATGC	28	30	36	23	117	59	0.504274
FBtr0304059_4	CR42862-RA	MNPRPGSNNSSTMAGTGKEESRTRSSQ	27	84	ATGAATCCGCGTCCCGGTAGCAACAATAGTTCGACTATGGCTGGTACTGGTAAAGAAGAATCCCGAACACGATCGTCGCAG	24	16	20	21	81	41	0.506173
FBtr0304059_28	CR42862-RA	MRLVFEDQAGCPMCRTTISQLSP	23	72	ATGCGATTAGTGTTTGAAGACCAAGCTGGGTGTCCAATGTGTCGCACCACGATTAGCCAGTTGAGCCCA	17	17	16	19	69	35	0.507246
FBtr0333481_14	CR43944-RA	MVRIYRLLDASAWSTYRMSRAFS	23	72	ATGGTTAGGATCTACAGACTCCTTGACGCCAGCGCTTGGTCCACTTACAGAATGTCACGTGCGTTTTCG	14	20	18	17	69	35	0.507246
FBtr0304030_1	CR42861-RA	MEHTNGCNWLQVVFDTYCWGS	21	66	ATGGAGCACACCAACGGCTGTAATTGGCTACAAGTCGTGTTTGATACCTACTGCTGGGGGAGT	15	16	13	19	63	32	0.507937
FBtr0333481_4	CR43944-RA	MSVLLRLLNRIQCGLNAPLRR	21	66	ATGTCTGTGCTGCTTCGCTTGCTGAATCGGATTCAGTGTGGATTGAATGCTCCACTCCGTCGT	9	22	15	17	63	32	0.507937
FBtr0333481_13	CR43944-RA	METPDPTFTRINGNG	15	48	ATGGAGACTCCGGATCCGACGTTCACCAGAATAAACGGAAACGGT	15	7	11	12	45	23	0.511111
FBtr0340282_4	CR44417-RA	MQATRKKCQLAFM	13	42	ATGCAGGCGACGAGGAAAAAGTGCCAACTCGCGTTTATG	12	7	8	12	39	20	0.512821
FBtr0333481_7	CR43944-RA	MLHSVVKGGCQLAVELQQATQSPKVSLVLQEKTLHCAIGPELHCVRQQLHGNGVNSQKVAHKDDLKWVCCSVYEDMYVTKIDTYPIDLLIQRAHPCYGADIIRYGDQSGVGQIFA	115	348	ATGCTCCACTCCGTCGTTAAGGGCGGCTGCCAGCTCGCCGTTGAACTGCAGCAGGCAACCCAGAGCCCCAAAGTATCCCTCGTGCTCCAGGAAAAGACCCTTCATTGTGCCATTGGACCAGAACTCCATTGCGTACGCCAGCAGCTTCATGGAAATGGGGTTAACTCGCAGAAAGTTGCCCACAAAGACGACCTGAAATGGGTTTGTTGCTCAGTCTACGAGGATATGTATGTAACGAAAATTGATACTTACCCTATCGATCTTCTCATTCAGCGCGCACATCCTTGCTATGGAGCCGATATTATTCGTTATGGTGACCAGAGTGGCGTTGGCCAGATCTTCGCG	84	84	93	84	345	177	0.513043
FBtr0304059_26	CR42862-RA	MCCRCYRAAAATAPQVSSPSVGNYHLSILAAGSVHQTLKSGVRSGM	46	141	ATGTGTTGTCGTTGTTACAGGGCTGCTGCTGCAACTGCTCCACAGGTATCCTCGCCTAGCGTCGGTAACTATCATTTGTCAATTTTAGCGGCCGGCAGTGTACATCAAACATTGAAGTCCGGAGTCCGGAGTGGCATG	28	39	33	38	138	71	0.514493
FBtr0336917_3	CR43723-RB	MHNVRGQTCGQ	11	36	ATGCACAATGTACGTGGACAGACATGCGGCCAA	11	5	8	9	33	17	0.515152
FBtr0329875_1	CR43723-RA	MLSFRCAGRNSVSYLRFLRLLTSPL	25	78	AACAACAACTGAGCTGCCTGGCAATATTATCCGGATGTTAAGCTTCCGCTGCGCTGGCCGCAACTCTGTGTCGTA	17	19	21	18	75	39	0.52
FBtr0333776_2	CR43964-RA	MLFCRCLSALGVPFVRRFPDLIRPAPRLRNSMELFHSIRYVFNICRTPRRSPCCPDPYRTATGRPCAPEIPAGWVSWKRWPLRRPDPDPW	90	273	ATGCTTTTTTGTAGGTGCTTATCAGCACTCGGAGTTCCGTTCGTCAGACGATTCCCAGACCTAATCAGACCAGCCCCACGATTACGCAACAGCATGGAACTTTTTCACTCAATACGATACGTCTTTAATATATGTCGTACACCACGGAGAAGTCCTTGTTGCCCAGACCCTTATCGCACAGCGACTGGTAGACCTTGTGCGCCAGAGATCCCAGCGGGATGGGTGAGTTGGAAGCGTTGGCCACTCCGGAGGCCAGACCCAGATCCTTGG	63	66	75	66	270	141	0.522222
FBtr0075000_3	CR32205-RA	MRWPEITGAVPMRRINSGMECVGRHQVQVFEPKAPDP	37	114	ATGCGATGGCCTGAGATCACAGGCGCAGTCCCGATGCGGCGCATAAATAGTGGTATGGAATGTGTTGGGCGACATCAGGTTCAAGTTTTCGAACCGAAAGCACCAGATCCA	30	23	25	33	111	58	0.522523
FBtr0334480_2	CR44027-RA	METAGCRIGEIAGSSGVLIIR	21	66	ATGGAGACAGCCGGGTGCCGAATTGGGGAAATAGCTGGCAGCAGCGGTGTGCTTATTATAAGA	17	13	10	23	63	33	0.52381
FBtr0303918_3	CR30055-RB	MYSSTTSLASALTHRRVRAERGSKNMKTKKSKCISP	36	111	AAATCAGAAACCAAACGGACCACTAGCGAGCTACAACTCTGCCACGGCTACACTTTACACACTCATGTACTCCTCCACCACCTCACTCGCCAGCGCACTCACACACAG	34	17	43	14	108	57	0.527778
FBtr0332751_1	CR43883-RA	MGTALELLGHRNRDGHLSKHSRFATLGRTTRRMRDLALALTWATAVRSKPKITQLAPPGF	60	183	ATGGGCACTGCACTTGAATTGCTGGGGCATCGCAATCGCGACGGCCACCTAAGCAAACACAGCCGATTTGCCACGCTTGGCCGCACAACGAGGCGTATGCGTGATTTGGCATTAGCATTAACATGGGCAACAGCTGTTCGATCCAAGCCAAAGATCACACAACTTGCTCCACCTGGATTT	47	38	51	44	180	95	0.527778
FBtr0333481_12	CR43944-RA	MCNFMKSSLTSCPKSACSCRDRRPPGWRLRIRRSPE	36	111	ATGTGTAATTTCATGAAGAGCAGTCTTACCTCGTGCCCGAAATCCGCTTGTAGTTGTCGGGACCGTAGACCGCCAGGATGGAGACTCCGGATCCGACGTTCACCAGAA	26	25	28	29	108	57	0.527778
FBtr0304059_24	CR42862-RA	MCVRSTLKGIKCVWTESRYTAPSPVFAVK	29	90	ATGTGCGTTCGGTCCACGCTAAAGGGAATCAAATGCGTTTGGACCGAGAGCCGATACACCGCACCATCACCAGTATTCGCTGTGAAG	23	18	23	23	87	46	0.528736
FBtr0304059_6	CR42862-RA	MPMPMQFSRSGQNIGDKAECARQQLQLASAYLRLKLSCCCQPPTITTYSALNASQLLITTHPSAQIHGIWYISCEQNIAF	80	243	ATGCCAATGCCCATGCAATTCAGTCGCAGCGGACAGAACATTGGGGACAAGGCGGAATGCGCGCGGCAGCAGCTCCAGCTCGCATCAGCTTACCTGCGTTTGAAGCTCTCGTGCTGTTGCCAACCACCGACAATCACCACCTATTCTGCATTGAACGCTTCGCAGCTGCTGATCACCACCCACCCATCCGCACAGATACACGGTATTTGGTATATCAGCTGCGAACAAAATATTGCTTTT	60	53	74	53	240	127	0.529167
FBtr0303927_3	CR32207-RB	MRWPEVTGAVPMRRINSGMECVGRHQVQVFEPKAPDP	37	114	ATGCGATGGCCTGAGGTCACAGGCGCAGTCCCGATGCGGCGCATAAATAGTGGAATGGAATGTGTTGGGCGACATCAGGTTCAAGTTTTCGAACCGAAAGCACCAGATCCA	30	22	25	34	111	59	0.531532
[truncated: 45 more rows]

## Sheet: pseudogenes
FB name	type=exon	locus	name			length	sequence	A	T	C	G	A+T+C+G	G+C	GC/ATGC	average
CR30253:1	type=exon	loc=2R:8224238..8224309	name=tRNA:HPsi:1	parent=FBgn0011877,FBtr0087901	release=r5.54	length=72	GCCGTGATCGTCTAGTGGTTAGGACCCCACGTTGTGGGTTACCACACCCAGGTTCGAATCCTGGTCACGGCA	13	17	21	21	72	42	0.583333	0.470581
[truncated: 64 more rows]

## Sheet: canonical sample
name	length	nt sequence	A	T	C	G	A+T+C+G	G+C	GC/ATGC		Average GC
[truncated: 1,162 more rows]
