# Supplementary material for: Pervasiveness of Microprotein Function Amongst Drosophila Small Open Reading Frames (SMORFS)
Source: Cells. 2024 Dec 18;13(24):2090. doi: 10.3390/cells13242090 (PMC11674832; doi:10.3390/cells13242090)
Supplement: Supplementary file 1 [file cells-13-02090-s001.zip › Sup File S4 Phenotypes.xlsx]

## Sheet: Genetic screen
Gene name	FB_gn	representative stock	ratio Insertion /Df to Insertion/Balancer	Hemizygous result	K-R fitness result	KR ratio insertion to Balancer	Phenotypic summary (Table 1)	Bosch et al 2023	Proteomic detection
CG10418	FBgn0036277	y[1] w[67c23]; Mi{ET1}CG10418[MB01154]	1.03488	viable	higher fitness	19.375	viable higher fitness	NA	1
CG11985	FBgn0040534	w[*]; P{w[+mW.hs]=GawB}CG11985[NP0747] / TM3, Ser[1]	0	lethal			lethal	viable, fertile	1
CG12384	FBgn0033624	y* w*; P{neoFRT}40A P{FRT(whs)}G13 cn1 PBac{SAstopDsRed}LL03852 bw1/CyO, S* bw1	1.10891	viable			viable	viable, fertile	1
CG12643	FBgn0040942	PBac{WH}CG12643[f03704]	0.785714	viable			viable	NA	0
CG12994	FBgn0040877	y[1] w[67c23] P{w[+mC] y[+mDint2]=EPgy2}EY15576	1.53846	viable			viable	NA	0
CG13018	FBgn0040751	w[1118]; PBac{w[+mC]=RB}CG13018[e00535]/CyO	0	lethal			lethal	NA	1
CG13751	FBgn0033340	y[1] w[*]; P{w[+mC]=EP}CG13751[G18007]	1.11765	viable			viable	NA	0
CG14036	FBgn0031677	y[1] w[*]; P{w[+mC]=EP}G3308	0.588235	low viability	lower fitness	0.43871	low viability lower fitness	NA	1
CG14104	FBgn0040786	y[1] w[67c23]; P{GSV6}GS13766/TM3	1.73134	viable	higher fitness	2.72043	viable higher fitness	viable, fertile	1
CG15386-CG42371	FBgn0040715	y[*] w[*]; PBac{SAstopDsRed}LL07925 P{neoFRT}40A P{FRT(w[hs])}G13 cn[1] bw[1] / CyO, S[*] bw[1]	1.06587	viable			viable	NA	1
CG17059	FBgn0040754	y[1]; P{y[+mDint2] w[BR.E.BR]=SUPor-P}CG4646[KG01137]	0.612903	low viability			low viability	viable, fertile	0
CG17127	FBgn0032299	w[1118]; Mi{ET1}MB04888	1.10714	viable			viable	NA	0
CG17278	FBgn0046763	y[1] w[*]; Mi{y[+mDint2]=MIC}CG17278[MI02608]/TM3, Sb[1] Ser[1]	0.309524	low viability, leg phenotype			low viability, leg phenotype	NA	0
CG17343	FBgn0032751	y[1] w[67c23]; P{w[+mC] y[+mDint2]=EPgy2}EY19920/CyO	0	lethal			lethal	NA	1
CG17776	FBgn0040899	y[1] P{w[+mC] y[+mDint2]=EPgy2}EY04066 w[67c23]/FM7c	1.875	viable			viable	lethal	1
CG17931	FBgn0038421	PBac{WH}CG17931[f00467]	0.64878	low viability			low viability	lethal starvation	1
CG18081	FBgn0036537	y[1] w[67c23]; P{w[+mC] y[+mDint2]=EPgy2}CG18081[EY00641]	1.29167	viable	higher fitness	9.17778	viable higher fitness	delay bad food	1
CG18622	FBgn0038460	y[1] w[67c23]; Mi{ET1}CG18622[MB01553]	1.26923	viable			viable	NA	0
CG30415	FBgn0250838	y[1] w[67c23]; P{w[+mC] y[+mDint2]=EPgy2}CG30415[EY04039]/CyO	0	lethal			lethal	NA	1
CG32267	FBgn0052267	y[1] w[67c23]; P{w[+mC] y[+mDint2]=EPgy2}CG32267[EY22806]	1.33498	viable	higher fitness	2.23016	viable higher fitness	NA	1
CG32276	FBgn0047135	y[1] w[67c23]; P{EPgy2}CG32276[EY05425]	0.955285	viable	higher fitness	1.51079	viable higher fitness	NA	1
CG32368	FBgn0052368	y[1] w[67c23]; P{w[+mC] y[+mDint2]=EPgy2}EY03610	1.12632	viable			viable	NA	1
CG33169	FBgn0053170	w[1118]; P{RS5}5-HA-1660	1.0625	viable	higher fitness	18.52	viable higher fitness	viable, fertile	1
CG33170	FBgn0053170	y w; P{y[t7.2] w[mGwHy] CG33169[D605103] / TM3, Sb Ser	0.957447	viable	higher fitness	4.8913	viable higher fitness	viable, fertile	1
CG3321	FBgn0038223	w[1118];PBac{PBCG3321 c00226	0.857143	viable	higher fitness	20.8	viable higher fitness	NA	0
CG33672	FBgn0061360	y[1] w[67c23]; P{w[+mC]=GSV6}GS16652/SM1	1.07287	viable	higher fitness	0.901639	viable higher fitness	viable, fertile	1
CG33713	FBgn0064116	y[1] w[67c23] P{w[+mC]=GSV1}GS1189/C(1)DX, y[1] w[1] f[1]	0.692308	low viability			low viability	NA	0
CG33714	FBgn0064117	200175 y[1] w[67c23] P{GSV1}CG33714[GS1189]/C(1)DX	0.273973	semi-lethal			semi-lethal	NA	1
CG34200	FBgn0085229	y[1] w[67c23]; P{y[+mDint2] w[BR.E.BR]=SUPor-P}KG00220	0.871795	viable			viable	NA	1
CG34242	FBgn0085271	18185 w[1118]; PBac{RB}CG10688[e03723]	0.818182	viable	higher fitness	0.833333	viable higher fitness	NA	1
CG34250	FBgn0085279	KG019013	1.25	viable	lower fitness	0.107232	viable lower fitness	NA	1
CG34250 (maternal null)	FBgn0085279	KG019013	0.281746	low viability	lower fitness	0.107232	low viability lower fitness	NA	1
CG42394	FBgn0259740	y[1] w[67c23]; P{EPgy2}CG42394[EY11584]	1.39683	viable	higher fitness	2.34074	viable higher fitness	NA	1
CG42497	FBgn0260223	y[1]; P{y[+mDint2] w[BR.E.BR]=SUPor-P}Tim10[KG04105]/CyO; ry[506]	0	lethal			lethal	viable, fertile	0
CG44242	FBgn0265177	PBac{RB}CG44242[e02619]	0.1	semi-lethal			semi-lethal	NA	1
CG5446	FBgn0032429	y[1]; P{y[+mDint2] w[BR.E.BR]=SUPor-P}KG06435/CyO; ry[506]	0.985075	viable			viable	viable, fertile	1
CG6610	FBgn0035675	y[1] w[67c23]; P{w[+mC]=GSV1}GS3021/TM3, Sb[1] Ser[1]	0	lethal			lethal	Low Viability (0.75%)	0
CG6615	FBgn0040985	w[*]; P{GawB}NP3003	0.896552	viable			viable	NA	1
CG6770	FBgn0032400	w[1118]; P{RS5}CG6770[5-HA-5095]	0.903743	viable	higher fitness	1.85816	viable higher fitness	viable, fertile	0
CG7630	FBgn0040793	y[1] w[67c23]; P{w[+mC] y[+mDint2]=EPgy2}EY04098	0.787234	viable	lower fitness	0.239819	lower fitness	NA	1
CG7646	FBgn0036926	y[1] w[*]; Mi{y[+mDint2]=MIC}Nca[MI07196] CG7646[MI07196]/TM3, Sb[1]	1.53333	viable, 50% heldup	equilibrated	1.00588	50% heldup, equilibrated	viable, fertile	0
CG8498	FBgn0031992	y[1]w[67c23];P{w[+mC]=GSV7}GS21509/SM1	0.652632	low viability			low viability	NA	1
CG8788	FBgn0028955	y[1] w[67c23]; P{w[+mC]=lacW}CG8788[k04512], l(2)k04512[k04512]/CyO	0.717949	viable	lower fitness	0.682759	viable lower fitness	NA	0
CG8860	FBgn0033691	y[1] w[67c23]; P{w[+mC]=GSV6}GS9671/SM1	1.04762	viable			viable	viable, fertile	1
CG9034	FBgn0040931	w[*] P{w[+mC]=EP}CG9034[G17283]/FM7h Dfd-YFP	0	lethal			lethal	NA	1
l(2)06225	FBgn0010612	P{ry[+t7.2]=PZ}l(2)06225[06225] cn[1]/CyO; ry[506]	0	lethal			lethal	NA	1

## Sheet: CG34250
f:female m: male
Parentals	F0	f Df(3)f1614-qjt/TM6B X m Df(3)R12.2/TM3Sb	Replica 1	Replica 2	Ave (%)			Parentals	F1	f Df(3)f1614/Df(3)f1614 X m Df(3)R12.2/TM3Sb	Replica 1	Replica 2	Replica 3	Av(%)
	F1	TM6B/Df(3)R12.2	37	55	27.4627				F2	Df(3)f1614/TM3Sb	81	229	49	80.6742
		TM3Sb/Df(3)f1614-qjt/TM3Sb	44	37	24.1791					Df(3)f1614/Df(3)R12.2	30	42	14	19.3258
		Df(3)f1614-qjt/Df(3)R12.2	64	51	34.3284
		TM6B/TM3Sb	20	27	14.0299
										m Df(3)f1614/Df(3)f1614 X f Df(3)R12.2/TM3Sb			Replica 3	(%)
										Df(3)f1614/TM3Sb			51	51
										Df(3)f1614/Df(3)R12.2			49	49
Parentals	F1	f Df(3)f1614-qjt/Df(3)R12.2 X m Df(3)f1614/Df(3)f1614	Replica 1		(%)			Parentals	F1	f Df(3)f1614-qjt/Df(3)R12.2 X m Df(3)f1614/Df(3)R12.2	Replica1	Replica 2	Av(%)	Parentals	F1	f Df(3)f1614-qjt/Df(3)R12.2 X m Df(3)R12.2/TM3Sb	Replica 1	Replica 2	Av (%)
	F2	Df(3)f1614-qjt/Df(3)R12.2	116		65.9091				F2	Df(3)f1614-qjt/Df(3)R12.2	116	76	78.0488		F2	TM3Sb/Df(3)R12.2	155	97	37.1134
		Df(3)f1614/Df(3)f1614	60		34.0909					Df(3)f1614/Df(3)f1614	24	30	21.9512			Df(3)f1614-qjt/Df(3)R12.2	38	33	10.4566
										Df(3)R12.2/Df(3)R12.2 (lethal)	0	0	0			Df(3)f1614/TM3Sb	208	148	52.43
																Df(3)R12.2/Df(3)R12.2 (lethal)	0	0	0
